# Supplementary material for: Food or just a free ride? A meta-analysis reveals the global diversity of the Plastisphere
Source: ISME J. 2020 Nov 2;15(3):789–806. doi: 10.1038/s41396-020-00814-9 (PMC8027867; doi:10.1038/s41396-020-00814-9)
Supplement: Supplementary file 2 — Supplementary Table S1 [file 41396_2020_814_MOESM2_ESM.xlsx]

## Sheet: Table S1A
Supplementary Table S1A: All unique studies that were found by Web of Science Core Collection and Science Direct searches for the terms "Plastics plastisphere", "Plastics microbial community" and "Plastics microbial degradation" on 5th January 2020 and were manually assessed for inclusion in this study.
DOI	Authors	Title	Journal	Year	Abstract
10.1016/j.marpolbul.2010.04.013.	A.S. Palmer, I. Snape, A.T. Townsend, J.S. Stark, C. Samson, M.J. Riddle,	Sediment profile characterisation at contaminated and reference locations in the Windmill Islands, East Antarctica,	Marine Pollution Bulletin,	2010	Abstract: Sediment profiles for pH, Eh, 28 elements, water and organic content are presented here for human impacted and reference locations in the Windmill Islands, East Antarctica. Variations in element concentrations are observed with increasing depth, especially at Brown Bay where the impact of past human activities is most pronounced in the top 10cm. Spatial differences were observed between…
10.1016/j.wasman.2010.04.006.	Y.W. Cheng, K.-C. Li, F.C. Sung,	Medical waste generation in selected clinical facilities in Taiwan,	Waste Management,	2010	Abstract: This study investigated the type and amount of medical waste generated from small clinical facilities in Taiwan. We sampled 200 small medical establishments, with few or no patient beds, to survey the wastes generated and disposed. The surveyed medical facilities consisted of four groups including private clinics, medical laboratories, blood centers and public clinics. Private clinics p…
10.1016/j.memsci.2010.04.033.	Richard Hausman, Tilak Gullinkala, Isabel C. Escobar,	Development of copper-charged polypropylene feedspacers for biofouling control,	Journal of Membrane Science,	2010	Abstract: The productivity of membrane filtration is severely lowered by fouling, which is the accumulation of foreign substances on the surface and/or within pores of membranes. Microbial fouling, or biofouling, is the growth of microorganisms on the membrane surface and on the feedspacer as present between the envelopes. The fouling of membranes has demanded and continues to demand considerable…
10.1016/j.jhazmat.2010.08.116.	Shaw-Ying Yuan, I-Chun Huang, Bea-Ven Chang,	Biodegradation of dibutyl phthalate and di-(2-ethylhexyl) phthalate and microbial community changes in mangrove sediment,	Journal of Hazardous Materials,	2010	Abstract: In this study, we investigated the microbial degradation of the phthalate esters (PAEs) dibutyl phthalate (DBP) and di-(2-ethylhexyl) phthalate (DEHP), and change in microbial communities in mangrove sediment collected from 5 sampling sites along the Tanshui River in Taiwan. Aerobic degradation half-lives (t1/2) of DBP and DEHP ranged from 1.6 to 2.9d and 5.0 to 8.3d, respectively. The …
10.1016/j.ibiod.2010.06.002.	Ambika Arkatkar, Asha A. Juwarkar, Sumit Bhaduri, Parasu Veera Uppara, Mukesh Doble,	Growth of Pseudomonas and Bacillus biofilms on pretreated polypropylene surface,	International Biodeterioration & Biodegradation,	2010	Abstract: Unpretreated and Aquaregia, Fenton, thermal and short UV pretreated polypropylene films of 0.05mm thickness were subjected to biodegradation in vitro in minimal medium with four soil cultures, namely Pseudomonas azotoformans, Pseudomonas stutzeri, Bacillus subtilis and Bacillus flexus separately for 12 months. P. azotoformans and B. subtilis are relatively hydrophobic, produce biosurfac…
10.1016/j.atmosenv.2010.03.030.	Chunming Jiang, Guirui Yu, Huajun Fang, Guangmin Cao, Yingnian Li,	Short-term effect of increasing nitrogen deposition on CO2, CH4 and N2O fluxes in an alpine meadow on the Qinghai-Tibetan Plateau, China,	Atmospheric Environment,	2010	Abstract: An increasing nitrogen deposition experiment (2¬†g¬†N¬†m‚àí2¬†year‚àí1) was initiated in an alpine meadow on the Qinghai-Tibetan Plateau in May 2007. The greenhouse gases (GHGs), including CO2, CH4 and N2O, was observed in the growing season (from May to September) of 2008 using static chamber and gas chromatography techniques. The CO2 emission and CH4 uptake rate showed a seasonal fluc…
10.1016/j.watres.2009.09.043.	Antoine P. Trzcinski, David C. Stuckey,	Treatment of municipal solid waste leachate using a submerged anaerobic membrane bioreactor at mesophilic and psychrophilic temperatures: Analysis of recalcitrants in the permeate using GC-MS,	Water Research,	2010	Abstract: This study investigated the performance of two submerged anaerobic membrane bioreactors (SAMBRs) operating at a mean solids residence time (SRT) of 30 (SAMBR30) and 300 days (SAMBR300) at mesophilic and psychrophilic temperatures. At 35¬∞C results showed that SAMBR30 and 300 could achieve 95% soluble chemical oxygen demand (SCOD) removal at 1.5 and 1.1 days HRT, respectively, whereas at…
10.1016/j.chemosphere.2009.10.020.	Chien-Sen Liao, Lung-Chieh Chen, Bing-Sheng Chen, Sin-Hsien Lin,	Bioremediation of endocrine disruptor di-n-butyl phthalate ester by Deinococcus radiodurans and Pseudomonas stutzeri,	Chemosphere,	2010	Abstract: Di-n-butyl phthalate (DBP) is a group of phthalate esters (PAEs) that are widely used in cosmetics, perfumes, and plasticizers. Due to its high production and application figures, DBP is commonly found in wastewater, sewage sludge, and aquatic environments. It has been classified as suspected endocrine disruptors by most countries. In this study, we isolated two DBP degradable strains f…
10.1016/j.marpolbul.2009.08.028.	Juan S√°nchez-Avila, Jordi Quintana, Francesc Ventura, Rom√† Tauler, Carlos M. Duarte, Silvia Lacorte,	Stir bar sorptive extraction-thermal desorption-gas chromatography‚Äìmass spectrometry: An effective tool for determining persistent organic pollutants and nonylphenol in coastal waters in compliance with existing Directives,	Marine Pollution Bulletin,	2010	Abstract: A multi-residual method based on stir bar sorptive extraction coupled with thermal desorption-gas chromatography‚Äìmass spectrometry (SBSE-TD-GC‚ÄìMS) has been developed to measure 49 organic pollutants (organochlorine pesticides, polycyclic aromatic hydrocarbons, polychlorinated biphenyls, polybrominated diphenyl ethers and nonylphenol) in seawater. Using 100ml of water, the method exh…
10.1016/j.aquaculture.2010.07.012.	Wen-Rong Chao, Chi-Yang Huang, Shyn-Shin Sheen,	Development of formulated diet for post-larval abalone, Haliotis diversicolor supertexta,	Aquaculture,	2010	Abstract: This study examined the effects of formulated diets with/without emulsified fish oil on the survival and growth of post-larval Haliotis diversicolor supertexta. Agar was used as a binding agent and served as a carbohydrate source to make formulated diets. Post-larval abalone were settled on plastic plates and cultured in fiberglass reinforced plastics (FRP) tanks treated with 0.2ppm ozo…
10.1016/j.jhazmat.2010.05.009.	Eva L.M. Figuerola, Leonardo Erijman,	Diversity of nitrifying bacteria in a full-scale petroleum refinery wastewater treatment plant experiencing unstable nitrification,	Journal of Hazardous Materials,	2010	Abstract: We have investigated bacterial populations relevant to nitrification in a full-scale activated sludge plant receiving wastewater from a petroleum refinery showing unstable nitrification. Inhibition of ammonia oxidation was related to phenol concentration according to a model of non-competitive inhibition. While the number of ammonia-oxidizing bacteria (AOB) did not correlate with nitrif…
10.1016/j.marenvres.2010.08.001.	Maickel Armenteros, Jos√© Andr√©s P√©rez-Garc√≠a, Alexei Ruiz-Abierno, Lisbet D√≠az-Asencio, Yusmila Helguera, Magda Vincx, Wilfrida Decraemer,	Effects of organic enrichment on nematode assemblages in a microcosm experiment,	Marine Environmental Research,	2010	Abstract: Marine nematodes from subtidal tropical sediments of Cienfuegos Bay were subjected to organic enrichment in a microcosm experiment for 32 days. Nematode abundance and diversity decreased, and the taxonomic and trophic structure was altered. The results suggested that the nematodes were not food limited in the microcosms or in their natural environment. Chemical stressors such as ammonia…
10.1016/j.jhazmat.2010.08.024.	Eldon R. Rene, Radka ≈†paƒçkov√°, Mar√≠a C. Veiga, Christian Kennes,	Biofiltration of mixtures of gas-phase styrene and acetone with the fungus Sporothrix variecibatus,	Journal of Hazardous Materials,	2010	Abstract: The biodegradation performance of a biofilter, inoculated with the fungus Sporothrix variecibatus, to treat gas-phase styrene and acetone mixtures under steady-state and transient conditions was evaluated. Experiments were carried out by varying the gas-flow rates (0.05‚Äì0.4m3h‚àí1), leading to empty bed residence times as low as 17.1s, and by changing the concentrations of gas-phase s…
10.1016/j.biortech.2009.08.107.	Michael Rodgers, Guangxue Wu,	Production of polyhydroxybutyrate by activated sludge performing enhanced biological phosphorus removal,	Bioresource Technology,	2010	Abstract: In this study, polyhydroxybutyrate (PHB) ‚Äì a biodegradable plastics material ‚Äì was produced by activated sludge performing enhanced biological phosphorus removal (EBPR) in batch experiments under anaerobic, aerobic and anaerobic/aerobic conditions. Under anaerobic conditions, the maximum PHB content of the dry biomass was 28.8% by weight, while under aerobic or anaerobic/aerobic con…
10.1016/j.resmic.2010.05.005.	Kristina Lindstr√∂m, Mazvita Murwira, Anne Willems, Nora Altier,	The biodiversity of beneficial microbe-host mutualism: the case of rhizobia,	Research in Microbiology,	2010	Abstract: Symbiotic nitrogen fixation is the main route for sustainable input of nitrogen into ecosystems. Nitrogen fixation in agriculture can be improved by inoculation of legume crops with suitable rhizobia. Knowledge of the biodiversity of rhizobia and of local populations is important for the design of successful inoculation strategies. Soybeans are major nitrogen-fixing crops in many parts …
10.1016/j.biortech.2009.08.044.	Yufei Tan, Guodong Ji,	Bacterial community structure and dominant bacteria in activated sludge from a 70¬∞C ultrasound-enhanced anaerobic reactor for treating carbazole-containing wastewater,	Bioresource Technology,	2010	Abstract: Status of, and changes in, the bacterial communities at two acclimation stages (with- and without-ultrasound) in a small 70¬∞C ultrasound-enhanced anaerobic reactor for treating carbazole-containing wastewater reactor were analyzed by PCR‚ÄìDGGE and real-time PCR techniques. PCR‚ÄìDGGE results indicated that a large number of bands occurred in the whole sludge samples. Pseudomonas sp., …
10.1016/j.microc.2010.01.013.	Penradee Chanpiwat, Suthipong Sthiannopkao, Kyoung-Woong Kim,	Metal content variation in wastewater and biosludge from Bangkok's central wastewater treatment plants,	Microchemical Journal,	2010	Abstract: The objectives of this study were to determine the metal contents and their variations in influent, effluent and biosludge, and to evaluate the potential environmental impact of biosludge generated from the Bangkok, Thailand central wastewater treatment plants. The variation in influent metal content was site-specific and could be related to the economic activities of small-scale compan…
10.1016/j.ijfoodmicro.2009.11.028.	G.C. Knight, H.M. Craven,	A model system for evaluating surface disinfection in dairy factory environments,	International Journal of Food Microbiology,	2010	Abstract: A model system was developed for evaluating the efficacy of disinfectants for inactivating bacteria present in biofilms on surfaces within dairy factory environments. Mixed culture biofilms of six dairy factory isolates (pseudomonads, coliforms and presumptive staphylococci) were generated on factory floor tiles and subjected to up to three fouling and cleaning (FC) cycles. Disinfectant…
10.1016/j.enpol.2010.05.043.	Bobban G. Subhadra,	Sustainability of algal biofuel production using integrated renewable energy park (IREP) and algal biorefinery approach,	Energy Policy,	2010	Abstract: Algal biomass can provide viable third generation feedstock for liquid transportation fuel. However, for a mature commercial industry to develop, sustainability as well as technological and economic issues pertinent to algal biofuel sector must be addressed first. This viewpoint focuses on three integrated approaches laid out to meet these challenges. Firstly, an integrated algal bioref…
10.1016/j.soilbio.2010.07.011.	Steven D. Allison, Krista L. McGuire, Kathleen K. Treseder,	Resistance of microbial and soil properties to warming treatment seven years after boreal fire,	Soil Biology and Biochemistry,	2010	Abstract: Boreal forests store a large fraction of global terrestrial carbon and are susceptible to environmental change, particularly rising temperatures and increased fire frequency. These changes have the potential to drive positive feedbacks between climate warming and the boreal carbon cycle. Because few studies have examined the warming response of boreal ecosystems recovering from fire, we…
10.1016/j.ijheh.2010.05.003.	Miriam M. Moritz, Hans-Curt Flemming, Jost Wingender,	Integration of Pseudomonas aeruginosa and Legionella pneumophila in drinking water biofilms grown on domestic plumbing materials,	International Journal of Hygiene and Environmental Health,	2010	Abstract: Drinking water biofilms were grown on coupons of plumbing materials, including ethylene-propylene-diene-monomer (EPDM) rubber, silane cross-linked polyethylene (PE-X b), electron-ray cross-linked PE (PE-X c) and copper under constant flow-through of cold tap water. After 14 days, the biofilms were spiked with Pseudomonas aeruginosa, Legionella pneumophila and Enterobacter nimipressurali…
10.1016/j.bmc.2010.05.055.	Hans P. Steenackers, Jeremy Levin, Joost C. Janssens, Ami De Weerdt, Jan Balzarini, Jos Vanderleyden, Dirk E. De Vos, Sigrid C. De Keersmaecker,	Structure‚Äìactivity relationship of brominated 3-alkyl-5-methylene-2(5H)-furanones and alkylmaleic anhydrides as inhibitors of Salmonella biofilm formation and quorum sensing regulated bioluminescence in Vibrio harveyi,	Bioorganic & Medicinal Chemistry,	2010	Abstract: A library of 25 1‚Ä≤-unsubstituted and 1‚Ä≤-bromo or 1‚Ä≤-acetoxy 3-alkyl-5-methylene-2(5H)-furanones and two 3-alkylmaleic anhydrides was synthesized using existing and new methods. This library was tested for the antagonistic effect against the biofilm formation by Salmonella Typhimurium and the quorum sensing regulated bioluminescence of Vibrio harveyi. The length of the 3-alkyl chai…
10.1016/j.wasman.2010.06.021.	C. Peltre, M.F. Dignac, S. Derenne, S. Houot,	Change of the chemical composition and biodegradability of the Van Soest soluble fraction during composting: A study using a novel extraction method,	Waste Management,	2010	Abstract: Van Soest fractionation is widely employed to characterize exogenous organic matter. The soluble fraction of Van Soest fractionation (SOL, extracted using hot water and then neutral detergent) often increases in line with compost maturity, although it is generally considered as labile. We have developed an alternative extraction method that comprises four successive steps (extraction us…
10.1016/j.wasman.2009.06.026.	Ahmad Sadri, Bryan F. Staley, Morton A. Barlaz, Fang Xu, Gary R. Hater,	Effect of an acidic and readily-biodegradable non-hazardous industrial process waste on refuse decomposition,	Waste Management,	2010	Abstract: Non-hazardous industrial process wastes are receiving increased interest from landfill owners, especially with respect to bioreactor operation. These wastes could benefit bioreactors as they represent sources of liquid, nutrients, and/or substrate as well as revenue. However, landfill operators should exercise caution in accepting these wastes, as some could have detrimental effects on …
10.1016/j.polymdegradstab.2009.11.042.	Michiharu Abe, Koji Kobayashi, Naoya Honma, Kiyohiko Nakasaki,	Microbial degradation of poly(butylene succinate) by Fusarium solani in soil environments,	Polymer Degradation and Stability,	2010	Abstract: The use of mulch made of biodegradable plastic in agriculture is expected to help solve the problem of the enormous amount of plastic waste emission, and to save the labor of removing the mulch after harvesting crops. In this study, we isolated a microorganism possessing the ability to degrade one of the promising biodegradable plastics, poly(butylene succinate) (PBS), and investigated …
10.1016/j.biortech.2010.05.015.	C. Garc√≠a-Balboa, I. Chion Bedoya, F. Gonz√°lez, M.L. Bl√°zquez, J.A. Mu√±oz, A. Ballester,	Bio-reduction of Fe(III) ores using three pure strains of Aeromonas hydrophila, Serratia fonticola and Clostridium celerecrescens and a natural consortium,	Bioresource Technology,	2010	Abstract: The present work describes a research approach to the anaerobic bioleaching of Fe(III) ores. Three strains (Serratia fonticola, Aeromonas hydrophila and Clostridium celerecrescens) isolated from an acidic abandoned mine were selected to test their ability to reduce dissimilatory Fe(III). Total iron bio-reduction was achieved after 48h using either the consortium or the Aeromonas culture…
10.1016/j.procbio.2010.01.008.	Marianna Villano, Mario Beccari, Davide Dionisi, Silvia Lampis, Alfredo Miccheli, Giovanni Vallini, Mauro Majone,	Effect of pH on the production of bacterial polyhydroxyalkanoates by mixed cultures enriched under periodic feeding,	Process Biochemistry,	2010	Abstract: This research investigated the effect of pH on polyhydroxyalkanoate (PHA) production by mixed cultures enriched in a sequencing batch reactor (SBR) starting from activated sludge. The enrichment was performed with a mixture of acetic (85% on COD basis) and propionic (15%) acid, at an organic load rate of 8.5gCOD/L/day over the range of pH from 7.5 to 9.5. The enriched cultures were all …
10.1016/j.biortech.2010.06.150.	Ronan Le Hyaric, Jean-Pierre Canler, Bruno Barillon, Pascale Naquin, R√©my Gourdon,	Pilot-scale anaerobic digestion of screenings from wastewater treatment plants,	Bioresource Technology,	2010	Abstract: The anaerobic digestion of screenings from a municipal wastewater treatment plant was studied in a 90L pilot-scale digester operated at 35¬∞C under semi-continuous conditions. In the first 4weeks, a dry solids residence time of 28days was applied, but the installation of inhibitory conditions was observed. Feeding was therefore suspended for 4weeks to allow the digester to recover from …
10.1016/j.soilbio.2009.11.030.	Miroslav Svercel, J√©r√¥me Hamelin, Brion Duffy, Yvan Mo√´nne-Loccoz, Genevi√®ve D√©fago,	Distribution of Pseudomonas populations harboring phlD or hcnAB biocontrol genes is related to depth in vineyard soils,	Soil Biology and Biochemistry,	2010	Abstract: The abundance and population structure of pseudomonads in soils collected from long-(1006 years) and short-(54 years) term grapevine monocultures in Switzerland were examined across five soil horizons within the 1.20‚Äì1.35¬†m range. Soil samples were baited with grapevine, and rhizosphere pseudomonads containing the biocontrol genes phlD (2,4-diacetylphloroglucinol synthesis) and/or hc…
10.1016/j.polymertesting.2010.07.004.	Wenbin Guo, Jian Tao, Chao Yang, Qiang Zhao, Cunjiang Song, Shufang Wang,	The rapid evaluation of material biodegradability using an improved ISO 14852 method with a microbial community,	Polymer Testing,	2010	Abstract: A total of 216 strains of bacteria capable of degrading various biodegradable materials were isolated from different natural environments. Of these 216 strains, 20 strains with strong degrading ability were selected through a series of single-strain parallel degradation experiments to construct a microbial community capable of causing degradation. These 20 strains were classified and id…
10.1016/S1001-0742(09)60239-4.	Dunling Wang, D. Roy Cullimore,	Bacteriological challenges to asbestos cement water distribution pipelines,	Journal of Environmental Sciences,	2010	Abstract: Asbestos cement (AC) pipes were commonly installed in the drinking water distribution systems from the mid 1920s to the late 1980s. In recent years, an increase in the number of water main breaks has occurred in the AC portions of some pipe networks, which can be partially attributed to the corrosion of the aged pipes. This study evaluated the potential role that microorganisms may have…
10.1016/j.watres.2010.07.006.	Veronika Bohus, Erika M. T√≥th, Anna J. Sz√©kely, Judit Makk, Kriszti√°n Baranyi, G√°bor Patek, J√°nos Schunk, K√°roly M√°rialigeti,	Microbiological investigation of an industrial ultra pure supply water plant using cultivation-based and cultivation-independent methods,	Water Research,	2010	Abstract: Ultra pure waters (UPW), characterized by extremely low salt and nutrient concentrations, can suffer from microbial contamination which causes biofouling and biocorrosion, possibly leading to reduced lifetime and increased operational costs. Samples were taken from an ultra pure supply water producing plant of a power plant. Scanning electron microscopic examination was carried out on t…
10.1016/j.cep.2010.01.005.	Kamelia V.K. Boodhoo, Craig D. Cartwright, Marija Vicevic, Maria A. Prieto, Marta Tortajada,	Development of a Higee bioreactor (HBR) for production of polyhydroxyalkanoate: Hydrodynamics, gas‚Äìliquid mass transfer and fermentation studies,	Chemical Engineering and Processing: Process Intensification,	2010	Abstract: This study addresses the hydrodynamics and mass transfer characterisation of a Higee bioreactor (HBR) for application to polyhydroxyalkanoate (PHA) production from Pseudomonas putida KT2442 fermentation. The motivation for this work is to address the potential oxygen transfer limitations which can severely impede the progress of this aerobic fermentation process and reduce PHA productiv…
10.1016/S0975-3575(10)80013-6.	Phani Kumar G, Raj Kumar, Rupesh Badere, Shashi Bala Singh,	Antibacterial and antioxidant activities of ethanol extracts from trans Himalayan medicinal plants,	Pharmacognosy Journal,	2010	Abstract: The antibacterial and antioxidant activity of the ethanol extracts from some trans Himalayan medicinal plants being used in ‚ÄòAmchi system of medicine‚Äô. These plants were assessed towards selected bacteria as well as in different antioxidant models. Extracts, at concentration between 8 and 250 ¬µg/ml, showed a significant antibacterial effect expressed as minimum inhibition concentra…
10.1016/j.watres.2010.06.043.	Fernando Morgan-Sagastume, Anton Karlsson, Peter Johansson, Steven Pratt, Nico Boon, Paul Lant, Alan Werker,	Production of polyhydroxyalkanoates in open, mixed cultures from a waste sludge stream containing high levels of soluble organics, nitrogen and phosphorus,	Water Research,	2010	Abstract: In this study, the production of polyhydroxyalkanoates (PHAs) from waste activated sludge (WAS) was evaluated. PHAs were produced from fermented WAS pretreated via high-pressure thermal hydrolysis, a stream characterised by high levels of nutrients (approximately 3.5¬†g¬†N¬†L‚àí1 and 0.5¬†g¬†P¬†L‚àí1) and soluble organics. PHA-storing organisms were successfully enriched at high organic…
10.1016/j.watres.2010.06.025.	Lorenzo Bertin, Silvia Lampis, Daniela Todaro, Alberto Scoma, Giovanni Vallini, Leonardo Marchetti, Mauro Majone, Fabio Fava,	Anaerobic acidogenic digestion of olive mill wastewaters in biofilm reactors packed with ceramic filters or granular activated carbon,	Water Research,	2010	Abstract: Four identically configured anaerobic packed bed biofilm reactors were developed and employed in the continuous acidogenic digestion of olive mill wastewaters to produce volatile fatty acids (VFAs), which can be exploited in the biotechnological production of polyhydroxyalkanoates. Ceramic porous cubes or granular activated carbon were used as biofilm supports. Aside packing material, t…
10.1016/j.watres.2009.12.031.	Katja Johnson, Robbert Kleerebezem, Mark C.M. van Loosdrecht,	Influence of the C/N ratio on the performance of polyhydroxybutyrate (PHB) producing sequencing batch reactors at short SRTs,	Water Research,	2010	Abstract: Many waste streams that are suitable substrates for mixed culture bioplastic (polyhydroxyalkanoate, PHA) production are nutrient limited and may need to be supplemented to allow sufficient growth of PHA accumulating bacteria. The scope of this study was to investigate the necessity of nutrient supplementation for the enrichment of an efficient PHA producing mixed culture. We studied the…
10.1016/j.scitotenv.2010.02.033.	E. Donner, E. Eriksson, DM. Revitt, L. Scholes, H-C Holten L√ºtzh√∏ft, A. Ledin,	Presence and fate of priority substances in domestic greywater treatment and reuse systems,	Science of The Total Environment,	2010	Abstract: A wide range of household sources may potentially contribute to contaminant loads in domestic greywater. The ability of greywater treatment systems to act as emission control barriers for household micropollutants, thereby providing environmental benefits in addition to potable water savings, have not been fully explored. This paper investigates the sources, presence and potential fate …
10.1016/j.polymdegradstab.2010.06.007.	I. Armentano, M. Dottori, E. Fortunati, S. Mattioli, J.M. Kenny,	Biodegradable polymer matrix nanocomposites for tissue engineering: A review,	Polymer Degradation and Stability,	2010	Abstract: Nanocomposites have emerged in the last two decades as an efficient strategy to upgrade the structural and functional properties of synthetic polymers. Aliphatic polyesters as polylactide (PLA), poly(glycolides) (PGA), poly(…õ-caprolactone) (PCL) have attracted wide attention for their biodegradability and biocompatibility in the human body. A logic consequence has been the introduction…
10.1016/j.watres.2010.07.052.	Wenchao Xue, Chunying Wu, Kang Xiao, Xia Huang, Haidong Zhou, Hiroshi Tsuno, Hiroaki Tanaka,	Elimination and fate of selected micro-organic pollutants in a full-scale anaerobic/anoxic/aerobic process combined with membrane bioreactor for municipal wastewater reclamation,	Water Research,	2010	Abstract: The occurrence and elimination of 19 micro-organic pollutants including endocrine disrupting chemicals (EDCs) and pharmaceuticals and personal care products (PPCPs) in a full-scale anaerobic/anoxic/aerobic-membrane bioreactor process was investigated. The investigated process achieved over 70% removal of the target EDCs and 50%‚Äì100% removal of most of the PPCPs, with influent concentr…
10.1016/j.jhazmat.2011.05.064.	Yuming Fu, Lingzhi Shao, Hui Liu, Ling Tong, Hong Liu,	Ethylene removal evaluation and bacterial community analysis of vermicompost as biofilter material,	Journal of Hazardous Materials,	2011	Abstract: Biofiltration of ethylene provides an environmentally friendly and economically beneficial option relative to physical/chemical removal, where selection of appropriate bed material is crucial. Here the vermicompost with indigenous microorganisms as bed material was evaluated for ethylene removal through batch test and biofilter experiment. Temporal and spatial dynamics of bacterial comm…
10.1016/j.jhazmat.2010.08.003.	Zhenggui Liu, Yuanpeng Wang, Ning He, Jiale Huang, Kang Zhu, Wenyao Shao, Haitao Wang, Weilong Yuan, Qingbiao Li,	Optimization of polyhydroxybutyrate (PHB) production by excess activated sludge and microbial community analysis,	Journal of Hazardous Materials,	2011	Abstract: In this study, a high value-added and biodegradable thermoplastic, polyhydroxybutyrate (PHB), was produced by excess activated sludge. The effects of the nutritional condition, aeration mode, sodium acetate concentration and initial pH value on PHB accumulation in the activated sludge were investigated. The maximum PHB content and PHB yield of 67.0% (dry cell weight) and 0.740gCODgCOD‚à…
10.1016/j.soilbio.2010.09.005.	Angela Y.Y. Kong, Kate M. Scow, Ana Luc√≠a C√≥rdova-Kreylos, William E. Holmes, Johan Six,	Microbial community composition and carbon cycling within soil microenvironments of conventional, low-input, and organic cropping systems,	Soil Biology and Biochemistry,	2011	Abstract: This study coupled stable isotope probing with phospholipid fatty acid analysis (13C-PLFA) to describe the role of microbial community composition in the short-term processing (i.e., C incorporation into microbial biomass and/or deposition or respiration of C) of root- versus residue-C and, ultimately, in long-term C sequestration in conventional (annual synthetic fertilizer application…
10.1016/j.wasman.2011.04.006.	Dong-Qing Zhang, Hua Zhang, Chang-Lin Wu, Li-Ming Shao, Pin-Jing He,	Evolution of heavy metals in municipal solid waste during bio-drying and implications of their subsequent transfer during combustion,	Waste Management,	2011	Abstract: Bio-drying has been applied to improve the heating value of municipal solid waste (MSW) prior to combustion. In the present study, evolution of heavy metals in MSW during bio-drying and subsequent combustion was studied using one aerobic and two combined hydrolytic‚Äìaerobic scenarios. Heavy metals were concentrated during bio-drying and transformed between different metal fractions, na…
10.1016/j.watres.2011.04.017.	Ben van den Akker, Mike Holmes, Peter Pearce, Nancy J. Cromar, Howard J. Fallowfield,	Structure of nitrifying biofilms in a high-rate trickling filter designed for potable water pre-treatment,	Water Research,	2011	Abstract: This study examined the composition and structure of nitrifying biofilms sampled from a high-rate nitrifying trickling filter which was designed to pre-treat raw surface water for potable supply. The filter was operated under a range of feed water ammonia and organic carbon concentrations that mimicked the raw water quality of poorly protected catchments. The biofilm structure was exami…
10.1016/j.jhazmat.2011.04.005.	Niraj Kumar, Vishal Shah, Virginia K. Walker,	Perturbation of an arctic soil microbial community by metal nanoparticles,	Journal of Hazardous Materials,	2011	Abstract: Technological advances allowing routine nanoparticle (NP) manufacture have enabled their use in electronic equipment, foods, clothing and medical devices. Although some NPs have antibacterial activity, little is known about their environmental impact and there is no information on the influence of NPs on soil in the possibly vulnerable ecosystems of polar regions. The potential toxicity…
10.1016/j.funbio.2011.03.004.	Cene Gostinƒçar, Martin Grube, Nina Gunde-Cimerman,	Evolution of Fungal Pathogens in Domestic Environments?,	Fungal Biology,	2011	Abstract: Specific indoor environments select for certain stress-tolerant fungi and can drive their evolution towards acquiring medically important traits. Here we review the current knowledge in this area of research, focussing on the so-called black yeasts. Many of these melanised stress-tolerant organisms originate in unusual ecological niches in nature, and they have a number of preadaptation…
10.1016/j.chroma.2011.05.100.	You-Sheng Liu, Guang-Guo Ying, Ali Shareef, Rai S. Kookana,	Simultaneous determination of benzotriazoles and ultraviolet filters in ground water, effluent and biosolid samples using gas chromatography‚Äìtandem mass spectrometry,	Journal of Chromatography A,	2011	Abstract: A new method using gas chromatography‚Äìtandem mass spectrometry (GC‚ÄìMS/MS) was developed for the determination of four benzotriazoles, i.e. benzotriazole (BT), 5-methylbenzotriazole (5-TTri), 5-chlorobenzotriazole (CBT), 5,6-dimethylbenzotriazole (XTri), and six UV filters, i.e. benzophenone-3 (BP-3), 3-(4-methylbenzylidene)camphor (4-MBC), octyl 4-methoxycinnamate (OMC), 2-(3-t-buty…
10.1016/j.biortech.2011.08.054.	Andrew R. Pfluger, Wei-Min Wu, Allison J. Pieja, Jonathan Wan, Katherine H. Rostkowski, Craig S. Criddle,	Selection of Type I and Type II methanotrophic proteobacteria in a fluidized bed reactor under non-sterile conditions,	Bioresource Technology,	2011	Abstract: Type II methanotrophs produce polyhydroxybutyrate (PHB), while Type I methanotrophs do not. A laboratory-scale fluidized bed reactor was initially inoculated with a Type II Methylocystis-like dominated culture. At elevated levels of dissolved oxygen (DO, 9mg/L), pH of 6.2‚Äì6.5 with nitrate as the N-source, a Methylobacter-like Type I methanotroph became dominant within the biofilms whi…
10.1016/j.agee.2011.02.019.	Massimo Fagnano, Paola Adamo, Mariavittoria Zampella, Nunzio Fiorentino,	Environmental and agronomic impact of fertilization with composted organic fraction from municipal solid waste: A case study in the region of Naples, Italy,	Agriculture, Ecosystems & Environment,	2011	Abstract: In large urban agglomerations, composting of organic waste is a possible solution to the long-standing rubbish problem, limiting the amount of waste going to final disposal. Fertilization with composted waste from Naples city was studied with the aim to evaluate the possibility of recycling waste through its agricultural use after composting. The best agronomic (soil fertility, quantity…
10.1016/j.indcrop.2010.12.031.	E. Rudnik, D. Briassoulis,	Degradation behaviour of poly(lactic acid) films and fibres in soil under Mediterranean field conditions and laboratory simulations testing,	Industrial Crops and Products,	2011	Abstract: Long-term degradation/disintegration behaviour, indicative of the biodegradation in soil behaviour of poly(lactic acid) films and fibres, was studied in natural Mediterranean soil environment during an eleven-month trial in the experimental field. In parallel, simulated soil burial experiments were carried out under controlled laboratory conditions. The degradation/disintegration behavi…
10.1016/j.ijhydene.2011.05.048.	Nazlina Haiza Mohd Yasin, Nor‚ÄôAini Abd Rahman, Hasfalina Che Man, Mohd Zulkhairi Mohd Yusoff, Mohd Ali Hassan,	Microbial characterization of hydrogen-producing bacteria in fermented food waste at different pH values,	International Journal of Hydrogen Energy,	2011	Abstract: An anaerobic fermentation of food waste was conducted in a 0.5¬†L bioreactor incubated at a thermophilic temperature of 55¬†¬∞C to evaluate the effects of different controlled pH values (5.0, 5.5 and 6.0) on biohydrogen production. Effective biohydrogen production was found at controlled pH 5.5 and 6.0 corresponding to lower lactic acid production compared to pH 5.0. It was demonstrated…
10.1016/j.hydromet.2011.02.007.	C. Klauber, M. Gr√§fe, G. Power,	Bauxite residue issues: II. options for residue utilization,	Hydrometallurgy,	2011	Abstract: Worldwide bauxite residue disposal areas contain an estimated 2.7billiontonnes of residue, increasing by approximately 120milliontonnesperannum. The question of what to do with bauxite residue arose with the development of the Bayer process for alumina refining and the recognition that it generated a large amount of waste material. In the subsequent 120years, residues have been primaril…
10.1016/j.marpolbul.2011.08.029.	Richard Keil, Keri Salemme, Brittany Forrest, Jaqui Neibauer, Miles Logsdon,	Differential presence of anthropogenic compounds dissolved in the marine waters of Puget Sound, WA and Barkley Sound, BC,	Marine Pollution Bulletin,	2011	Abstract: Organic compounds were evaluated in March 2010 at 22 stations in Barkley Sound, Vancouver Island Canada and at 66 locations in Puget Sound. Of 37 compounds, 15 were xenobiotics, 8 were determined to have an anthropogenic imprint over natural sources, and 13 were presumed to be of natural or mixed origin. The three most frequently detected compounds were salicyclic acid, vanillin and thy…
10.1016/j.watres.2010.11.012.	Eric R.V. Dickenson, Shane A. Snyder, David L. Sedlak, J√∂rg E. Drewes,	Indicator compounds for assessment of wastewater effluent contributions to flow and water quality,	Water Research,	2011	Abstract: Numerous studies have reported the presence of trace (i.e., ng/L) organic chemicals in municipal wastewater effluents, but it is unclear which compounds will be useful to evaluate the contribution of effluent to overall river flow or the attenuation processes that occur in receiving streams. This paper presents a new approach that uses a suite of common trace organic chemicals as indica…
10.1016/j.polymdegradstab.2010.12.021.	Hisaaki Yagi, Fumi Ninomiya, Masahiro Funabashi, Masao Kunioka,	RNA analysis of anaerobic sludge during anaerobic biodegradation of cellulose and poly(lactic acid) by RT-PCR‚ÄìDGGE,	Polymer Degradation and Stability,	2011	Abstract: Here, we apply a method to evaluate the anaerobic biodegradability of bioplastics, such as polycaprolactone and poly(lactic acid) (PLA), in aquatic (slurry) conditions at 55¬†¬∞C. Previous reports have suggested that some of the microorganisms participating in the anaerobic biodegradation of cellulose and PLA differ. However, polymerase chain reaction‚Äìdenaturing gradient gel electroph…
10.1016/j.biortech.2010.12.014.	Aruana Rocha Barros, Maria Angela Tallarico Adorno, Isabel Kimiko Sakamoto, Sandra Imaculada Maintinguer, Maria Bernadete Am√¢ncio Varesche, Edson Luiz Silva,	Performance evaluation and phylogenetic characterization of anaerobic fluidized bed reactors using ground tire and pet as support materials for biohydrogen production,	Bioresource Technology,	2011	Abstract: This study evaluated two different support materials (ground tire and polyethylene terephthalate [PET]) for biohydrogen production in an anaerobic fluidized bed reactor (AFBR) treating synthetic wastewater containing glucose (4000mgL‚àí1). The AFBR, which contained either ground tire (R1) or PET (R2) as support materials, were inoculated with thermally pretreated anaerobic sludge and op…
10.1016/j.wasman.2011.01.026.	Jing Wang, Fang-Fang Xia, Yun Bai, Cheng-Ran Fang, Dong-Sheng Shen, Ruo He,	Methane oxidation in landfill waste biocover soil: Kinetics and sensitivity to ambient conditions,	Waste Management,	2011	Abstract: Waste biocover soil was investigated as an alternative in regions with a shortage of landfill cover soil. In the work, effects of the composition, ambient conditions and nitrogen stress on CH4 oxidation in waste biocover soil were studied. The results showed that the optimal composition of waste biocover soil as a landfill cover material for CH4 oxidation was original pH value, 45% mois…
10.1016/j.aquaculture.2010.11.028.	Carolyn M. Holl, Christine Tallamy Glazer, Shaun M. Moss,	Nitrogen stable isotopes in recirculating aquaculture for super-intensive shrimp production: Tracing the effects of water filtration on microbial nitrogen cycling,	Aquaculture,	2011	Abstract: To understand how filtration affected microbial community nitrogen (N) cycling, natural abundance stable isotope ratios of suspended particles and nitrate (NO3‚àí) were measured in recirculating aquaculture systems (RAS) for the super-intensive culture (425shrimpm‚àí2) of Pacific white shrimp, Litopenaeus vannamei. Samples were collected throughout a trial during which triplicate RAS we…
10.1016/j.ifset.2011.06.012.	Sana Raouche, Miguel Mauricio-Iglesias, St√©phane Peyron, Val√©rie Guillard, Nathalie Gontard,	Combined effect of high pressure treatment and anti-microbial bio-sourced materials on microorganisms' growth in model food during storage,	Innovative Food Science & Emerging Technologies,	2011	Abstract: Antimicrobial bio-sourced films based on poly(lactic acid) containing either carvacrol or allyl isothiocyanate (AITC) were prepared and their antimicrobial properties were assessed on Botrytis cinerea during storage and after a high pressure (HP) ‚Äúpasteurisation-like‚Äù treatment (up to 800MPa at ambient temperature). A dry process (extrusion+thermomoulding) was used to shape the mate…
10.1016/j.biortech.2011.09.028.	Da-Wei Liang, Si-Kan Peng, Shan-Fu Lu, Yan-Yan Liu, Fei Lan, Yan Xiang,	Enhancement of hydrogen production in a single chamber microbial electrolysis cell through anode arrangement optimization,	Bioresource Technology,	2011	Abstract: Reducing the inner resistances is crucial for the enhancement of hydrogen generation in microbial electrolysis cells (MECs). This study demonstrates that the optimization of the anode arrangement is an effective strategy to reduce the system resistances. By changing the normal MEC configuration into a stacking mode, namely separately placing the contacted anodes from one side to both si…
10.1016/j.mimet.2011.05.019.	D. Estivill, A. Arias, A. Torres-Lana, A.J. Carrillo-Mu√±oz, M.P. Ar√©valo,	Biofilm formation by five species of Candida on three clinical materials,	Journal of Microbiological Methods,	2011	Abstract: Most recalcitrant infections are associated with colonization and microbial biofilm development. These biofilms are difficult to eliminate by the immune response mechanisms and the current antimicrobial. Fungi can form biofilms on biomaterials commonly used in clinical practice (intravascular catheters, dentures, heart valves, implanted devices, contact lenses and other devices) and are…
10.1016/j.scitotenv.2011.03.040.	Andrew C. Johnson, Michael J. Bowes, Alison Crossley, Helen P. Jarvie, Kerstin Jurkschat, Monika D. J√ºrgens, Alan J. Lawlor, Barry Park, Phillip Rowland, David Spurgeon, Claus Svendsen, Ian P. Thompson, Robert J. Barnes, Richard J. Williams, Nan Xu,	An assessment of the fate, behaviour and environmental risk associated with sunscreen TiO2 nanoparticles in UK field scenarios,	Science of The Total Environment,	2011	Abstract: The fate of Ti was examined in an activated sludge plant serving over 200,000 people. These studies revealed a decrease of 30 to 3.2Œºg/L of Ti<0.45Œºm from influent to effluent and a calculated Ti presence of 305mg/kg DW in wasted sludge. Thus, using sludge as a fertiliser would result in a predicted deposition of up to 250mg/m2 of Ti to soil surfaces using a recommended maximal agricu…
10.1016/j.watres.2011.06.007.	Ann-Kathrin Kniggendorf, Merve Meinhardt-Wollweber,	Of microparticles and bacteria identification ‚Äì (resonance) Raman micro-spectroscopy as a tool for biofilm analysis,	Water Research,	2011	Abstract: Confocal resonance Raman microscopy is a powerful tool for the non-invasive analysis of complex biological aggregates without preparation and prior knowledge of the samples. We present the capabilities of confocal resonance Raman microscopy with a spatial resolution of 350¬†nm2¬†√ó¬†2.0¬†Œºm and excitation times of 1¬†s and less per recorded spectrum. Granules sampled from two sequencin…
10.1016/j.watres.2011.07.001.	You-Sheng Liu, Guang-Guo Ying, Ali Shareef, Rai S. Kookana,	Biodegradation of three selected benzotriazoles under aerobic and anaerobic conditions,	Water Research,	2011	Abstract: We examined the biodegradability of three benzotriazoles (benzotriazole: BT, 5-methylbenzotriazole: 5-TTri and 5-chlorobenzotriazole: CBT) under aerobic and anaerobic (nitrate, sulfate, and Fe (III) reducing) conditions. All three benzotriazoles were degraded by microorganisms under aerobic and anaerobic conditions. Both the biodegradation efficiency and biodegradation products were dep…
10.1016/S1002-0160(11)60144-6.	Yang SONG, Fang WANG, F.O. KENGARA, Yong-Rong BIAN, Xing-Lun YANG, Cui-Ying LIU, Xin JIANG,	Improved Biodegradation of 1,2,4-Trichlorobenzene by Adapted Microorganisms in Agricultural Soil and in Soil Suspension Cultures,	Pedosphere,	2011	Abstract: Inoculating soil with an adapted microbial community is a more effective bioaugmentation approach than inoculation with pure strains in bioremediation. However, information on the potential of different inocula from sites with varying contamination levels and pollution histories in soil remediation is lacking. The objective of the study was to investigate the potential of adapted microo…
10.1016/j.desal.2011.01.067.	O.O. Nalcaci, N. B√∂ke, B. Ovez,	Potential of the bacterial strain Acidovorax avenae subsp. avenae LMG 17238 and macro algae Gracilaria verrucosa for denitrification,	Desalination,	2011	Abstract: In this biological nitrate removal study, the performance of the bacterial strain Acidovorax avenae subsp. avenae LMG 17238 using different carbon sources such as ethanol, methanol, sodium acetate, glucose and poly(Œµ-caprolactone) was investigated. Additionally the parameters such as an increase of nitrate concentration, carbon source amount (C/N) and dilution of a synthetic medium wer…
10.1016/j.marpolbul.2011.03.031.	√Ångel Borja, Ibon Galparsoro, Xabier Irigoien, Ane Iriondo, Iratxe Menchaca, I√±igo Muxika, Marta Pascual, I√±aki Quincoces, Marta Revilla, J. Germ√°n Rodr√≠guez, Marina Santurt√∫n, Oihana Solaun, Ainhize Uriarte, Victoriano Valencia, Izaskun Zorita,	Implementation of the European Marine Strategy Framework Directive: A methodological approach for the assessment of environmental status, from the Basque Country (Bay of Biscay),	Marine Pollution Bulletin,	2011	Abstract: The implementation of the Marine Strategy Framework Directive (MSFD) is directing European marine research towards the coordinated and integrated assessment of sea environmental status, following the ecosystem-based approach. The MSFD uses a set of 11 descriptors which, together, summarise the way in which the whole system functions. As such, the European Commission has proposed an exte…
10.1016/j.scitotenv.2011.07.062.	Luigi Vigan√≤, Claudio Roscioli, Licia Guzzella,	Decabromodiphenyl ether (BDE-209) enters the food web of the River Po and is metabolically debrominated in resident cyprinid fishes,	Science of The Total Environment,	2011	Abstract: Decabromodiphenyl ether (BDE-209), the primary constituent of a widely used flame retardant formulation, is present at relatively high levels in sediments and macroinvertebrates of the River Po. Since it was demonstrated that BDE-209 can be biotransformed to smaller and more toxic polybrominated dipheyl ethers (PBDEs), the main objective of this study was to assess whether the large qua…
10.1016/j.polymdegradstab.2011.03.004.	Takayoshi Sekiguchi, Azusa Saika, Koji Nomura, Toshihiro Watanabe, Toru Watanabe, Yu Fujimoto, Makiko Enoki, Takako Sato, Chiaki Kato, Haruyuki Kanehiro,	Biodegradation of aliphatic polyesters soaked in deep seawaters and isolation of poly(…õ-caprolactone)-degrading bacteria,	Polymer Degradation and Stability,	2011	Abstract: To investigate biodegradability of so-called biodegradable plastics in deep sea, degrading behavior of aliphatic polyesters poly(…õ-caprolactone) [PCL], poly(Œ≤-hydroxybutyrate/valerate) [PHB/V], and poly(butyrene succinate) [PBS] in deep seawaters were evaluated at Rausu, Toyama, and Kume, Japan. After 12 months of soaking in deep seawaters, PCL and PHB/V fibers became brittle or compl…
10.1016/j.talanta.2011.01.055.	Yu-Chi Tsao, Yu-Chen Wang, Shin-Fang Wu, Wang-Hsien Ding,	Microwave-assisted headspace solid-phase microextraction for the rapid determination of organophosphate esters in aqueous samples by gas chromatography-mass spectrometry,	Talanta,	2011	Abstract: The rapid and solvent-free determination of organophosphate esters (OPEs) in aqueous samples via one-step microwave-assisted headspace solid-phase microextraction (MA-HS-SPME) followed by gas chromatography‚Äìmass spectrometry (GC‚ÄìMS) analysis is described. Tri-n-butyl phosphate (TnBP) and tris-(2-ethylhexyl) phosphate (TEHP) were selected as model compounds for the method of developm…
10.1016/j.wasman.2011.02.013.	Sergio Pons√°, Bel√©n Puyuelo, Teresa Gea, Antoni S√°nchez,	Modelling the aerobic degradation of organic wastes based on slowly and rapidly degradable fractions,	Waste Management,	2011	Abstract: Several organic wastes of major production in the world (municipal solid wastes, wastewater sludge, manures and bulking agents) and some already treated organic wastes have been investigated to determine the partition among the several fractions that compose them and their kinetics of biodegradation. Different literature models have been explored for their suitability to predict the beh…
10.1016/j.jclepro.2010.06.012.	Sarah C. Dunagan, Robin E. Dodson, Ruthann A. Rudel, Julia G. Brody,	Toxics use reduction in the home: lessons learned from household exposure studies,	Journal of Cleaner Production,	2011	Abstract: Workers and fence-line communities have been the first to benefit from the substantial reductions in toxic chemical use and byproducts in industrial production resulting from the Massachusetts Toxics Use Reduction Act (TURA). As TURA motivates reformulation of products as well as retooling of production processes, benefits could extend more broadly to large-scale reductions in everyday …
10.1016/j.resconrec.2011.02.005.	Rajeev Pratap Singh, Pooja Singh, Ademir S.F. Araujo, M. Hakimi Ibrahim, Othman Sulaiman,	Management of urban solid waste: Vermicomposting a sustainable option,	Resources, Conservation and Recycling,	2011	Abstract: Solid waste management is a worldwide problem and it is becoming more and more complicated day by day due to rise in population, industrialization as well as changes in our life style. Presently most of the waste generated is either disposed of in an open dump in developing countries or in landfills in the developed ones. Landfilling as well as open dumping requires lot of land mass and…
10.1016/S1001-0742(10)60536-0.	Juan Mei, Li Wang, Dan Han, Youcai Zhao,	Methanotrophic community structure of aged refuse and its capability for methane bio-oxidation,	Journal of Environmental Sciences,	2011	Abstract: Abstract
10.1016/j.polymdegradstab.2011.01.031.	Ignacy Jakubowicz, Nazdaneh Yarahmadi, Veronica Arthurson,	Kinetics of abiotic and biotic degradability of low-density polyethylene containing prodegradant additives and its effect on the growth of microbial communities,	Polymer Degradation and Stability,	2011	Abstract: The kinetics of abiotic oxidation in the dark and the kinetics of biological mineralization in soil and in a compost environment of thermally oxidized LDPE were studied. It was demonstrated that different activation energies are obtained for the thermal oxidation, depending on the composition of the materials. Significantly higher levels of biodegradability have been obtained in a soil …
10.1016/j.radphyschem.2011.03.020.	Panagiota D. Zygoura, Evangelos K. Paleologos, Michael G. Kontominas,	Changes in the specific migration characteristics of packaging‚Äìfood simulant combinations caused by ionizing radiation: Effect of food simulant,	Radiation Physics and Chemistry,	2011	Abstract: The primary objective of the present study was to evaluate the extent to which the affinity of the surrounding medium for the migrant, as well as the packaging material, affects the specific migration characteristics of the latter. For this purpose, migration tests were conducted with vinylidene chloride copolymer (PVDC/PVC) in contact with the EU specified solvents simulating all food …
10.1016/j.watres.2010.10.009.	Yang Jiang, Marit Hebly, Robbert Kleerebezem, Gerard Muyzer, Mark C.M. van Loosdrecht,	Metabolic modeling of mixed substrate uptake for polyhydroxyalkanoate (PHA) production,	Water Research,	2011	Abstract: Polyhydroxyalkanoate (PHA) production by mixed microbial communities can be established in a two-stage process, consisting of a microbial enrichment step and a PHA accumulation step. In this study, a mathematical model was constructed for evaluating the influence of the carbon substrate composition on both steps of the PHA production process. Experiments were conducted with acetate, pro…
10.1016/j.envpol.2011.05.023.	S.J. George, J. Sherbone, C. Hinz, M. Tibbett,	Terrestrial exposure of oilfield flowline additives diminish soil structural stability and remediative microbial function,	Environmental Pollution,	2011	Abstract: Onshore oil production pipelines are major installations in the petroleum industry, stretching many thousands of kilometres worldwide which also contain flowline additives. The current study focuses on the effect of the flowline additives on soil physico-chemical and biological properties and quantified the impact using resilience and resistance indices. Our findings are the first to hi…
10.1016/j.biortech.2010.12.067.	Nguyen Ngoc Tuan, Hsiao-Cheng Hsieh, Yi-Wen Lin, Shir-Ly Huang,	Analysis of bacterial degradation pathways for long-chain alkylphenols involving phenol hydroxylase, alkylphenol monooxygenase and catechol dioxygenase genes,	Bioresource Technology,	2011	Abstract: Eighteen 4-t-octylphenol-degrading bacteria were isolated and screened for the presence of degradative genes by polymerase chain reaction method using four designed primer sets. The primer sets were designed to amplify specific fragments from multicomponent phenol hydroxylase, single component monooxygenase, catechol 1,2-dioxygenase and catechol 2,3-dioxygenase genes. Seventeen of the 1…
10.1016/j.bmc.2011.04.026.	Hans P.L. Steenackers, Denis S. Ermolat‚Äôev, Bharat Savaliya, Ami De Weerdt, David De Coster, Anamik Shah, Erik V. Van der Eycken, Dirk E. De Vos, Jozef Vanderleyden, Sigrid C.J. De Keersmaecker,	Structure‚Äìactivity relationship of 2-hydroxy-2-aryl-2,3-dihydro-imidazo[1,2-a]pyrimidinium salts and 2N-substituted 4(5)-aryl-2-amino-1H-imidazoles as inhibitors of biofilm formation by Salmonella Typhimurium and Pseudomonas aeruginosa,	Bioorganic & Medicinal Chemistry,	2011	Abstract: A library of 80 1-substituted 2-hydroxy-2-aryl-2,3-dihydro-imidazo[1,2-a]pyrimidinium salts and 54 2N-substituted 4(5)-aryl-2-amino-1H-imidazoles was synthesized and tested for the antagonistic effect against biofilm formation by Salmonella Typhimurium and Pseudomonas aeruginosa. The nature of the substituent at the 1-position of the salts was found to have a major effect on their biofi…
10.1016/j.soilbio.2011.02.007.	Stephan Blossfeld, Dirk Gansert, Bj√∂rn Thiele, Arnd J. Kuhn, Rainer L√∂sch,	The dynamics of oxygen concentration, pH value, and organic acids in the rhizosphere of Juncus spp.,	Soil Biology and Biochemistry,	2011	Abstract: A novel type of planar optodes for simultaneous optical analysis of pH and oxygen dynamics in the rhizosphere is introduced. The combination of the optical, non-invasive measurement of these parameters with sterile sampling of rhizosphere solution across and along growing roots by use of a novel type of rhizobox provides a methodical step forward in the investigation of the physicochemi…
10.1016/j.eurpolymj.2011.06.017.	B√©n√©dicte Lepoittevin, Xiaolu Wang, Jean-Pierre Baltaze, Hefang Liu, Jean-Marie Herry, Marie-No√´lle Bellon-Fontaine, Philippe Roger,	Radical polymerization and preliminary microbiological investigation of new polymer derived from myrtenol,	European Polymer Journal,	2011	Abstract: A new methacrylic monomer derived from myrtenol, an essential oil possessing biocidal properties extracted from Myrtus communis L., was prepared in one step and named myrtenyl methacrylate. Conventional radical polymerization was performed in solution with 2,2‚Ä≤-azobis(2-methylpropionitrile) as thermal initiator in the temperature range 60‚Äì80¬∞C. Influences of reaction time, temperat…
10.1016/j.envpol.2011.08.023.	F. Gottschalk, C. Ort, R.W. Scholz, B. Nowack,	Engineered nanomaterials in rivers ‚Äì Exposure scenarios for Switzerland at high spatial and temporal resolution,	Environmental Pollution,	2011	Abstract: Probabilistic material flow analysis and graph theory were combined to calculate predicted environmental concentrations (PECs) of engineered nanomaterials (ENMs) in Swiss rivers: 543 river sections were used to assess the geographical variability of nano-TiO2, nano-ZnO and nano-Ag, and flow measurements over a 20-year period at 21 locations served to evaluate temporal variation. A conse…
10.1016/j.envpol.2011.03.033.	Fan Wang, Qingwei Bu, Xinghui Xia, Mohai Shen,	Contrasting effects of black carbon amendments on PAH bioaccumulation by Chironomus plumosus larvae in two distinct sediments: Role of water absorption and particle ingestion,	Environmental Pollution,	2011	Abstract: Two sediment matrices with different characteristics were amended with chars from different sources for bioaccumulation assay with filter-feeding Chironomus plumosus larvae. Chars greatly decreased porewater concentrations of PAHs (Ciw) measured using polyethylene devices in sediments. In organic rich sediment matrix-based systems where suspended char particles were absent, PAH concentr…
10.1016/j.marpolbul.2010.09.006.	Muhammad Ilyas, Agus Sudaryanto, Iwan Eka Setiawan, Adi Slamet Riyadi, Tomohiko Isobe, Shin Takahashi, Shinsuke Tanabe,	Characterization of polychlorinated biphenyls and brominated flame retardants in sediments from riverine and coastal waters of Surabaya, Indonesia,	Marine Pollution Bulletin,	2011	Abstract: A total of 33 surficial sediments from riverine and coastal waters from Surabaya, Indonesia were analyzed for PCBs and BFRs. Concentrations of PCBs (62 congeners), PBDEs (14 congeners) and HBCDs (3 isomers) varied from <DL‚Äì420, <DL‚Äì35 and <DL‚Äì5.4ngg‚àí1dw, respectively. Higher concentrations of these compounds were found in riverine than coastal sediments. Their levels and distrib…
10.1016/j.chemosphere.2010.11.053.	Anna Goi, Marika Viisimaa, Marina Trapido, Rein Munter,	Polychlorinated biphenyls-containing electrical insulating oil contaminated soil treatment with calcium and magnesium peroxides,	Chemosphere,	2011	Abstract: Calcium and magnesium peroxides were applied for the treatment of soil contaminated by polychlorinated biphenyls-containing electrical insulating oil (Aroclor 1016). The removal of PCB-containing electrical insulating oil was achieved with the addition of either calcium peroxide or magnesium peroxide alone and dependent on dosages of the chemical. A 21-d treatment of 60% watered soil wi…
10.1016/j.envpol.2010.11.035.	Sen Wang, Shuzhen Zhang, Honglin Huang, Peter Christie,	Behavior of decabromodiphenyl ether (BDE-209) in soil: Effects of rhizosphere and mycorrhizal colonization of ryegrass roots,	Environmental Pollution,	2011	Abstract: A rhizobox experiment was conducted to investigate degradation of decabromodiphenyl ether (BDE-209) in the rhizosphere of ryegrass and the influence of root colonization with an arbuscular mycorrhizal (AM) fungus. BDE-209 dissipation in soil varied with its proximity to the roots and was enhanced by AM inoculation. A negative correlation (P¬†<¬†0.001, R2¬†=¬†0.66) was found between the …
10.1016/j.wasman.2011.05.023.	S. Lebersorger, F. Schneider,	Discussion on the methodology for determining food waste in household waste composition studies,	Waste Management,	2011	Abstract: Food waste has become an increasingly discussed topic in recent years. However, there is little authoritative data on food waste quantities and composition and systematic and comparable data are missing. Household waste composition analyses, which are often carried out routinely at regular or irregular intervals, provide an opportunity for obtaining data about food waste at both local a…
10.1016/j.meatsci.2011.01.011.	J.A. Curiel, C. Ruiz-Capillas, B. de las Rivas, A.V. Carrascosa, F. Jim√©nez-Colmenero, R. Mu√±oz,	Production of biogenic amines by lactic acid bacteria and enterobacteria isolated from fresh pork sausages packaged in different atmospheres and kept under refrigeration,	Meat Science,	2011	Abstract: The occurrence of in vitro amino acid activity in bacterial strains associated with fresh pork sausages packaged in different atmospheres and kept in refrigeration was studied. The presence of biogenic amines in decarboxylase broth was confirmed by ion-exchange chromatography and by the presence of the corresponding decarboxylase genes by PCR. From the 93 lactic acid bacteria and 100 en…
10.1016/j.jhazmat.2010.12.037.	Babu Rajendran Ramaswamy, Govindaraj Shanmugam, Geetha Velu, Bhuvaneshwari Rengarajan, D.G. Joakim Larsson,	GC‚ÄìMS analysis and ecotoxicological risk assessment of triclosan, carbamazepine and parabens in Indian rivers,	Journal of Hazardous Materials,	2011	Abstract: Pharmaceutical and personal care products are used extensively worldwide and their residues are frequently reported in aquatic environments. In this study, antiepileptic, antimicrobial and preservative compounds were analyzed in surface water and sediment from the Kaveri, Vellar and Tamiraparani rivers, and in the Pichavaram mangrove in India by gas chromatography‚Äìmass spectrometry (G…
10.1016/j.envint.2011.02.005.	Karin Aschberger, Christian Micheletti, Birgit Sokull-Kl√ºttgen, Frans M. Christensen,	Analysis of currently available data for characterising the risk of engineered nanomaterials to the environment and human health ‚Äî Lessons learned from four case studies,	Environment International,	2011	Abstract: Production volumes and the use of engineered nanomaterials in many innovative products are continuously increasing, however little is known about their potential risk for the environment and human health. We have reviewed publicly available hazard and exposure data for both, the environment and human health and attempted to carry out a basic risk assessment appraisal for four types of n…
10.1016/j.marenvres.2010.09.001.	S. Bouchet, R. Bridou, E. Tessier, P. Rodriguez-Gonzalez, M. Monperrus, G. Abril, D. Amouroux,	An experimental approach to investigate mercury species transformations under redox oscillations in coastal sediments,	Marine Environmental Research,	2011	Abstract: This work describes a laboratory experiment designed to unravel mercury species reactivity in superficial coastal sediments oscillating between oxic and anoxic conditions. The experimental set-up has been applied to a sediment slurry from the Arcachon Bay (France) to follow the evolution of both naturally occurring (i.e. endogenous) and isotopically enriched added mercury species (i.e. …
10.1016/j.ecoleng.2011.03.013.	Kristin L. Wolf, Changwoo Ahn, Gregory B. Noe,	Microtopography enhances nitrogen cycling and removal in created mitigation wetlands,	Ecological Engineering,	2011	Abstract: Natural wetlands often have a heterogeneous soil surface topography, or microtopography (MT), that creates microsites of variable hydrology, vegetation, and soil biogeochemistry. Created mitigation wetlands are designed to mimic natural wetlands in structure and function, and recent mitigation projects have incorporated MT as one way to attain this goal. Microtopography may influence ni…
10.1016/j.ecoleng.2010.10.004.	J. Scott MacIvor, Jeremy Lundholm,	Performance evaluation of native plants suited to extensive green roof conditions in a maritime climate,	Ecological Engineering,	2011	Abstract: Assessing plant species performance on extensive green roofs can inform about and improve green roof functioning, aesthetics, longevity and the diversity of plant palettes available for the green roof industry. In this study, we evaluate survival, cover, roof cooling and stormwater retention properties of 15 plant species native to coastal regions of Atlantic Canada in extensive green r…
10.1016/j.asr.2010.11.010.	Olga Prieto-Ballesteros, Elena Vorobyova, Victor Parro, Jose A. Rodriguez Manfredi, Felipe G√≥mez,	Strategies for detection of putative life on Europa,	Advances in Space Research,	2011	Abstract: Planned future exploration missions to the Jovian satellite Europa have a strong astrobiological motivation. Characterization of the potential habitability of the liquid water environments, and searching for life signals are the main astrobiological objectives of these missions. To meet these objectives specific strategies and instrumentation are required. Here we discuss some scenarios…
10.1016/j.chemosphere.2011.07.017.	Kai Bester, Stefan Banzhaf, Michael Burkhardt, Niklas Janzen, Bernd Niederstrasser, Traugott Scheytt,	Activated soil filters for removal of biocides from contaminated run-off and waste-waters,	Chemosphere,	2011	Abstract: Building facades can be equipped with biocides to prevent formation of algal, fungal and bacterial films. Thus run-off waters may contain these highly active compounds. In this study, the removal of several groups of biocides from contaminated waters by means of an activated soil filter was studied. A technical scale activated vertical soil filter (biofilter) with different layers (peat…
10.1016/j.biortech.2010.09.034.	Yong Xiao, Guang-Ming Zeng, Zhao-Hui Yang, Yan-He Ma, Cui Huang, Zheng-Yong Xu, Jing Huang, Chang-Zheng Fan,	Changes in the actinomycetal communities during continuous thermophilic composting as revealed by denaturing gradient gel electrophoresis and quantitative PCR,	Bioresource Technology,	2011	Abstract: Actinomycetes degrade cellulose and solubilize lignin during composting. Changes in the diversity of the actinomycetal communities and the 16S rDNA copy numbers of actinomycetes were monitored by denaturing gradient gel electrophoresis (DGGE) and quantitative PCR (qPCR), respectively, during continuous thermophilic composting (CTC) and traditional composting (TC). qPCR indicated that th…
10.1016/j.chemosphere.2011.06.066.	Julia Fabrega, Rui Zhang, Joanna C. Renshaw, Wen-Tso Liu, Jamie R. Lead,	Impact of silver nanoparticles on natural marine biofilm bacteria,	Chemosphere,	2011	Abstract: There has been a recent increase in the use of silver nanoparticles (Ag NPs) in a wide range of consumer products due to their highly effective antimicrobial properties. However, Ag NPs give cause for concern since their wide use makes them likely to be released into aquatic ecosystems and potentially affect natural bacterial communities. In this study marine biofilms were grown in situ…
10.1016/j.biortech.2012.07.005.	Alison Reiche, Kathlyn M. Kirkwood,	Comparison of Escherichia coli and anaerobic consortia derived from compost as anodic biocatalysts in a glycerol-oxidizing microbial fuel cell,	Bioresource Technology,	2012	Abstract: Using glycerol from biodiesel production as a fuel in a microbial fuel cell (MFC) will generate electricity and value-added by-products from what is currently considered waste. This research screened Escherichia coli W3110 (ATCC 27325) and a mixed culture enriched from compost (AR2) as anodic biocatalysts in a mediatorless glycerol-oxidizing MFC. In an H-type MFC, the mixed culture AR2 …
10.1016/j.biosystemseng.2012.05.005.	Ana Garc√≠a, Caterina Maulini, Jorge M. Torrente, Antoni S√°nchez, Raquel Barrena, Xavier Font,	Biological treatment of the organic fibre from the autoclaving of municipal solid wastes; preliminary results,	Biosystems Engineering,	2012	Abstract: Commingled municipal solid waste (MSW) was autoclaved in the presence of saturated steam for 30¬†min at 145¬†¬∞C and 600¬†kPa. The organic fibre fraction from the autoclaved resulting material was examined for biodegradability. Aerobic and anaerobic tests were carried out to characterise the fibre in terms of biodegradation potential, which was moderate (biogas production potential of 2…
10.1016/j.dsr.2012.03.001.	Bo Thamdrup, Tage Dalsgaard, Niels Peter Revsbech,	Widespread functional anoxia in the oxygen minimum zone of the Eastern South Pacific,	Deep Sea Research Part I: Oceanographic Research Papers,	2012	Abstract: Oxygen minimum zones (OMZs) as found in the Eastern Pacific and Indian Ocean are biogeochemical hot spots with a disproportionately large role in the marine nitrogen cycle, and they are important components of the highly productive ecosystems in which they occur. Although the oxygen-depleted waters have been known for a century, oxygen levels inside them are not well constrained and the…
10.1016/j.jclepro.2012.01.010.	Christopher J. Koroneos, Evanthia A. Nanaki,	Integrated solid waste management and energy production - a life cycle assessment approach: the case study of the city of Thessaloniki,	Journal of Cleaner Production,	2012	Abstract: Innovative strategies are needed to deal with the waste we produce today to prevent it from causing problems for future generations. As waste management issues gain public awareness, concern has risen about the appropriateness of various disposal methods. The objective of this work is the environmental assessment of different municipal solid waste treatment strategies for the city of Th…
10.1016/j.apgeog.2011.09.008.	C.J. Barrow,	Biochar: Potential for countering land degradation and for improving agriculture,	Applied Geography,	2012	Abstract: Biochar is attracting attention as a means for sequestering carbon and as a potentially valuable input for agriculture to improve soil fertility, aid sustainable production and reduce contamination of streams and groundwater. This study reviews biochar potential and problems and argues for adequate research before hasty application leads to environmental and socio-economic damage and di…
10.1071/HI12001.	Tracy Sloane, Ramon Z. Shaban, Brigid Gillespie,	Barriers and enablers to the uptake of alcohol-based hand rubs for pre-operative hand antisepsis in the operating room: an Australian perspective,	Healthcare infection,	2012	Abstract: Background
10.1016/j.scitotenv.2012.07.021.	Linda Molander, Magnus Breitholtz, Patrik L. Andersson, Aleksandra Rybacka, Christina Rud√©n,	Are chemicals in articles an obstacle for reaching environmental goals? ‚Äî Missing links in EU chemical management,	Science of The Total Environment,	2012	Abstract: It is widely acknowledged that the management of risks associated with chemicals in articles needs to be improved. The EU environmental policy states that environmental damage should be rectified at source. It is therefore motivated that the risk management of substances in articles also takes particular consideration to those substances identified as posing a risk in different environm…
10.1016/j.sajb.2012.06.008.	A.R. Ndhlala, J. Van Staden,	Smokescreens and mirrors in safety and quality of herbal medicines: A case of commercialized herbal preparations,	South African Journal of Botany,	2012	Abstract: This review aims to clear off or bring to the public, any unsubstantiated (smokescreens and mirrors) claims made by manufacturers of commercial herbal products (CHP) in South Africa. The review further examines production, quality in terms of efficacy and safety as claimed by the manufacturers and seeks to understand any possibilities of adulteration with modern medicine to these so cal…
10.1016/j.watres.2012.07.028.	Yang Jiang, Leonie Marang, Jelmer Tamis, Mark C.M. van Loosdrecht, Henk Dijkman, Robbert Kleerebezem,	Waste to resource: Converting paper mill wastewater to bioplastic,	Water Research,	2012	Abstract: In this study we investigated the feasibility of producing polyhydroxyalkanoate (PHA) by microbial enrichments on paper mill wastewater. The complete process includes (1) paper mill wastewater acidogenic fermentation in a simple batch process, (2) enrichment of a PHA-producing microbial community in a selector operated in sequencing batch mode with feast-famine regime, (3) Cellular PHA …
10.1016/j.polymdegradstab.2012.07.035.	Monica V. Arcos-Hernandez, Bronwyn Laycock, Steven Pratt, Bogdan C. Donose, Melissa A.L. Nikoliƒá, Paul Luckman, Alan Werker, Paul A. Lant,	Biodegradation in a soil environment of activated sludge derived polyhydroxyalkanoate (PHBV),	Polymer Degradation and Stability,	2012	Abstract: Mixed culture (activated sludge) polyhydroxyalkanoates (PHAs) produced in conjunction with wastewater treatment and compounded into bioplastics have applications in agriculture. Rates of biodegradation and any influence of degradation products need to be characterised in-situ in soil environments for applications involving PHA-based product degradation (either as a controlled intent in …
10.1016/j.biortech.2012.03.050.	Jingang Huang, Yue Wen, Ning Ding, Yue Xu, Qi Zhou,	Fast start-up and stable performance coupled to sulfate reduction in the nitrobenzene bio-reduction system and its microbial community,	Bioresource Technology,	2012	Abstract: Three laboratory-scale sequence batch reactors were set up in this study. It was found that a successfully established sulfate-reducing system ‚Äî operating at COD/SO42- ratio of 5.0 ‚Äî could speed up the start-up process, leading to a high performance. It took about 100 and 60days, respectively, for a non-sulfate-reducing system and a sulfate-reducing control system to achieve stable …
10.1016/j.jbiotec.2011.09.021.	R. Moita, P.C. Lemos,	Biopolymers production from mixed cultures and pyrolysis by-products,	Journal of Biotechnology,	2012	Abstract: Polyhydroxyalkanoates (PHAs) production from low value substrates and/or byproducts represents an economical and environmental promising alternative to established industrial manufacture methods. Bio-oil resulting from the fast-pyrolysis of chicken beds was used as substrate to select a mixed microbial culture (MMC) able to produce PHA under feast/famine conditions. In this study a maxi…
10.1016/j.scitotenv.2012.08.039.	Augustine Arukwe, Trine Eggen, Monika M√∂der,	Solid waste deposits as a significant source of contaminants of emerging concern to the aquatic and terrestrial environments ‚Äî A developing country case study from Owerri, Nigeria,	Science of The Total Environment,	2012	Abstract: In developing countries, there are needs for scientific basis to sensitize communities on the problems arising from improper solid waste deposition and the acute and long-term consequences for areas receiving immobilized pollutants. In Nigeria, as in many other African countries, solid waste disposal by way of open dumping has been the only management option for such wastes. Herein, we …
10.1016/j.proenv.2012.10.009.	Hongyu Zhang, Chunping Li, Guoxue Li, Bing Zang, Qingyuan Yang,	Effect of Spent Air Reusing (SAR) on Maturity and Greenhouse Gas Emissions during Municipal Solid Waste (MSW) Composting-with Different Pile Height,	Procedia Environmental Sciences,	2012	Abstract: As spent air holding high oxygen (O2) concentration (10%-20%) and heat energy from sealed composting reactor at high temperature period, it is feasible for waste degradation by aerobic microorganisms, and promotes composting pile's temperature rising in composting process based on reusing spent air. In this study, a new method of spent air reusing (SAR) was applied in composting to inve…
10.1016/j.watres.2011.11.047.	He Liu, Jin Wang, Xiaoling Liu, Bo Fu, Jian Chen, Han-Qing Yu,	Acidogenic fermentation of proteinaceous sewage sludge: Effect of pH,	Water Research,	2012	Abstract: Proteinaceous sewage sludge represents the sludge in which the protein content exceeds the carbohydrate content, accounts for a considerable part of sewage sludge. In this study, volatile fatty acids (VFA) production and synthesis pathway as well as bacterial community in acidogenic fermentation of proteinaceous sewage sludge under different pH conditions were investigated. The results …
10.1016/j.jenvman.2012.03.044.	J.A. Herrera-Meli√°n, A.J. Mart√≠n-Rodr√≠guez, A. Ortega-M√©ndez, J. Ara√±a, J.M. Do√±a-Rodr√≠guez, J. P√©rez-Pe√±a,	Degradation and detoxification of 4-nitrophenol by advanced oxidation technologies and bench-scale constructed wetlands,	Journal of Environmental Management,	2012	Abstract: The degradation and detoxification towards the duckweed Lemna minor of 4-nitrophenol (4NP) was¬†studied by means of bench-scale constructed wetlands (CWs), TiO2-photocatalysis and Fenton¬†+¬†photoFenton reactions. The main goal of this work was to compare the three treatment techniques to evaluate their possible combination for the efficient, low cost treatment of 4NP effluents. In CWs,…
10.1016/j.biortech.2012.02.064.	Feng Wang, Taira Hidaka, Hiroshi Tsuno, Jun Tsubota,	Co-digestion of polylactide and kitchen garbage in hyperthermophilic and thermophilic continuous anaerobic process,	Bioresource Technology,	2012	Abstract: Two series of two-phase anaerobic systems, consisting of a hyperthermophilic (80¬∞C) reactor and a thermophilic (55¬∞C) reactor, fed with a mixture of kitchen garbage (KG) and polylactide (PLA), was compared with a single-phase thermophilic reactor for the overall performance. The result indicated that ammonia addition under hyperthermophilic condition promoted the transformation of PLA…
10.1016/j.ijhydene.2012.03.154.	Iain C. Clark, Ruihong H. Zhang, Shrinivasa K. Upadhyaya,	The effect of low pressure and mixing on biological hydrogen production via anaerobic fermentation,	International Journal of Hydrogen Energy,	2012	Abstract: Two-stage anaerobic digesters are ideally suited for hydrogen production because primary fermentation is separated from methanogenesis, allowing for optimization of both processes. At low hydrogen partial pressures, hydrogen forming reactions become thermodynamically favorable and there is a shift in fermentation toward the production of acetate and away from butyrate, alcohols, and sol…
10.1016/j.msec.2012.05.035.	Olivia V. L√≥pez, Mar√≠a A. Garc√≠a,	Starch films from a novel (Pachyrhizus ahipa) and conventional sources: Development and characterization,	Materials Science and Engineering: C,	2012	Abstract: Biodegradable films from ahipa, cassava and corn native starches were developed by casting method and their physicochemical, mechanical and barrier properties were analyzed taking into account the different starch botanical sources. Filmogenic suspensions were prepared; their rheological behaviors were studied and all of them exhibited film-forming ability. However, mechanical assays de…
10.1016/j.talanta.2012.04.060.	Xuewei Peng, Xianguo Li,	Compound-specific isotope analysis for aerobic biodegradation of phthalate acid esters,	Talanta,	2012	Abstract: The degradation of three phthalic acid esters (PAEs) (dimethyl phthalate (DMP), diethyl phthalate (DEP) and di-n-butyl phthalate (DBP)) by natural microbial community under aerobic condition and their isotope fractionation were compared by using a laboratory microcosm system with natural marine sediment overlying with natural seawater. The results showed that the degradation of the thre…
10.1016/j.ibiod.2011.11.011.	H.W. Huang, B.V. Chang, C.H. Cheng,	Biodegradation of dibromodiphenyl ether in river sediment,	International Biodeterioration & Biodegradation,	2012	Abstract: The aerobic degradation of 4,4‚Ä≤-Dibromodiphenyl ether (BDE-15) and the changes in the microbial community in river sediment from southern Taiwan were assessed in this study. The aerobic degradation of BDE-15 was enhanced by the addition of surfactin or rhamnolipid, and was inhibited by the addition of brij 30 or brij 35. The optimal conditions were stimulated by the addition of surfac…
10.1016/j.chemosphere.2011.12.057.	B.V. Chang, S.Y. Yuan, Y.L. Ren,	Aerobic degradation of tetrabromobisphenol-A by microbes in river sediment,	Chemosphere,	2012	Abstract: This study investigated the aerobic degradation of tetrabromobisphenol-A (TBBPA) and changes in the microbial community in river sediment from southern Taiwan. Aerobic degradation rate constants (k1) and half-lives (t1/2) for TBBPA (50Œºgg‚àí1) ranged from 0.053 to 0.077d‚àí1 and 9.0 to 13.1d, respectively. The degradation of TBBPA (50Œºgg‚àí1) was enhanced by adding yeast extract (5mgL…
10.1016/j.chemosphere.2012.04.032.	Bei-Dou Xi, Xiao-Song He, Zi-Min Wei, Yong-Hai Jiang, Ming-Xiao Li, Dan Li, Ye Li, Qiu-Ling Dang,	Effect of inoculation methods on the composting efficiency of municipal solid wastes,	Chemosphere,	2012	Abstract: Four types of inoculation methods were studied during the composting of municipal solid wastes and dry grass (MSWG). The methods included a control group as well as initial-stage, two-stage, and multi-stage inoculations. Fulvic acids were extracted from the composting materials and characterized by spectroscopic techniques. The results showed that inoculation of microbes in MSWG enhance…
10.1016/j.nbt.2012.07.006.	B. Matturro, F. Aulenta, M. Majone, M. Petrangeli Papini, V. Tandoi, S. Rossetti,	Field distribution and activity of chlorinated solvents degrading bacteria by combining CARD-FISH and real time PCR,	New Biotechnology,	2012	Abstract: Nowadays several advanced molecular techniques are applied for quantifying bacteria involved in contaminant degradation processes. However, despite the fact that significant efforts have been taken to make these tools more reliable and specific, their application for the analysis of field samples is hardly ever applied. In this study, a combination of three methods (CARD-FISH, qPCR and …
10.1016/j.jtice.2012.06.004.	Xue Yang, Maoan Du, Duu-Jong Lee, Chunli Wan, Chuan Chen, Fang Wan,	Enriching polyhydroxyalkanoates (PHA) producing microorganisms by complex organics from quickly alkaline fermentation liquor,	Journal of the Taiwan Institute of Chemical Engineers,	2012	Abstract: To reduce production cost and shorten time span of fermentation phase for polyhydroxyalkanoates (PHA), liquor from rapid alkaline treated (pH 12, 24h) waste activated sludge containing principally proteins and carbohydrates was used to enrich PHA-producing microorganisms. The liquor containing 3930mg/L proteins and 1230mg/L carbohydrates was utilized to effectively acclimate PHA-produci…
10.1016/j.psep.2012.10.008.	Antoine de Ramon N‚ÄòYeurt, David P. Chynoweth, Mark E. Capron, Jim R. Stewart, Mohammed A. Hasan,	Negative carbon via Ocean Afforestation,	Process Safety and Environmental Protection,	2012	Abstract: Ocean Afforestation, more precisely Ocean Macroalgal Afforestation (OMA), has the potential to reduce atmospheric carbon dioxide concentrations through expanding natural populations of macroalgae, which absorb carbon dioxide, then are harvested to produce biomethane and biocarbon dioxide via anaerobic digestion. The plant nutrients remaining after digestion are recycled to expand the al…
10.1016/j.biombioe.2012.03.027.	Katariina Kemppainen, Liisa Ranta, Esa Sipil√§, Anders √ñstman, Jari Vehmaanper√§, Terhi Puranen, Kim Langfelder, Janne Hannula, Anne Kallioinen, Matti Siika-aho, Kai Sipil√§, Niklas von Weymarn,	Ethanol and biogas production from waste fibre and fibre sludge ‚Äì The FibreEtOH concept,	Biomass and Bioenergy,	2012	Abstract: The FibreEtOH concept was developed to tackle major challenges in the production of ethanol from lignocellulosics. The two feedstocks, waste fibre fractionated from solid recovered fuel, and pulp and paper mill fibre sludge, provide all-year-round supply of biomass with high hexose content (44‚Äì56%) and acceptable ash content (13‚Äì14%). They can be liquefied and hydrolysed by enzymes …
10.1016/j.mimet.2012.04.016.	Brian J. Mailloux, Audra Dochenetz, Michael Bishop, Hailiang Dong, Lori A. Ziolkowski, K. Eric Wommack, Eric G. Sakowski, Tullis C. Onstott, Greg F. Slater,	A carbon free filter for collection of large volume samples of cellular biomass from oligotrophic waters,	Journal of Microbiological Methods,	2012	Abstract: Isotopic analysis of cellular biomass has greatly improved our understanding of carbon cycling in the environment. Compound specific radiocarbon analysis (CSRA) of cellular biomass is being increasingly applied in a number of fields. However, it is often difficult to collect sufficient cellular biomass for analysis from oligotrophic waters because easy-to-use filtering methods that are …
10.1016/j.sbspro.2012.12.249.	Aleya Abdel-Hadi, Iman Aboulgheit,	Assessing Housing Interior Sustainability in a New Egyptian City,	Procedia - Social and Behavioral Sciences,	2012	Abstract: This paper focuses on the level of sustainability reached in the interiors of houses provided in one of the gated communities east of Greater Cairo. The research aim is to assess ‚Äì following some of the Green Buildings Rating System (GBRS) requirements ‚Äì two main components (light and interior finishes) that are found in the detached villas. The purpose is to find out the importance…
10.1016/j.catena.2011.06.007.	M.A. Mu√±oz Garc√≠a, A. Faz Cano,	Soil organic matter stocks and quality at high altitude grasslands of Apolobamba, Bolivia,	CATENA,	2012	Abstract: In many cases, ecosystems in the puna or grasslands in the Andean plateaus are degraded as a consequence of anthropogenic activities. The Apolobamba Integrated Management National Area is located in the Northwest of La Paz (Bolivia). This grassland ecosystem, with a high biodiversity, is a natural habitat of camelid populations, such as vicuna (Vicugna vicugna), a wild endangered specie…
10.1016/j.proenv.2012.10.006.	Changjiang Yang, Mengdi Yang, Qian Yu,	Study on Dry-basis Separation Test for Urban Residential Waste,	Procedia Environmental Sciences,	2012	Abstract: Since its implementation in 2000, China's urban domestic waste separation pilot program has achieved little success. The root cause lies in the lack of moisture control for crude waste from the source. If wet-basis waste is placed in bags, collected by waste bins/cans and transferred by vehicles, waste is difficult to be separated for collection, transport and disposal, and a large amou…
10.1016/j.apenergy.2012.05.012.	Kajan Srirangan, Lamees Akawi, Murray Moo-Young, C. Perry Chou,	Towards sustainable production of clean energy carriers from biomass resources,	Applied Energy,	2012	Abstract: A great fraction of the world‚Äôs energy requirements are presently met through the unfettered use of fossil-derived fuels. However, due to the anticipated demise of these energy sources and the environmental and socioeconomic concerns associated with their use, a recent paradigm shift is to displace conventional fuels with renewable energy sources. Among various alternatives, biomasses…
10.1016/j.actaastro.2011.06.022.	P.C.W. Davies,	Footprints of alien technology,	Acta Astronautica,	2012	Abstract: If alien civilizations do, or did, exist, their technology will impact their environment. Some consideration has been given to the detection of large-scale astro-engineering, such as Dyson spheres. However, a very advanced technology might leave more subtle footprints requiring sophisticated scientific methods to uncover. We must not overlook the possibility that alien technology has im…
10.1016/j.chemosphere.2012.05.028.	Cesare Accinelli, Maria Ludovica Sacc√†, Mariangela Mencarelli, Alberto Vicari,	Deterioration of bioplastic carrier bags in the environment and assessment of a new recycling alternative,	Chemosphere,	2012	Abstract: Increasing environmental concerns and the introduction of technologies based on renewable resources have stimulated the replacement of persistent petroleum-derived plastics with biodegradable plastics from biopolymers. As a consequence, a variety of products are currently manufactured from bioplastic, including carrier bags. This series of studies investigated the deterioration of carri…
10.1016/j.ejsobi.2011.12.001.	Tingting Ma, Yongming Luo, Peter Christie, Ying Teng, Wuxing Liu,	Removal of phthalic esters from contaminated soil using different cropping systems: A field study,	European Journal of Soil Biology,	2012	Abstract: Phytoremediation of phthalic esters (PAE) polluted agricultural soils near electrical-waste dismantling areas in east China is a topic of much public concern. In this study, monocropping and intercropping of alfalfa (Medicago sativa L.), Elsholtzia splendens and Sedum plumbizincicola were compared for their potential in phytoremediation of contaminated soil. Regardless of whether alfalf…
10.1016/j.marenvres.2012.03.003.	Maria Cristina Fossi, Silvia Casini, Ilaria Caliani, Cristina Panti, Letizia Marsili, Aldo Viarengo, Roberto Giangreco, Giuseppe Notarbartolo di Sciara, Fabrizio Serena, Atef Ouerghi, Michael H. Depledge,	The role of large marine vertebrates in the assessment of the quality of pelagic marine ecosystems,	Marine Environmental Research,	2012	Abstract: The Marine Strategy Framework Directive (MSFD) establishing a framework for community action in the field of marine environmental policy has been developed and is being implemented, with the objective to deliver ‚ÄúGood Environmental Status‚Äù by 2020. A pragmatic way forward has been achieved through the development of 11 ‚Äúqualitative descriptors‚Äù. In an attempt to identify gaps in…
10.1016/j.psep.2011.09.004.	Zs√≥fia Fodor, Ji≈ô√≠ Jarom√≠r Kleme≈°,	Waste as alternative fuel ‚Äì Minimising emissions and effluents by advanced design,	Process Safety and Environmental Protection,	2012	Abstract: This paper reviews the utilisation of waste as an alternative fuel, commonly referred to as Waste-to-Energy (WTE). The paper contains a comprehensive survey of the literature published in this field with comparative analysis of different approaches and methods. The main features and properties of municipal and industrial waste have been analysed as these can vary significantly from loca…
10.1016/j.colsurfb.2011.12.012.	Christophe Pagnout, St√©phane Jomini, Mandeep Dadhwal, C√©line Caillet, Fabien Thomas, Pascale Bauda,	Role of electrostatic interactions in the toxicity of titanium dioxide nanoparticles toward Escherichia coli,	Colloids and Surfaces B: Biointerfaces,	2012	Abstract: The increasing production and use of titanium dioxide nanoparticles (NP-TiO2) has led to concerns about their possible impact on the environment. Bacteria play crucial roles in ecosystem processes and may be subject to the toxicity of these nanoparticles. In this study, we showed that at low ionic strength, the cell viability of Escherichia coli was more severely affected at pH 5.5 than…
10.1016/j.polymdegradstab.2011.12.002.	Mohammad Ali Karimi Zarchi, Mohammad Tayefi, Farhang Tirgir, Mohammad R. Sabzalian,	Synthesis, characterization and in¬†vitro antimicrobial study of bioactive polyesters derived from new biobased flame retardant aromatic diacid monomer containing taurine moiety,	Polymer Degradation and Stability,	2012	Abstract: 5-(2-tetrachlorophthalimidoethanesulfonamido) isophthalic acid (6), based on taurine, was simply prepared in three steps. Also a series of novel biologically active polyesters (PEs) were synthesized by the reaction of this monomer with several aromatic diols by step growth polymerization using tosyl chloride (TsCl)/dimethylformamide (DMF)/pyridine (Py) system as a condensing agent. The …
10.1016/j.carbpol.2012.04.052.	B√°rbara Dumas S. Silva, Cirano J. Ulhoa, Karla A. Batista, Maria Carolina Di Medeiros, R√¥mulo Roosevelt da Silva Filho, Fabio Yamashita, K√°tia F. Fernandes,	Biodegradable and bioactive CGP/PVA film for fungal growth inhibition,	Carbohydrate Polymers,	2012	Abstract: In this study, chitinolytic enzymes produced by Trichoderma asperellum were immobilized on a biodegradable film manufactured with a blend of cashew gum polysaccharide (CGP) and polyvinyl alcohol (PVA), and tested as a fungal growth inhibitor. The film was produced by casting a blend of CGP and PVA solution on glass molds. The CGP/PVA film showed 68% water solubility, tensile strength of…
10.3168/jds.2011-4785.	F. Leriche, K. Fayolle,	No seasonal effect on culturable pseudomonads in fresh milks from cattle herds,	Journal of Dairy Science,	2012	Abstract: Freshly drawn raw milk from 37 single herds on farms manufacturing raw cow cheese under the Protected Designation of Origin (PDO) label were sampled over 13mo for pseudomonad counts. Coliforms, somatic cells, and coagulase-positive staphylococci were counted and total fat and protein contents measured. For pseudomonad counts, the overall mean value was 3.60√ó103 cfu/mL. We observed very…
10.1016/j.cep.2011.09.011.	F. Macedonio, E. Drioli, A.A. Gusev, A. Bardow, R. Semiat, M. Kurihara,	Efficient technologies for worldwide clean water supply,	Chemical Engineering and Processing: Process Intensification,	2012	Abstract: An overview of the problems associated with worldwide water shortage problem and of the increasing public participation and awareness to this problem is presented in this work. The existing water treatment processes and their importance in terms of amount, quality and cost of water produced as well as their environmental impact are illustrated. That includes a survey of the current desa…
10.1016/j.watres.2011.09.041.	Johnny Gasperi, Sally Zgheib, Mathieu Cladi√®re, Vincent Rocher, R√©gis Moilleron, Ghassan Chebbo,	Priority pollutants in urban stormwater: Part 2 ‚Äì Case of combined sewers,	Water Research,	2012	Abstract: This study has evaluated the quality of combined sewer overflows (CSOs) in an urban watershed, such as Paris, by providing accurate data on the occurrence of priority pollutants (PPs) and additional substances, as well as on the significance of their concentrations in comparison with wastewater and stormwater. Of the 88 substances monitored, 49 PPs were detected, with most of these also…
10.1016/j.nbt.2011.11.003.	L. Stabili, M.I. Acquaviva, F. Biandolino, R.A. Cavallo, S.A. De Pascali, F.P. Fanizzi, M. Narracci, A. Petrocelli, E. Cecere,	The lipidic extract of the seaweed Gracilariopsis longissima (Rhodophyta, Gracilariales): a potential resource for biotechnological purposes?,	New Biotechnology,	2012	Abstract: In recent years seaweeds increasingly attracted interest in the search for new drugs and have been shown to be a primary source of bioactive natural products including antibiotics. In the present investigation the antimicrobial activity of Gracilariopsis longissima lipidic extract was assayed and its chemical characterization was carried out by means of advanced analytical techniques su…
10.1016/j.scitotenv.2012.03.049.	Lok R. Pokhrel, Thilini Silva, Brajesh Dubey, Amro M. El Badawy, Thabet M. Tolaymat, Phillip R. Scheuerman,	Rapid screening of aquatic toxicity of several metal-based nanoparticles using the MetPLATE‚Ñ¢ bioassay,	Science of The Total Environment,	2012	Abstract: Current understanding of potential toxicity of engineered nanomaterials to aquatic microorganisms is limited for risk assessment and management. Here we evaluate if the MetPLATE‚Ñ¢ test can be used as an effective and rapid screening tool to test for potential aquatic toxicity of various metal-based nanoparticles (NPs). The MetPLATE bioassay is a heavy metal sensitive test based on Œ≤-g…
10.1016/j.scitotenv.2012.06.079.	Laure M. Despland, Tony Vancov, Michel Aragno, Malcolm W. Clark,	Diversity of microbial communities in an attached-growth system using Bauxsol‚Ñ¢ pellets for wastewater treatment,	Science of The Total Environment,	2012	Abstract: Columns of Bauxsol‚Ñ¢ pellets were used in a field experiment as biomass support particle for wastewater microbial communities. The attached microbial community structure was analysed using denaturing gradient gel electrophoresis (DGGE), targeting the 16S rDNA gene's V3 region. DGGE profiles showed that the type and composition of support particles used (i.e. Bauxsol‚Ñ¢ pellets or grave…
10.1016/j.scitotenv.2012.06.107.	Jeamylle Nilin, Jo√£o Lu√≠s Teixeira Pestana, Nuno Gon√ßalo Ferreira, Susana Loureiro, Let√≠cia Veras Costa-Lotufo, Amadeu M.V.M. Soares,	Physiological responses of the European cockle Cerastoderma edule (Bivalvia: Cardidae) as indicators of coastal lagoon pollution,	Science of The Total Environment,	2012	Abstract: Physiological responses can be used as effective parameters to identify environmentally stressful conditions. In this study, physiology changes such as oxygen consumption, clearance rate, survival in air, condition index and energy reserves were measured on natural populations of cockles collected from different sites at Ria de Aveiro, Portugal. At those sites, sediment samples were col…
10.1016/j.biortech.2012.02.127.	M. Venkateswar Reddy, S. Venkata Mohan,	Effect of substrate load and nutrients concentration on the polyhydroxyalkanoates (PHA) production using mixed consortia through wastewater treatment,	Bioresource Technology,	2012	Abstract: Production of biodegradable plastics in the form of polyhydroxyalkanoates (PHA) especially from renewable substrates is gaining interest. The present work mainly aims to investigate the influence of substrate load and nutrient concentration (nitrogen and phosphorous) on PHA production using wastewater as substrate and mixed culture as biocatalyst. PHA accumulation was high at higher sub…
10.1016/j.biortech.2012.06.056.	Cesare Accinelli, Maria Ludovica Sacc√†, Mariangela Mencarelli, Alberto Vicari,	Application of bioplastic moving bed biofilm carriers for the removal of synthetic pollutants from wastewater,	Bioresource Technology,	2012	Abstract: In this series of laboratory experiments, the feasibility of using moving bed biofilm carriers (MBBC) manufactured from existing bioplastic-based products for the removal of bisphenol A, oseltamivir, and atrazine from wastewater was evaluated. After 10-d incubation, cumulative evolution of 14CO2 from control (no MBBC) wastewater spiked with 14C-labeled bisphenol A, oseltamivir or atrazi…
10.1016/j.forsciint.2012.02.007.	Mary E. Cablk, Erin E. Szelagowski, John C. Sagebiel,	Characterization of the volatile organic compounds present in the headspace of decomposing animal remains, and compared with human remains,	Forensic Science International,	2012	Abstract: Human Remains Detection (HRD) dogs can be a useful tool to locate buried human remains because they rely on olfactory rather than visual cues. Trained specifically to locate deceased humans, it is widely believed that HRD dogs can differentiate animal remains from human remains. This study analyzed the volatile organic compounds (VOCs) present in the headspace above partially decomposed…
10.1016/j.funbio.2012.10.004.	Henry Wai Chau, Yit Kheng Goh, Vladimir Vujanovic, Bing Cheng Si,	Wetting properties of fungi mycelium alter soil infiltration and soil water repellency in a Œ≥-sterilized wettable and repellent soil,	Fungal Biology,	2012	Abstract: Soil water repellency (SWR) has a drastic impact on soil quality resulting in reduced infiltration, increased runoff, increased leaching, reduced plant growth, and increased soil erosion. One of the causes of SWR is hydrophobic fungal structures and exudates that change the soil‚Äìwater relationship. The objective of this study was to determine whether SWR and infiltration could be mani…
10.1016/j.jbiosc.2012.05.020.	Yuya Itoh, Kiyoshi Tada, Tohru Kanno, Jun-Ichi Horiuchi,	Selective production of lactic acid in continuous anaerobic acidogenesis by extremely low pH operation,	Journal of Bioscience and Bioengineering,	2012	Abstract: The selective production of lactic acid by anaerobic acidogenesis with low pH control was examined using a chemostat culture. By decreasing culture pH to 3.5 in a chemostat culture containing mixed microbial populations for anaerobic acidogenesis, heterolactic fermentation became dominant, resulting in the selective production of lactic acid and ethanol. This phenomenon was reversible b…
10.1016/j.scitotenv.2011.11.078.	Jesse P. Harrison, Jes√∫s J. Ojeda, Mar√≠a E. Romero-Gonz√°lez,	The applicability of reflectance micro-Fourier-transform infrared spectroscopy for the detection of synthetic microplastics in marine sediments,	Science of The Total Environment,	2012	Abstract: Synthetic microplastics (‚â§5-mm fragments) are globally distributed contaminants within coastal sediments that may transport organic pollutants and additives into food webs. Although micro-Fourier-transform infrared (micro-FT-IR) spectroscopy represents an ideal method for detecting microplastics in sediments, this technique lacks a standardized operating protocol. Herein, an optimized…
10.1016/j.biortech.2012.07.054.	Xiang Zhang, Weihua Qiu, Hongzhang Chen,	Enhancing the hydrolysis and acidification of steam-exploded cornstalks by intermittent pH adjustment with an enriched microbial community,	Bioresource Technology,	2012	Abstract: Intermittent pH adjustment was used to increase the degradation rate of steam-exploded cornstalks (SEC) and the production of organic acids by an enriched microbial community. The results showed that the degradation rate of SEC was as high as 75% and not affected by the intermittent pH adjustment within the range of 7.0‚Äì9.0. However, the total concentration of major water soluble meta…
10.1016/j.biortech.2012.07.099.	Chi-Wen Lin, Chih-Hung Wu, Chen-Ting Tang, Shih-Hsien Chang,	Novel oxygen-releasing immobilized cell beads for bioremediation of BTEX-contaminated water,	Bioresource Technology,	2012	Abstract: Novel oxygen-releasing bead (ORB) and oxygen-releasing immobilized cell bead (ORICB) were prepared. Their oxygen releasing characteristics and effect on degradation of benzene, toluene, ethylbenzene, and xylene (BTEX)-contaminated groundwater were evaluated in a column. ORB prepared by CaO2-encapsulated freezing had much better oxygen-releasing capacity (0.526mg O2 per ORB) than that by…
10.1016/j.watres.2011.12.024.	Yu Yang, Qian Chen, Judy D. Wall, Zhiqiang Hu,	Potential nanosilver impact on anaerobic digestion at moderate silver concentrations,	Water Research,	2012	Abstract: Silver nanoparticles (AgNPs, nanosilver) entering the sewers and wastewater treatment plants (WWTPs) are mostly accumulated in the sludge. In this study, we determined the impact of AgNPs on anaerobic glucose degradation, sludge digestion and methanogenic assemblages. At ambient (22¬∞C) and mesophilic temperatures (37¬∞C), there was no significant difference in biogas and methane produc…
10.1016/j.polymdegradstab.2012.05.029.	K. Fukushima, E. Gim√©nez, L. Cabedo, J.M. Lagar√≥n, J.L. Feijoo,	Biotic degradation of poly(dl-lactide) based nanocomposites,	Polymer Degradation and Stability,	2012	Abstract: Amorphous PLA nanocomposites based on organic modified kaolinite (KAO) and montmorillonite (MONT) at 4¬†wt.% were prepared by melt blending and then biodegraded in compost. All materials showed effective degradation in this medium, according to visual observations, DSC and FTIR analysis. The addition of nanoclays was found to increase the PLA degradation rate, especially for kaolinite, …
10.1016/j.jclepro.2011.10.003.	Clara Rosal√≠a √Ålvarez-Ch√°vez, Sally Edwards, Rafael Moure-Eraso, Kenneth Geiser,	Sustainability of bio-based plastics: general comparative analysis and recommendations for improvement,	Journal of Cleaner Production,	2012	Abstract: This study evaluated the sustainability of bio-based plastics including all the stages of their life cycles (cradle to grave) to assist in decision making about selection of these materials. Plastics are considered essential materials in today‚Äôs society, but throughout their life cycles they contribute to pollution and depletion of non-renewable natural resources. Bio-based plastics a…
10.1016/j.watres.2012.05.037.	Jingang Huang, Yue Wen, Ning Ding, Yue Xu, Qi Zhou,	Effect of sulfate on anaerobic reduction of nitrobenzene with acetate or propionate as an electron donor,	Water Research,	2012	Abstract: Sulfate is frequently found in wastewaters that contain nitrobenzene. To reveal the effect of sulfate on the reductive transformation of nitrobenzene to aniline ‚Äì with acetate or propionate as potential electron donors in anaerobic systems ‚Äì an acetate series (R1‚ÄìR5) and a propionate series (R6‚ÄìR10) were set up. Each of these was comprised of five laboratory-scale sequence batch…
10.1016/j.jhazmat.2012.04.010.	Decai Jin, Zhihui Bai, Dongdong Chang, Daniel Hoefel, Bo Jin, Ping Wang, Dongbin Wei, Guoqiang Zhuang,	Biodegradation of di-n-butyl phthalate by an isolated Gordonia sp. strain QH-11: Genetic identification and degradation kinetics,	Journal of Hazardous Materials,	2012	Abstract: Di-n-butyl phthalate (DBP) is one of the most widely used phthalic acid esters (PAEs), which have shown increasing environmental concerns worldwide. A bacterial strain designated as QH-11, was isolated from activated sludge and found to be capable of utilizing DBP as carbon and energy sources for growth. 16S rRNA and gyrb gene sequence analysis revealed that strain QH-11 was most closel…
10.1016/j.anaerobe.2012.05.002.	Hongmiao Pan, Jinhui Feng, Gui-Xin He, Carl E. Cerniglia, Huizhong Chen,	Evaluation of impact of exposure of Sudan azo dyes and their metabolites on human intestinal bacteria,	Anaerobe,	2012	Abstract: Sudan azo dyes are banned for food usage in most countries, but they are illegally used to maintain or enhance the color of food products due to low cost, bright staining, and wide availability of the dyes. In this report, we examined the toxic effects of these azo dyes and their potential reduction metabolites on 11 prevalent human intestinal bacterial strains. Among the tested bacteri…
10.1016/j.scitotenv.2012.04.041.	V.A. Santhi, N. Sakai, E.D. Ahmad, A.M. Mustafa,	Occurrence of bisphenol A in surface water, drinking water and plasma from Malaysia with exposure assessment from consumption of drinking water,	Science of The Total Environment,	2012	Abstract: This study investigated the level of bisphenol A (BPA) in surface water used as potable water, drinking water (tap and bottled mineral water) and human plasma in the Langat River basin, Malaysia. BPA was present in 93% of the surface water samples at levels ranging from below limit of quantification (LOQ; 1.3ng/L) to 215ng/L while six fold higher levels were detected in samples collecte…
10.1016/j.soilbio.2011.12.010.	David J. Messenger, Stephen C. Fry, Sirwan Yamulki, Andrew R. McLeod,	Effects of UV-B filtration on the chemistry and decomposition of Fraxinus excelsior leaves,	Soil Biology and Biochemistry,	2012	Abstract: Several studies have demonstrated a range of effects of outdoor UV-B supplementation during the growing season on leaf chemistry including carbohydrate extractability and on the subsequent decomposition of leaf litter. However, this study investigates the effects of several levels of UV radiation on leaf carbohydrate chemistry and subsequent decomposition using filtration of ambient sun…
10.1016/j.biortech.2012.05.027.	Dong-Hoon Kim, Wan-Taek Lim, Mo-Kwon Lee, Mi-Sun Kim,	Effect of temperature on continuous fermentative lactic acid (LA) production and bacterial community, and development of LA-producing UASB reactor,	Bioresource Technology,	2012	Abstract: A frequently used fermentation manner in lactic acid (LA) production, batch fermentation by pure cultures, has a limited practicability: low volumetric productivity and high energy consumption. In this study, continuous LA fermentation was performed in a completely stirred tank reactor at 12h HRT, inoculated with anaerobic digester sludge. Glucose (25g COD/L) was used as a feedstock and…
10.1016/j.cep.2011.08.007.	J.P.M. Sanders, J.H. Clark, G.J. Harmsen, H.J. Heeres, J.J. Heijnen, S.R.A. Kersten, W.P.M. van Swaaij, J.A. Moulijn,	Process intensification in the future production of base chemicals from biomass,	Chemical Engineering and Processing: Process Intensification,	2012	Abstract: Biomass is an attractive resource for the production of bulk chemicals. Process intensification (PI) is a valuable approach in developing economical processes with a minimal global footprint which will require new infrastructure to be designed and built. An attempt is presented to describe the future architecture of the bio-based chemical industry. The field is in its infancy and it is …
10.1016/j.watres.2012.02.003.	Eric Gentil Mbonimpa, Bryan Vadheim, Ernest R. Blatchley,	Continuous-flow solar UVB disinfection reactor for drinking water,	Water Research,	2012	Abstract: Access to safe, reliable sources of drinking water is a long-standing problem among people in developing countries. Sustainable solutions to these problems often involve point-of-use or community-scale water treatment systems that rely on locally-available resources and expertise. This philosophy was used in the development of a continuous-flow, solar UVB disinfection system. Numerical …
10.1016/j.jhazmat.2012.02.009.	Yang-hsin Shih, Hsi-Ling Chou, Yu-Huei Peng,	Microbial degradation of 4-monobrominated diphenyl ether with anaerobic sludge,	Journal of Hazardous Materials,	2012	Abstract: Polybrominated diphenyl ethers (PBDEs) are widely used flame retardant additives for many plastic and electronic products. Owing to their ubiquitous distribution in the environment, multiple toxicity to humans, and increasing accumulation in the environment, the fate of PBDEs is of serious concern for public safety. In this study, the degradation of 4-monobrominated diphenyl ether (BDE-…
10.1016/j.hydromet.2012.01.005.	Bhargav C. Patel, Devayani R. Tipre, Shailesh R. Dave,	Optimization of copper and zinc extractions from polymetallic bulk concentrate and ferric iron bioregeneration under metallic stress,	Hydrometallurgy,	2012	Abstract: Polyphasic optimisation process for ferric iron mediated metal extraction with 50mL system on COD digester showed 60% copper and 56% zinc extractions in only 30 and 90min of contact time respectively. Optimum conditions were 90¬∞C reaction temperature, 10% (w/v) pulp density, pH 1.8 and 1.5% (w/v) Fe3+ concentration. The system was scaled up successfully to 5000mL and as high as 80.81% …
10.1016/j.protcy.2012.02.101.	Alphus Dan Wilson,	Review of Electronic-nose Technologies and Algorithms to Detect Hazardous Chemicals in the Environment,	Procedia Technology,	2012	Abstract: Novel mobile electronic-nose (e-nose) devices and algorithms capable of real-time detection of industrial and municipal pollutants, released from point-sources, recently have been developed by scientists worldwide that are useful for monitoring specific environmental-pollutant levels for enforcement and implementation of effective pollution-abatement programs. E-nose devices are ideal i…
10.1016/j.ijfoodmicro.2012.03.007.	Robert Didienne, Catherine Defargues, C√©cile Callon, Thierry Meylheuc, Sophie Hulin, Marie-Christine Montel,	Characteristics of microbial biofilm on wooden vats (‚Äògerles‚Äô) in PDO Salers cheese,	International Journal of Food Microbiology,	2012	Abstract: The purpose of this study was to characterize microbial biofilms from ‚Äògerles‚Äô (wooden vats for making PDO Salers cheese) and identify their role in milk inoculation and in preventing pathogen development. Gerles from ten farms producing PDO Salers cheese were subjected to microbial analysis during at least 4 periods spread over two years. They were distinguished by their levels of …
10.1016/j.biortech.2012.02.060.	Xingxing Peng, Zaili Zhang, Ziling Zhao, Xiaoshan Jia,	16S ribosomal DNA clone libraries to reveal bacterial diversity in anaerobic reactor-degraded tetrabromobisphenol A,	Bioresource Technology,	2012	Abstract: Microorganisms able to rapidly degrade tetrabromobisphenol A (TBBPA) were domesticated in an anaerobic reactor and added to gradually increased concentrations of TBBPA. After 240days of domestication, the degradation rate reached 96.0% in cultivated batch experiments lasting 20days. The optimum cultivating temperature and pH were 30¬∞C and 7.0. The bacterial community‚Äôs composition an…
10.1016/j.jbiotec.2012.08.014.	Jianguo Liu, Qunhui Wang, Shuang Wang, Xiaohong Sun, Hongzhi Ma, Yukihiro Tushiro,	Effects of pretreatment on the microbial community and l-lactic acid production in vinasse fermentation,	Journal of Biotechnology,	2013	Abstract: Microwave‚Äìalkali and steam‚Äìalkali coupled pretreatments were carried out to improve the yield and optical purity of l-lactic acid produced using vinasse fermentation. Lactobacillus casei was inoculated into the system to initiate fermentation. Polymerase chain reaction denaturing gradient gel electrophoresis was used to analyze the microbial community during fermentation with and wi…
10.1016/j.ibiod.2012.05.041.	Shay Zohar, Igor Kviatkovski, Segula Masaphy,	Increasing tolerance to and degradation of high p-nitrophenol concentrations by inoculum size manipulations of Arthrobacter 4HŒ≤ isolated from agricultural soil,	International Biodeterioration & Biodegradation,	2013	Abstract: Arthrobacter sp. 4HŒ≤, capable of degrading and utilizing high concentrations of p-nitrophenol (PNP) as sole carbon, nitrogen and energy source, was isolated from agricultural soil by a simple enrichment culture. Bacterial growth was accompanied by PNP disappearance and nitrite accumulation, with optimal degradation conditions of 30¬†¬∞C and pH 8. The degradation pathway was via hydroqu…
10.1016/j.elstat.2013.07.003.	Yasar Birbir, Nazli Dolek, Meral Birbir,	Effect of a combined treatment using both direct and alternating electric currents on hide bacteria in hide-soak liquor,	Journal of Electrostatics,	2013	Abstract: Inactivation effect of an electric current treatment combining both 188¬†ŒºA/m2 DC and 251¬†ŒºA/m2 AC on Gram negative, Gram positive bacteria and their mixed culture, which were isolated from hides, was separately analyzed. This electric treatment, applied for 16¬†min was found to be fairly effective in¬†reducing the bacterial cell count (7.10‚Äì7.48 log10 colony forming units/mL) to a…
10.1016/j.bios.2012.10.028.	Kun Dong, Boyang Jia, Chaoling Yu, Wenbo Dong, Fangzhou Du, Hong Liu,	Microbial fuel cell as power supply for implantable medical devices: A novel configuration design for simulating colonic environment,	Biosensors and Bioelectronics,	2013	Abstract: This study focused on providing power for implantable medical devices (IMDs) using a microbial fuel cell (MFC) implanted in human transverse colon. Considering the condition of colonic environment, a continuous-flow single-chamber MFC without membrane was set up. The performance of the MFC was investigated. The power output of 1.6mW under the steady state was not rich enough for some hi…
10.1016/j.biortech.2013.02.106.	Lin Lin, Chunli Wan, Xiang Liu, Duu-Jong Lee, Zhongfang Lei, Yi Zhang, Joo Hwa Tay,	Effect of initial pH on mesophilic hydrolysis and acidification of swine manure,	Bioresource Technology,	2013	Abstract: Effects of initial pH (3‚Äì12) on mesophilic hydrolysis and acidification reactions of swine manure was studied. The initial pH changed the microbial community in the suspension so as to affect hydrolysis and acidification reactions on swine manure. At pH 10‚Äì12 the Clostridium alkalicellum and/or Corynebacterium humireducens were enriched and the soluble chemical oxygen demand (SCOD),…
10.1016/j.jembe.2013.03.017.	Danielle Morgan-Smith, Cody E. Garrison, Alexander B. Bochdansky,	Mortality and survival of cultured surface-ocean flagellates under simulated deep-sea conditions,	Journal of Experimental Marine Biology and Ecology,	2013	Abstract: The vast majority of the marine environment consists of dark, cold, high-pressure environments into which microbes from the surface ocean are continuously transported by advection or by attachment to sinking particles. Little is known about how the low temperature and high pressure of the deep ocean affect the abundance and activity of surface organisms, in particular microbial eukaryot…
10.1016/j.foodcont.2012.10.004.	Huibin Qin, Hongjiang Yang, Zhijun Qiao, Songsong Gao, Zheng Liu,	Identification and characterization of a Bacillus subtilis strain HB-1 isolated from¬†Yandou, a fermented soybean food in China,	Food Control,	2013	Abstract: A Gram-positive Bacillus strain HB-1 was isolated from Yandou, a traditional fermented Chinese soybean product. Comparative 16S rRNA sequence analysis suggested that HB-1 belongs to Bacillus subtilis group without further classification to the individual species. At the same time, Biolog classifying results suggested that HB-1 might be Bacillus licheniformis, one of the eight members in…
10.1016/j.catena.2012.11.001.	M.A. Mu√±oz, A. Faz, R. Zornoza,	Carbon stocks and dynamics in grazing highlands from the Andean Plateau,	CATENA,	2013	Abstract: The Apolobamba area in the Andean Plateau has extensive grasslands that support threatened species such as vicuna (Vicugna vicugna). Knowledge of the organic matter dynamics is fundamental to the understanding of the impacts of animal grazing on the C reservoirs and soil fertility that are essential to the maintenance of biodiversity in high altitude grasslands. The objective of this re…
10.1016/j.gca.2012.11.025.	Anna Lichtschlag, Alexey Kamyshny, Timothy G. Ferdelman, Dirk deBeer,	Intermediate sulfur oxidation state compounds in the euxinic surface sediments of the Dvurechenskii mud volcano (Black Sea),	Geochimica et Cosmochimica Acta,	2013	Abstract: The deep Black Sea is known to be depleted in electron-acceptors for sulfide oxidation. This study on depth distributions of sulfur species (S(II), S(0), Sn2-, S2O32-, SO32-, SO42-) in the Dvurechenskii mud volcano, a cold seep situated in the permanently anoxic eastern Black Sea basin (Sorokin Trough, 2060m water depth), showed remarkable concentrations of sulfide oxidation products. S…
10.1016/j.jenvman.2013.06.052.	Ana P.G.C. Marques, Anouk F. Duque, V√¢nia S. Bessa, Raquel B.R. Mesquita, Ant√≥nio O.S.S. Rangel, Paula M.L. Castro,	Performance of an aerobic granular sequencing batch reactor fed with wastewaters contaminated with Zn2+,	Journal of Environmental Management,	2013	Abstract: The main aim of this study was to investigate the performance of an aerobic granular sludge sequencing batch reactor (AGS-SBR) receiving water streams supplied with different loads of Zn2+ (50 and 100¬†mg¬†L‚àí1) during an operation of 866 cycles (ca. 109 days). When the metal was not fed, chemical oxygen demand (COD), PO43‚àí and NH4+ were efficiently removed, with efficiencies of 56, …
10.1016/j.jenvman.2013.05.014.	Guangxia Qi, Dongbei Yue, Jianguo Liu, Rui Li, Xiaochong Shi, Liang He, Jingting Guo, Haomei Miao, Yongfeng Nie,	Impact assessment of intermediate soil cover on landfill stabilization by characterizing landfilled municipal solid waste,	Journal of Environmental Management,	2013	Abstract: Waste samples at different depths of a covered municipal solid waste (MSW) landfill in Beijing, China, were excavated and characterized to investigate the impact of intermediate soil cover on waste stabilization. A comparatively high amount of unstable organic matter with 83.3¬†g¬†kg‚àí1 dry weight (dw) total organic carbon was detected in the 6-year-old MSW, where toxic inorganic eleme…
10.1016/j.wasman.2013.02.015.	Bel√©n Puyuelo, Joan Col√≥n, Patr√≠cia Mart√≠n, Antoni S√°nchez,	Comparison of compostable bags and aerated bins with conventional storage systems to collect the organic fraction of municipal solid waste from homes. A Catalonia case study,	Waste Management,	2013	Abstract: The separation of biowaste at home is key to improving, facilitating and reducing the operational costs of the treatment of organic municipal waste. The conventional method of collecting such waste and separating it at home is usually done by using a sealed bin with a plastic bag. The use of modern compostable bags is starting to be implemented in some European countries. These composta…
10.1016/j.ecss.2013.07.008.	Tim C. Jennerjahn, Steve B. Mitchell,	Pressures, stresses, shocks and trends in estuarine ecosystems ‚Äì An introduction and synthesis,	Estuarine, Coastal and Shelf Science,	2013	Abstract: In times of strongly increasing human uses of coastal zones estuaries deserve and do gain more attention in science and the public because of their extraordinary character in terms of their environmental setting as well as their economic potential. Taking this into account the 50th Conference of the Estuarine Coastal Sciences Association was held in Venice, Italy, in June 2012 with the …
10.1016/j.chemosphere.2013.08.006.	Anastasia Shchegolikhina, Bernd Marschner,	Effects of sterile storage, cation saturation and substrate additions on the degradability and extractability of nonylphenol and phenanthrene in soil,	Chemosphere,	2013	Abstract: The main objective of this study was to determine the effects of long-term abiotic processes during aging of organic pollutants in soil on their microbial degradability and formation of non-extractable residues. The specific aims of our study were to investigate how the fate of p353-nonylphenol (NP) and phenanthrene (Phe) in soils might be affected by: (i) saturation of soil by cations …
10.1016/j.apgeochem.2012.10.008.	Melissa E. Schlegel, Jennifer C. McIntosh, Steven T. Petsch, William H. Orem, Elizabeth J.P. Jones, Anna M. Martini,	Extent and limits of biodegradation by in situ methanogenic consortia in shale and formation fluids,	Applied Geochemistry,	2013	Abstract: Consortia of microbes degrade recalcitrant organic-matter in deep subsurface reservoirs, such as shales and coals, under anaerobic conditions into simple C molecules such as CO2 and acetate. These substrates are subsequently metabolized by methanogens into economic quantities of natural gas in sedimentary basins world-wide. This study explores organic matter in the Devonian New Albany S…
10.1016/j.ibiod.2013.01.006.	O. Anjaneya, S.S. Shrishailnath, K. Guruprasad, Anand S. Nayak, S.B. Mashetty, T.B. Karegoudar,	Decolourization of Amaranth dye by bacterial biofilm in batch and continuous packed bed bioreactor,	International Biodeterioration & Biodegradation,	2013	Abstract: The aim of this study was to exploit the bacterial biofilms to remove dyes from industrial effluents. Biofilms of strains AK1, AK2, VKY1 and a consortium on sheep bone chips were examined in batch, repeated batch and continuous packed bed bioreactor. Biofilms are more efficient for decolourization of Amaranth dye at three different dye concentrations (200, 400, and 600¬†mg¬†l‚àí1). 100%…
10.1016/j.biortech.2013.04.105.	Qianqian Jia, Hui Wang, Xiujin Wang,	Dynamic synthesis of polyhydroxyalkanoates by bacterial consortium from simulated excess sludge fermentation liquid,	Bioresource Technology,	2013	Abstract: The dynamic process of polyhydroxyalkanoates (PHA) synthesis by bacterial consortium in substrates simulating the excess sludge fermentation liquid was in-depth investigated in this study. The maximum PHA content and PHA yield was obtained with 62.43% of the dry cell and 0.71g/L which is the highest under high initial carbon concentration (2170mgTOC/L) and nitrogen-unlimited conditions …
10.1016/j.aca.2013.02.002.	Daniela P. Mesquita, Cristiano Leal, Jorge R. Cunha, Adrian Oehmen, A. Lu√≠s Amaral, Maria A.M. Reis, Eug√©nio C. Ferreira,	Prediction of intracellular storage polymers using quantitative image analysis in enhanced biological phosphorus removal systems,	Analytica Chimica Acta,	2013	Abstract: The present study focuses on predicting the concentration of intracellular storage polymers in enhanced biological phosphorus removal (EBPR) systems. For that purpose, quantitative image analysis techniques were developed for determining the intracellular concentrations of PHA (PHB and PHV) with Nile blue and glycogen with aniline blue staining. Partial least squares (PLS) were used to …
10.1016/j.taap.2012.01.012.	Jean Lou Dorne, Daniel R. Doerge, Marc Vandenbroeck, Johanna Fink-Gremmels, Wim Mennes, Helle K. Knutsen, Francesco Vernazza, Laurence Castle, Lutz Edler, Diane Benford,	Recent advances in the risk assessment of melamine and cyanuric acid in animal feed,	Toxicology and Applied Pharmacology,	2013	Abstract: Melamine can be present at low levels in food and feed mostly from its legal use as a food contact material in laminates and plastics, as a trace contaminant in nitrogen supplements used in animal feeds, and as a metabolite of the pesticide cyromazine. The mechanism of toxicity of melamine involves dose-dependent formation of crystals with either endogenous uric acid or a structural ana…
10.1016/j.jhazmat.2013.04.009.	Laleh Yerushalmi, Mahmood Alimahmoodi, Niema Afroze, Stephane Godbout, Catherine N. Mulligan,	Removal of carbon, nitrogen and phosphorus from the separated liquid phase of hog manure by the multi-zone BioCAST technology,	Journal of Hazardous Materials,	2013	Abstract: The removal of chemical oxygen demand (COD), total nitrogen (TN) and total phosphorus (TP) at concentrations of 960¬±38 to 2400¬±96mg/L, 143¬±9 to 235¬±15mg/L and 25¬±2 to 57¬±4mg/L, respectively, from the separated liquid phase of hog manure by the multi-zone BioCAST technology is discussed. Despite the inhibitory effect of hog waste toward microbial activities, removal efficiencies up…
10.1016/j.watres.2013.01.031.	M. Kim, P. Guerra, M. Theocharides, K. Barclay, S.A. Smyth, M. Alaee,	Parameters affecting the occurrence and removal of polybrominated diphenyl ethers in twenty Canadian wastewater treatment plants,	Water Research,	2013	Abstract: This study determined PBDE levels in influent, primary effluent, and final effluent collected from diverse treatment processes including four aerated lagoons, two facultative lagoons, four primary treatments, eight secondary biological treatments and two advanced treatments. Parameters examined for correlation included seasonal temperature, community sizes, industrial inputs, and operat…
10.1016/j.chemgeo.2013.07.007.	Togwell A. Jackson,	Mass-dependent and mass-independent variations in the isotope composition of mercury in a sediment core from Lake Ontario as related to pollution history and biogeochemical processes,	Chemical Geology,	2013	Abstract: Historical variations in the isotope composition of mercury (Hg) in Lake Ontario were examined for the purpose of characterising the isotope signatures of the sources of Hg contamination and investigating their fate in the environment. The lake has been polluted with Hg, organochlorine compounds, and other contaminants from industrial and urban sources, chlor-alkali plants being, histor…
10.1016/j.biortech.2013.09.010.	J.C. Fradinho, A. Oehmen, M.A.M. Reis,	Effect of dark/light periods on the polyhydroxyalkanoate production of a photosynthetic mixed culture,	Bioresource Technology,	2013	Abstract: This work studied the possibility of operating a viable polyhydroxyalkanoate (PHA) producing photosynthetic mixed culture (PMC) under dark/light periods without aeration. The culture was subjected to a feast and famine regime, being fed in the dark phase and entering into famine during the light phase. Throughout consecutive feast and famine dark/light periods, the PMC became enriched i…
10.1016/j.jhazmat.2013.02.026.	Zhiqiang Shen, Yuexi Zhou, Jun Hu, Jianlong Wang,	Denitrification performance and microbial diversity in a packed-bed bioreactor using biodegradable polymer as carbon source and biofilm support,	Journal of Hazardous Materials,	2013	Abstract: A novel kind of biodegradable polymer, i.e., starch/polycaprolactone (SPCL) was prepared and used as carbon source and biofilm support for biological denitrification in a packed-bed bioreactor. The denitrification performances and microbial diversity of biofilm under different operating conditions were investigated. The results showed that the average denitrification rate was 0.64¬±0.06…
10.1016/j.envpol.2013.04.012.	Cristina Abbate, Roberto Ambrosoli, Jos√® Luis Minati, Mara Gennari, Maria Arena,	Metabolic and molecular methods to evaluate the organoclay effects on a bacterial community,	Environmental Pollution,	2013	Abstract: The aim of this work was to evaluate the influence exerted by two different commercial organoclays (DELLITE 43B and DELLITE 67G) on a model microbial consortium using microbial metabolic characterization with BIOLOG system and denaturing gradient gel electrophoresis (DGGE) molecular approach. The information obtained from the molecular analyses, in their complex, account for the differe…
10.1016/j.jclepro.2012.05.008.	Alastair Iles, Abigail N. Martin,	Expanding bioplastics production: sustainable business innovation in the chemical industry,	Journal of Cleaner Production,	2013	Abstract: The case of bioplastics illustrates how business models can link producers and customers through the development of new technologies and products. Chemical companies have assumed that reducing costs, increasing yields, and developing better feedstock supplies will guarantee the success of bioplastics in the market, yet a number of unconventional hurdles exist. Companies need to build ma…
10.1016/j.ab.2012.10.016.	Robert B. Congdon, Alexander S. Feldberg, Natalie Ben-Yakar, Dennis McGee, Christopher Ober, Bahgat Sammakia, Omowunmi A. Sadik,	Early detection of Candida albicans biofilms at porous electrodes,	Analytical Biochemistry,	2013	Abstract: We describe the development of an electrochemical sensor for early detection of biofilm using Candida albicans. The electrochemical sensor used the ability of biofilms to accept electrons from redox mediators relative to the number of metabolically active cells present. Cyclic voltammetry and differential pulse voltammetry techniques were used to monitor the redox reaction of K3Fe(CN)6 …
10.1016/j.marpolbul.2013.07.054.	Henry S. Carson, Magnus S. Nerheim, Katherine A. Carroll, Marcus Eriksen,	The plastic-associated microorganisms of the North Pacific Gyre,	Marine Pollution Bulletin,	2013	Abstract: Microorganisms likely mediate processes affecting the fate and impacts of marine plastic pollution, including degradation, chemical adsorption, and colonization or ingestion by macroorganisms. We investigated the relationship between plastic-associated microorganism communities and factors such as location, temperature, salinity, plankton abundance, plastic concentration, item size, sur…
10.1016/j.ibiod.2012.06.013.	Qiong Wu, Hui Liu, Li-Sheng Ye, Ping Li, Yan-Hong Wang,	Biodegradation of Di-n-butyl phthalate esters by Bacillus sp. SASHJ under simulated shallow aquifer condition,	International Biodeterioration & Biodegradation,	2013	Abstract: Di-n-butyl phthalate (DBP), as a prior pollutant for control, has been widely detected in ground water. The present paper aims to isolate bacteria which can degrade DBP under shallow aquifer condition so as to be used for the in situ bioremediation. One bacterial strain SASHJ isolated from shallow aquifer sediments showed ability to utilize DBP as the sole carbon source and degraded DBP…
10.1016/j.copbio.2013.05.011.	KMA Gartland, F Bruschi, M Dundar, PB Gahan, MP Viola Magni, Y Akbarova,	Progress towards the ‚ÄòGolden Age‚Äô of biotechnology,	Current Opinion in Biotechnology,	2013	Abstract: Biotechnology uses substances, materials or extracts derived from living cells, employing 22 million Europeans in a ‚Ç¨1.5Tn endeavour, being the premier global economic growth opportunity this century. Significant advances have been made in red biotechnology using pharmaceutically and medically relevant applications, green biotechnology developing agricultural and environmental tools a…
10.1016/j.wasman.2013.02.008.	Jixi Gao, Houhu Zhang, Xuezhang Cao, Jian Ding, Guanghui Yu, Huacheng Xu,	Characteristics and kinetics of ammonia and N2O emissions of aged refuse irrigated from landfill leachate,	Waste Management,	2013	Abstract: This is the first attempt to report the gaseous nitrogen emissions from landfill leachate filtration methods by irrigating the aged refuse. A first-order reaction model was a good fit for the increase in ammonia emissions from aged refuse, clay and sandy soil incubated for 120h after adding the leachate-N solution. The emissions of ammonia and N2O by the three experimental materials fit…
10.1016/j.chemosphere.2012.08.019.	Intissar Limam, Mohamed Mezni, Ang√©line Guenne, C√©line Madigou, Mohamed Ridha Driss, Th√©odore Bouchez, Laurent Maz√©as,	Evaluation of biodegradability of phenol and bisphenol A during mesophilic and thermophilic municipal solid waste anaerobic digestion using 13C-labeled contaminants,	Chemosphere,	2013	Abstract: In this paper, the isotopic tracing using 13C-labeled phenol and bisphenol A was used to study their biodegradation during anaerobic digestion of municipal solid waste. Microcosms were incubated anaerobically at 35¬∞C (mesophilic conditions) and 55¬∞C (thermophilic conditions) without steering. A continuous follow-up of the production of biogas (CH4 and CO2), was carried out during 130d…
10.1016/j.biortech.2012.12.137.	Reeta Rani Singhania, Anil Kumar Patel, Gwendoline Christophe, Pierre Fontanille, Christian Larroche,	Biological upgrading of volatile fatty acids, key intermediates for the valorization of biowaste through dark anaerobic fermentation,	Bioresource Technology,	2013	Abstract: VFAs can be obtained from lignocellulosic agro-industrial wastes, sludge, and various biodegradable organic wastes as key intermediates through dark fermentation processes and synthesized through chemical route also. They are building blocks of several organic compounds viz. alcohol, aldehyde, ketones, esters and olefins. These can serve as alternate carbon source for microbial biolipid…
10.1016/j.biortech.2012.12.129.	Katherine H. Rostkowski, Andrew R. Pfluger, Craig S. Criddle,	Stoichiometry and kinetics of the PHB-producing Type II methanotrophs Methylosinus trichosporium OB3b and Methylocystis parvus OBBP,	Bioresource Technology,	2013	Abstract: In this study, modeling is used to describe how oxygen and nitrogen source affect the stoichiometry and kinetics of growth and PHB production in the Type II methanotrophs Methylosinus trichosporium OB3b and Methylocystis parvus OBBP. Significant differences were observed, with major implications for the use of these species in biotechnology applications. Such analyses can better inform …
10.1016/j.biortech.2013.01.050.	J.C. Fradinho, J.M.B. Domingos, G. Carvalho, A. Oehmen, M.A.M. Reis,	Polyhydroxyalkanoates production by a mixed photosynthetic consortium of bacteria and algae,	Bioresource Technology,	2013	Abstract: For the first time, a mixed photosynthetic culture (MPC) consisting of a consortium of bacteria and algae was investigated for its capacity to accumulate polyhydroxyalkanoates (PHA). The culture was subjected to a feast and famine regime in an illuminated environment without supplying oxygen or any other electron acceptor. The MPC accumulated PHA during the feast phase and consumed it i…
10.1016/j.scitotenv.2012.11.029.	Esmaeil Shahsavari, Eric M. Adetutu, Peter A. Anderson, Andrew S. Ball,	Plant residues ‚Äî A low cost, effective bioremediation treatment for petrogenic hydrocarbon-contaminated soil,	Science of The Total Environment,	2013	Abstract: Petrogenic hydrocarbons represent the most commonly reported environmental contaminant in industrialised countries. In terms of remediating petrogenic contaminated hydrocarbons, finding sustainable non-invasive technologies represents an important goal. In this study, the effect of 4 types of plant residues on the bioremediation of aliphatic hydrocarbons was investigated in a 90day gree…
10.1016/j.geoderma.2012.07.012.	Yuebing Sun, Guohong Sun, Yingming Xu, Lin Wang, Xuefeng Liang, Dasong Lin,	Assessment of sepiolite for immobilization of cadmium-contaminated soils,	Geoderma,	2013	Abstract: The current study investigated the remediation effects of sepiolite on soils artificially polluted with cadmium (Cd) using a set of variables (soil pH, available Cd content, plant Cd concentration, soil enzyme activities, and microorganisms). Results showed that increasing pH after the application of sepiolite favored the stabilization of Cd as well as displayed a significant negative c…
10.1016/j.biortech.2013.05.031.	Leonie Marang, Yang Jiang, Mark C.M. van Loosdrecht, Robbert Kleerebezem,	Butyrate as preferred substrate for polyhydroxybutyrate production,	Bioresource Technology,	2013	Abstract: In this study, the suitability of butyrate as substrate for polyhydroxyalkanoate (PHA) production by microbial enrichment cultures was assessed. Two sequencing batch reactors were operated under feast‚Äìfamine conditions: one fed with butyrate, and another with mixed acetate and butyrate. The obtained results were compared to previous results with acetate as sole substrate. In all three…
10.1016/j.ces.2012.06.013.	Yunzi Luo, Jung-Kul Lee, Huimin Zhao,	Challenges and opportunities in synthetic biology for chemical engineers,	Chemical Engineering Science,	2013	Abstract: Synthetic biology provides numerous great opportunities for chemical engineers in the development of new processes for large-scale production of biofuels, value-added chemicals, and protein therapeutics. However, challenges across all scales abound. In particular, the modularization and standardization of the components in a biological system, so-called biological parts, remain the bigg…
10.1016/j.jclepro.2013.03.022.	Alex Saer, Stephanie Lansing, Nadine H. Davitt, Robert E. Graves,	Life cycle assessment of a food waste composting system: environmental impact hotspots,	Journal of Cleaner Production,	2013	Abstract: A life cycle assessment (LCA) approach was used to identify the processes and stages in organic waste composting that have the largest environmental impacts. The LCA included impacts associated with the collection of feedstock, production and distribution of compost, and its use as a replacement for peat for soil conditioning. The use phase of the compost product has not been included i…
10.1016/j.reactfunctpolym.2012.12.009.	Alexander Muhr, Eva Maria Rechberger, Anna Salerno, Angelika Reiterer, Margaretha Schiller, Micha≈Ç Kwiecie≈Ñ, Grazyna Adamus, Marek Kowalczuk, Katharina Strohmeier, Sigurd Schober, Martin Mittelbach, Martin Koller,	Biodegradable latexes from animal-derived waste: Biosynthesis and characterization of mcl-PHA accumulated by Ps. citronellolis,	Reactive and Functional Polymers,	2013	Abstract: Background
10.1016/j.chemosphere.2013.05.051.	Chunfang Zhang, Zhiling Li, Daisuke Suzuki, Lizhen Ye, Naoko Yoshida, Arata Katayama,	A humin-dependent Dehalobacter species is involved in reductive debromination of tetrabromobisphenol A,	Chemosphere,	2013	Abstract: Tetrabromobisphenol A (TBBPA) is the most widely used brominated flame retardant on the market. It has been detected in various environmental samples, and a growing body of evidence has demonstrated its toxic effects on living organisms. In this study, we report the enrichment and phylogenetic identification of bacteria that debrominate TBBPA to bisphenol A in the presence of humin. Inc…
10.1016/j.ibiod.2013.05.006.	Hsi-Ling Chou, Yi-Tang Chang, Yi-Fen Liao, Ching-Hsing Lin,	Biodegradation of decabromodiphenyl ether (BDE-209) by bacterial mixed cultures in a soil/water system,	International Biodeterioration & Biodegradation,	2013	Abstract: Decabromodiphenyl ether (DBDE) is a brominated flame retardant that is commonly used in many commercial products. Sorption of DBDE within a soil/water system can result in serious bioaccumulation within the ecological system and be a threat to human health. Little is known about aerobic DBDE biodegradation, and the influence of the UV light radiation on DBDE biodegradation has not been …
10.1016/j.watres.2013.05.054.	Eric Lee, Lorence R. Oki,	Slow sand filters effectively reduce Phytophthora after a pathogen switch from Fusarium and a simulated pump failure,	Water Research,	2013	Abstract: Slow sand filtration has been shown to effectively reduce Phytophthora zoospores in irrigation water. This experiment tested the reduction of Phytophthora colony forming units (CFUs) by slow sand filtration systems after switching the pathogen contaminating plant leachate from Fusarium to Phytophthora and the resilience of the system to a short period without water, as might be caused b…
10.1016/j.biortech.2012.11.139.	Naoko Yoshida, Lizhen Ye, Fengmao Liu, Zhiling Li, Arata Katayama,	Evaluation of biodegradable plastics as solid hydrogen donors for the reductive dechlorination of fthalide by Dehalobacter species,	Bioresource Technology,	2013	Abstract: Biodegradable plastics (BPs) were evaluated for their applicability as sustainable and solid H2 donors for microbial reductive dechlorination of 4,5,6,7-tetrachlorophthalide (fthalide). After a screening test of several BPs, the starch-based plastic (SP) that produced the highest levels of H2 was selected for its use as the sole H2 donor in this reaction. Fthalide dechlorination was suc…
10.1016/j.biortech.2013.08.158.	Emmanuel D. Revellame, Rafael Hernandez, W. Todd French, William E. Holmes, Allison Forks, Robert Callahan II,	Lipid-enhancement of activated sludges obtained from conventional activated sludge and oxidation ditch processes,	Bioresource Technology,	2013	Abstract: Lipid-enhancement of activated sludges was conducted to increase the amount of saponifiable lipids in the sludges. The sludges were obtained from a conventional activated sludge (CAS) and an oxidation ditch process (ODP). Results showed 59‚Äì222% and 150‚Äì250% increase in saponifiable lipid content of the sludges from CAS and ODP, respectively. The fatty acid methyl ester (FAMEs) obtai…
10.1016/j.watres.2013.05.049.	Matthijs Bonte, Boris M. van Breukelen, Pieter J. Stuyfzand,	Temperature-induced impacts on groundwater quality and arsenic mobility in anoxic aquifer sediments used for both drinking water and shallow geothermal energy production,	Water Research,	2013	Abstract: Aquifers used for the production of drinking water are increasingly being used for the generation of shallow geothermal energy. This causes temperature perturbations far beyond the natural variations in aquifers and the effects of these temperature variations on groundwater quality, in particular trace elements, have not been investigated. Here, we report the results of column experimen…
10.1016/j.ijfoodmicro.2012.10.013.	Sabrina Mac√©, Jean-Jacques Joffraud, Mireille Cardinal, Mariya Malcheva, Josiane Cornet, Val√©rie Lalanne, Fr√©d√©rique Chevalier, Thierry S√©rot, Marie-France Pilet, Xavier Dousset,	Evaluation of the spoilage potential of bacteria isolated from spoiled raw salmon (Salmo salar) fillets stored under modified atmosphere packaging,	International Journal of Food Microbiology,	2013	Abstract: The spoilage potential of eight bacterial groups/species (Serratia spp., Hafnia alvei, Brochothrix thermosphacta, Carnobacterium maltaromaticum, Shewanella baltica, Lactococcus piscium, Photobacterium phosphoreum, ‚Äúother Enterobacteriaceae‚Äù [containing one strain of Moellerella sp., Morganella sp. and Pectobacterium sp.]) isolated from spoiled raw salmon fillets stored under modifie…
10.1016/j.watres.2013.04.010.	Federico M. Ibarbalz, Eva L.M. Figuerola, Leonardo Erijman,	Industrial activated sludge exhibit unique bacterial community composition at high taxonomic ranks,	Water Research,	2013	Abstract: Biological degradation of domestic and industrial wastewater by activated sludge depends on a common process of separation of the diverse self-assembled and self-sustained microbial flocs from the treated wastewater. Previous surveys of bacterial communities indicated the presence of a common core of bacterial phyla in municipal activated sludge, an observation consistent with the conce…
10.1016/j.lwt.2013.05.001.	Marta Bern√°rdez, Laura Pastoriza,	Effect of oxygen concentration and temperature on the viability of small-sized mussels in hermetic packages,	LWT - Food Science and Technology,	2013	Abstract: The objective of this study was to evaluate the behaviour of small-sized (‚àº19¬†g/unit) Mediterranean mussels packaged hermetically with different proportions of oxygen in the interior of the package and stored at 2¬†¬∞C and 7¬†¬∞C. The most favourable conservation conditions (83% O2 and 2¬†¬∞C) were compared with larger mussels (‚àº24¬†g/unit). On day 3 of storage with 20 %O2 at 2¬†¬∞…
10.1016/j.chroma.2013.08.095.	Annie Xu Zeng, Sung-Tong Chin, Antonio Patti, Philip J. Marriott,	Profiling of soil fatty acids using comprehensive two-dimensional gas chromatography with mass spectrometry detection,	Journal of Chromatography A,	2013	Abstract: Profiling of phospholipid fatty acids (PLFA) represents a challenging goal for distinguishing the diversity of microbial communities and biomass in the complex and heterogeneous soil ecosystem. Comprehensive two-dimensional gas chromatography (GC√óGC) coupled with simultaneous flame ionisation and mass spectrometry detection was applied as a culture-independent method for PLFA profiling…
10.1016/j.jhazmat.2013.03.047.	S.H. Liang, Y.C. Kuo, S.H. Chen, C.Y. Chen, C.M. Kao,	Development of a slow polycolloid-releasing substrate (SPRS) biobarrier to remediate TCE-contaminated aquifers,	Journal of Hazardous Materials,	2013	Abstract: In this study, an in situ slow polycolloid-releasing substrate (SPRS) biobarrier system was developed to continuously provide biodegradable substrates for the enhancement of trichloroethylene (TCE) reductive dechlorination. The produced SPRS contained vegetable oil (used as a slow-released substrate), cane molasses [used as an early-stage (fast-degradable) substrate], and surfactants [S…
10.1016/S1001-0742(12)60282-4.	Xi Yang, Ping Xie, Zhimei Ma, Qing Wang, Huihui Fan, Hong Shen,	Decrease of NH4+-N by bacterioplankton accelerated the removal of cyanobacterial blooms in aerated aquatic ecosystem,	Journal of Environmental Sciences,	2013	Abstract: We used aerated systems to assess the influence of the bacterioplankton community on cyanobacterial blooms in algae/post-bloom of Lake Taihu, China. Bacterioplankton community diversity was evaluated by polymerase chain reaction-denaturing gradient gel electrophoresis (PCR-DGGE) fingerprinting. Chemical analysis and nitrogen dynamic changes illustrated that NH4+-N was nitrified to NO2‚à…
10.1016/j.polymdegradstab.2013.03.010.	Hisaaki Yagi, Fumi Ninomiya, Masahiro Funabashi, Masao Kunioka,	Thermophilic anaerobic biodegradation test and analysis of eubacteria involved in¬†anaerobic biodegradation of four specified biodegradable polyesters,	Polymer Degradation and Stability,	2013	Abstract: The anaerobic biodegradability of 4 bioplastics powders (125‚Äì250¬†Œºm), polycaprolactone (PCL), poly(lactic acid) (PLA), polyhydroxybutyrate (PHB) and poly(butylene succinate) (PBS), were compared at 55¬†¬∞C under aquatic conditions using our evaluation system reported previously, (the modified ISO 13975 method). In order of increasing anaerobic biodegradation rate, the bioplastics we…
10.1016/j.biortech.2013.09.044.	La√´titia Cavaill√©, Estelle Grousseau, Mathieu Pocquet, Anne-Sophie Lepeuple, Jean-Louis Uribelarrea, Guillermina Hernandez-Raquet, Etienne Paul,	Polyhydroxybutyrate production by direct use of waste activated sludge in phosphorus-limited fed-batch culture,	Bioresource Technology,	2013	Abstract: Polyhydroxybutyrate (PHB) production directly by waste activated sludge (WAS) was investigated in aerobic fed-batch conditions using acetic acid as substrate. PHB production was induced by phosphorus limitation. WAS of different origin were tested with various degrees of phosphorus limitation and PHB contents of up to 70% (gCODPHB/gCODparticulate) were obtained. This strategy showed the…
10.1016/j.ijhydene.2013.06.137.	Lorenzo Favaro, Luca Alibardi, Maria Cristina Lavagnolo, Sergio Casella, Marina Basaglia,	Effects of inoculum and indigenous microflora on hydrogen production from the organic fraction of municipal solid waste,	International Journal of Hydrogen Energy,	2013	Abstract: Biological production of hydrogen (H2) by dark fermentation is an exciting scientific area for the conversion of low-cost residues and waste into biofuel. The main requirement for an efficient H2 production process is the availability of efficient microbial consortia in which H2-utilizing and non-H2-producing bacteria are suppressed. This study was performed to evaluate the H2 productio…
10.1016/j.wasman.2013.01.018.	Joan Col√≥n, Maria Mestre-Montserrat, Ignasi Puig-Ventosa, Antoni S√°nchez,	Performance of compostable baby used diapers in the composting process with the organic fraction of municipal solid waste,	Waste Management,	2013	Abstract: In modern societies, disposable diapers constitute a significant percentage of municipal solid wastes. They have been traditionally landfilled or incinerated as only limited recycling processes are being implemented in some parts of Europe. With the implementation of separated collection systems for the organic fraction of municipal solid wastes (OFMSWs) and the need to preserve the env…
10.1016/j.ecoleng.2013.07.017.	Bram T.M. Mulling, Rob M. van den Boomen, Theo H.L. Claassen, Harm G. van der Geest, Joost W.N.M. Kappelhof, Wim Admiraal,	Physical and biological changes of suspended particles in a free surface flow constructed wetland,	Ecological Engineering,	2013	Abstract: Suspended particles are considered as contaminants in treated wastewater and can have profound effects on the biological, physical and chemical properties of receiving aquatic ecosystems, depending on the concentration, type and nature of the suspended particles. Constructed wetlands are known to substantially reduce the concentration of suspended particles in treated wastewater, but ha…
10.1016/j.actbio.2013.01.017.	G. Limbert, R. Bryan, R. Cotton, P. Young, L. Hall-Stoodley, S. Kathju, P. Stoodley,	On the mechanics of bacterial biofilms on non-dissolvable surgical sutures: A laser scanning confocal microscopy-based finite element study,	Acta Biomaterialia,	2013	Abstract: Biofilms are bacterial communities encapsulated within a self-secreted extracellular polymeric substance and are responsible for a wide range of chronic medical device related infections. Understanding and addressing the conditions that lead to the attachment and detachment of biofilms from biomedical surfaces (orthopaedic implants, sutures, intravenous catheters, cardio-vascular stents…
10.1016/j.biortech.2014.01.099.	Diogo Queir√≥s, Simona Rossetti, Lu√≠sa S. Serafim,	PHA production by mixed cultures: A way to valorize wastes from pulp industry,	Bioresource Technology,	2014	Abstract: In this work, hardwood spent sulfite liquor (HSSL), a complex feedstock originating from the pulp industry, was tested for the first time as a substrate for polyhydroxyalkanoate (PHA) production by a mixed microbial culture (MMC) under aerobic dynamic feeding (ADF) conditions. A sequencing batch reactor (SBR) fed with HSSL was operated for 67days and the selected MMC reached a maximum P…
10.1016/j.envpol.2013.10.013.	Outi Set√§l√§, Vivi Fleming-Lehtinen, Maiju Lehtiniemi,	Ingestion and transfer of microplastics in the planktonic food web,	Environmental Pollution,	2014	Abstract: Experiments were carried out with different Baltic Sea zooplankton taxa to scan their potential to ingest plastics. Mysid shrimps, copepods, cladocerans, rotifers, polychaete larvae and ciliates were exposed to 10¬†Œºm fluorescent polystyrene microspheres. These experiments showed ingestion of microspheres in all taxa studied. The highest percentage of individuals with ingested spheres …
10.1016/j.scitotenv.2014.08.059.	Douglas P. Chivers, Ryan A. Ramasamy, Mark I. McCormick, Sue-Ann Watson, Ulrike E. Siebeck, Maud C.O. Ferrari,	Temporal constraints on predation risk assessment in a changing world,	Science of The Total Environment,	2014	Abstract: Habitat degradation takes various forms and likely represents the most significant threat to our global biodiversity. Recently, we have seen considerable attention paid to increasing global CO2 emissions which lead to ocean acidification (OA). Other stressors, such as changing levels of ultraviolet radiation (UVR), also impact biodiversity but have received much less attention in the re…
10.1016/j.jmarsys.2014.07.003.	Wilhelm Petersen,	FerryBox systems: State-of-the-art in Europe and future development,	Journal of Marine Systems,	2014	Abstract: The current state-of-the-art of FerryBox systems are presented, and their usage as part of European observing systems such as Alg@line in the Baltic Sea or the coastal observatory COSYNA in the North Sea is discussed as well as data management systems. An overview of diverse FerryBox measurement activities is provided, covering the wide and varied potential for utilizing FerryBox data. …
10.1016/j.biortech.2014.02.077.	Urooj Zafar, Petrus Nzeram, Adrian Langarica-Fuentes, Ashley Houlden, Alan Heyworth, Alberto Saiani, Geoff D. Robson,	Biodegradation of polyester polyurethane during commercial composting and analysis of associated fungal communities,	Bioresource Technology,	2014	Abstract: In this study the biodegradation of polyurethane (PU) during the maturation stage of a commercial composting process was investigated. PU coupons were buried in the centre and at the surface of a 10m high compost pile. Fungal communities colonising polyester PU coupons were compared with the native compost communities using culture based and molecular techniques. Putative polyester PU d…
10.1016/j.carbpol.2014.02.015.	C. Valeria L. Giosafatto, Prospero Di Pierro, Patrick Gunning, Alan Mackie, Raffaele Porta, Loredana Mariniello,	Characterization of Citrus pectin edible films containing transglutaminase-modified phaseolin,	Carbohydrate Polymers,	2014	Abstract: The growing social and economic consequences of pollution derived from plastics are focusing attention on the need to produce novel bioprocesses for enhancing food shelf-life. As a consequence, in recent years the use of edible films for food packaging is generating a huge scientific interest. In this work we report the production of an edible hydrocolloid film made by using Citrus pect…
10.1016/j.biortech.2014.03.089.	Liang Yu, Mahesh Bule, Jingwei Ma, Quanbao Zhao, Craig Frear, Shulin Chen,	Enhancing volatile fatty acid (VFA) and bio-methane production from lawn grass with pretreatment,	Bioresource Technology,	2014	Abstract: The bioconversion of fiber-based carbohydrates during anaerobic digestion (AD) is impeded due to the recalcitrant nature of the plant cell wall. Pretreatment of lignocellulose materials under mild conditions are needed to improve the digestibility at minimum cost. This study investigated the effects of different pretreatments, including ozone, soaking aqueous ammonia (SAA), combined ozo…
10.1016/j.ijpharm.2013.11.001.	Niklas Sandler, Ida Salmela, Adyary Fallarero, Ari Rosling, Mohammad Khajeheian, Ruzica Kolakovic, Natalja Genina, Johan Nyman, Pia Vuorela,	Towards fabrication of 3D printed medical devices to prevent biofilm formation,	International Journal of Pharmaceutics,	2014	Abstract: The use of three-dimensional (3D) printing technologies is transforming the way that materials are turned into functional devices. We demonstrate in the current study the incorporation of anti-microbial nitrofurantoin in a polymer carrier material and subsequent 3D printing of a model structure, which resulted in an inhibition of biofilm colonization. The approach taken is very promisin…
10.1016/j.marpolbul.2014.02.018.	Alysse Mathalon, Paul Hill,	Microplastic fibers in the intertidal ecosystem surrounding Halifax Harbor, Nova Scotia,	Marine Pollution Bulletin,	2014	Abstract: Humans continue to increase the use and disposal of plastics by producing over 240 million tonnes per year, polluting the oceans with persistent waste. The majority of plastic in the oceans are microplastics (<5mm). In this study, the contamination of microplastic fibers was quantified in sediments from the intertidal zones of one exposed beach and two protected beaches along Nova Scoti…
10.1016/j.biortech.2014.03.029.	Jin Wang, Wen-Wei Li, Zheng-Bo Yue, Han-Qing Yu,	Cultivation of aerobic granules for polyhydroxybutyrate production from wastewater,	Bioresource Technology,	2014	Abstract: Polyhydroxybutyrate (PHB)-rich aerobic granule was cultivated in a sequencing batch reactor (SBR) under nitrogen deficient conditions by adapting a two-step strategy. In the first step the PHB-storage ability of activated sludge was enhanced by keeping both oxygen and ammonia at a low level. In the second step granular sludge was cultivated through adjusting sludge settling time. The ma…
10.1016/j.jclepro.2013.11.008.	Bruce Tonn, Paul D. Frymier, Dorian Stiefel, Leah Soro Skinner, Nethika Suraweera, Rachel Tuck,	Toward an infinitely reusable, recyclable, and renewable industrial ecosystem,	Journal of Cleaner Production,	2014	Abstract: The industrial sector in the United States consumes one-third of the nation's energy and emits one-fifth of the nation's carbon dioxide. It also consumes virgin materials at unsustainable rates and produces substantial amounts of wastes. To reverse these trends, the United States can transition to an infinitely reusable, recyclable, and renewable industrial ecosystem (IR3). The concept …
10.1016/j.apsoil.2014.01.009.	Camila Timm Wood, Martin Zimmer,	Can terrestrial isopods (Isopoda: Oniscidea) make use of biodegradable plastics?,	Applied Soil Ecology,	2014	Abstract: Biodegradable plastics more and more replace conventional plastics, because they are considered environmentally friendly. Soil macro-invertebrates have been demonstrated to consume some of these biodegradable plastics, but studies usually do not go beyond notice of consumption and possible short-term ecotoxicological effects on organisms. This study uses the terrestrial isopod Porcellio…
10.1016/j.ecoenv.2014.07.012.	Linh Dao, Tatiana Grigoryeva, Alexander Laikov, Ruslan Devjatijarov, Olga Ilinskaya,	Full-scale bioreactor pretreatment of highly toxic wastewater from styrene and propylene oxide production,	Ecotoxicology and Environmental Safety,	2014	Abstract: The wastewater originating from simultaneous production of styrene and propylene oxide (SPO) is classified as highly polluted with chemical oxygen demand level in the range 5965 to 9137mgL‚àí1‚Äîas well as highly toxic. The dilution factor providing for a 10 percent toxic effect of wastewater samples in a test with Paramecium caudatum was 8.0‚Äì9.5. Biological approach for pretreatment …
10.1016/j.nbt.2013.10.010.	Anouk F. Duque, Catarina S.S. Oliveira, In√™s T.D. Carmo, Ana R. Gouveia, Filipa Pardelha, Ana M. Ramos, Maria A.M. Reis,	Response of a three-stage process for PHA production by mixed microbial cultures to feedstock shift: impact on polymer composition,	New Biotechnology,	2014	Abstract: Polyhydroxyalkanoates (PHA) can be produced by mixed microbial cultures (MMC) using a three-stage process. An attractive feature of MMC for PHA production is the ability to use waste/surplus feedstocks. In this study, the effect of a feedstock shift, mimicking a seasonal feedstock scenario and/or as a strategy for controlling polymer composition, on a MMC PHA production process was asse…
10.1016/j.watres.2014.04.020.	Muhammad Tariq Khan, Markus Busch, Veronica Garcia Molina, Abdul-Hamid Emwas, Cyril Aubry, Jean-Philippe Croue,	How different is the composition of the fouling layer of wastewater reuse and seawater desalination RO membranes?,	Water Research,	2014	Abstract: To study the effect of water quality and operating parameters on membrane fouling, a comparative analysis of wastewater (WW) and seawater (SW) fouled reverse osmosis (RO) membranes was conducted. Membranes were harvested from SWRO and WWRO pilot plants located in Vilaseca (East Spain), both using ultrafiltration as pretreatment. The SWRO unit was fed with Mediterranean seawater and the …
10.1016/j.biortech.2014.03.035.	Avick Sil, Sunil Kumar, Jonathan W.C. Wong,	Development of correction factors for landfill gas emission model suiting Indian condition to predict methane emission from landfills,	Bioresource Technology,	2014	Abstract: Methane emission from landfill gas emission (LandGEM) model was validated through the results of laboratory scale biochemical methane potential assay. Results showed that LandGEM model over estimates methane (CH4) emissions; and the true CH4 potential of waste depends on the level of segregation. Based on these findings, correction factors were developed to estimate CH4 emission using L…
10.1016/j.nbt.2013.10.006.	Francesco Valentino, Mario Beccari, Serena Fraraccio, Giulio Zanaroli, Mauro Majone,	Feed frequency in a Sequencing Batch Reactor strongly affects the production of polyhydroxyalkanoates (PHAs) from volatile fatty acids,	New Biotechnology,	2014	Abstract: The production of polyhydroxyalkanoates (PHAs) by activated sludge selected in a sequencing batch reactor (SBR) has been investigated. Several SBR runs were performed at the same applied organic load rate (OLR), hydraulic retention time (HRT) and feed concentration (8.5gCODL‚àí1 of volatile fatty acids, VFAs) under aerobic conditions. The effect of the feeding time was only evaluated wi…
10.1016/j.ces.2013.12.036.	Ilknur Ersever, Varadarajan Ravindran, Huan-Hun Tsai, Massoud Pirbazari,	Modeling and design of anaerobic fluidized bed reactor with recycling for denitrification of reverse osmosis concentrates,	Chemical Engineering Science,	2014	Abstract: Reverse osmosis is a widely used technology in wastewater treatment, water purification, water reclamation and reuse. A major concern is production of brine concentrates containing high levels of ammonia or nitrogen. This work addresses biological denitrification of brine concentrates in anaerobic fluidized bed reactor (AFBR) systems. Previous publications (Ersever et al., 2007a, Erseve…
10.1016/j.watres.2014.03.066.	R. Moita, A. Freches, P.C. Lemos,	Crude glycerol as feedstock for polyhydroxyalkanoates production by mixed microbial cultures,	Water Research,	2014	Abstract: The increase in global biodiesel production makes imperative the development of sustainable processes for the use of its main by-product, crude glycerol. In this study the feasibility of polyhydroxyalkanoates (PHA) production by a mixed microbial community using crude glycerol as feedstock was investigated. The selected culture had the ability to consume both glycerol and methanol fract…
10.1016/j.polymertesting.2014.07.018.	Morgan Deroin√©, Antoine Le Duigou, Yves-Marie Corre, Pierre-Yves Le Gac, Peter Davies, Guy C√©sar, St√©phane Bruzaud,	Accelerated ageing and lifetime prediction of poly(3-hydroxybutyrate-co-3-hydroxyvalerate) in distilled water,	Polymer Testing,	2014	Abstract: Accelerated ageing was performed in distilled water at different temperatures (25, 30, 40 and 50¬∞C) on poly(3-hydroxybutyrate-co-3-hydroxyvalerate) (PHBV), which is a biodegradable biopolymer, in order to estimate its lifetime in aqueous environment. In a first part, degradation mechanisms were followed by gravimetry, tensile tests and steric exclusion chromatography. Both immersion an…
10.1016/S1002-0160(14)60033-3.	M.D.M. SILVA, M. BARAJAS-ACEVES, A.S.F. ARA√öJO, F.F. ARA√öJO, W.J. MELO,	Soil Microbial Biomass After Three-Year Consecutive Composted Tannery Sludge Amendment,	Pedosphere,	2014	Abstract: Brazilian industry produces huge amounts of tannery sludge as residues, which is often disposed by landfilling or land application. However, consecutive amendment of such composted industrial wastes may cause shifts in soil microbial biomass (SMB) and enzyme activity. This study aimed to evaluate SMB and enzyme activity after 3-year consecutive composted tannery sludge (CTS) amendment i…
10.1016/j.chemosphere.2013.10.097.	Scott M. Weir, Kimberly J. Wooten, Philip N. Smith, Christopher J. Salice,	Phthalate ester leachates in aquatic mesocosms: Implications for ecotoxicity studies of endocrine disrupting compounds,	Chemosphere,	2014	Abstract: Aquatic mesocosm experiments have become common throughout the fields of ecology and ecotoxicology. Mesocosm containers are often composed of plastic materials as these are lighter and cheaper than steel cattle tanks. Plastics may contain phthalate esters which may leach from containers, potentially confounding experiments via toxicity or endocrine disruption. The objective of this expe…
10.1016/j.chemosphere.2014.01.015.	Andrew M. Greenhagen, Melissa E. Lenczewski, Monica Carroll,	Natural attenuation of pharmaceuticals and an illicit drug in a laboratory column experiment,	Chemosphere,	2014	Abstract: Trace amounts of pharmaceutical compounds have been detected in waters across the United States. Many compounds are released as the result of human ingestion and subsequent excretion of over-the-counter and prescription medications, and illicit drugs. This research utilized columns (30√ó30cm) of sand and undisturbed fine-grained sediments to simulate injection of wastewater containing p…
10.1016/j.jbiotec.2014.05.035.	J.C. Fradinho, A. Oehmen, M.A.M. Reis,	Photosynthetic mixed culture polyhydroxyalkanoate (PHA) production from individual and mixed volatile fatty acids (VFAs): Substrate preferences and co-substrate uptake,	Journal of Biotechnology,	2014	Abstract: This work studied the effect of the substrate feeding composition on the polyhydroxyalkanoate (PHA) accumulation capacity of an acetate enriched photosynthetic mixed culture (PMC). From the six tested organic acids ‚Äì malate, citrate, lactate, acetate, propionate and butyrate ‚Äì only the three volatile fatty acids (VFAs) enabled PHA production, with acetate and butyrate leading to pol…
10.1016/j.biortech.2014.09.041.	Caterina Maulini-Duran, Adriana Artola, Xavier Font, Antoni S√°nchez,	Gaseous emissions in municipal wastes composting: Effect of the bulking agent,	Bioresource Technology,	2014	Abstract: In this study, the emissions of volatile organic compounds (VOC), CH4, N2O and NH3 during composting non-source selected MSW, source selected organic fraction of municipal solid wastes (OFMSW) with wood chips as bulking agent (OF_wood) and source selected OFMSW with polyethylene (PE) tube as bulking agent (OF_tube) and the effect of bulking agent on these emissions have been systematica…
10.1016/j.foodhyd.2013.06.008.	An√≠bal M. Slavutsky, Mar√≠a A. Bertuzzi, Margarita Armada, Mar√≠a G. Garc√≠a, Nelio A. Ochoa,	Preparation and characterization of montmorillonite/brea gum nanocomposites films,	Food Hydrocolloids,	2014	Abstract: The aim of this study was the formulation and characterization of films, based on gum exudates from Brea tree and nanoclay particles, for food applications. Brea gum (BG) is a renewable resource available in semi-desert areas. Functional properties of brea gum based films were improved through the incorporation of montmorillonite (MMT). Studies on film forming solution of BG/MMT were co…
10.1016/j.biortech.2014.05.038.	Liang Shen, Hongyou Hu, Hongfang Ji, Jiyuan Cai, Ning He, Qingbiao Li, Yuanpeng Wang,	Production of poly(hydroxybutyrate‚Äìhydroxyvalerate) from waste organics by the two-stage process: Focus on the intermediate volatile fatty acids,	Bioresource Technology,	2014	Abstract: The two-stage process, coupling volatile fatty acids (VFAs) fermentation and poly(hydroxybutyrate‚Äìhydroxyvalerate) (P(HB/HV)) biosynthesis, was investigated for five waste organic materials. The overall conversion efficiencies were glycerol>starch>molasses>waste sludge>protein, meanwhile the maximum P(HB/HV) (1.674g/L) was obtained from waste starch. Altering the waste type brought mo…
10.1016/j.marenvres.2014.03.008.	Cindy Lee Van Dover,	Impacts of anthropogenic disturbances at deep-sea hydrothermal vent ecosystems: A review,	Marine Environmental Research,	2014	Abstract: Deep-sea hydrothermal-vent ecosystems have stimulated decades of scientific research and hold promise of mineral and genetic resources that also serve societal needs. Some endemic taxa thrive only in vent environments, and vent-associated organisms are adapted to a variety of natural disturbances, from tidal variations to earthquakes and volcanic eruptions. In this paper, physicochemica…
10.1016/j.jtice.2014.06.019.	Chunli Wan, Li Wang, Duu-Jong Lee, Qinlan Zhang, Jieni Li, Xiang Liu,	Fungi aerobic granules and use of Fe(III)-treated granules for biosorption of antimony(V),	Journal of the Taiwan Institute of Chemical Engineers,	2014	Abstract: This study cultivated fungi aerobic granules in sequencing batch reactor with glucose as carbon source at pH 4.5, which were mainly composed of single fungus Geotrichum fragrans. Iron precipitate was then produced with 0.1M FeCl3 onto the granules surface, accompanied with removal of Ca, Mg, K and Na from the biomass matrix. The Fe(III)-treated granules had 4.3-folds higher adsorption c…
10.1016/j.jhazmat.2014.01.058.	Liangcheng Yang, Angela D. Kent, Xinlei Wang, Ted L. Funk, Richard S. Gates, Yuanhui Zhang,	Moisture effects on gas-phase biofilter ammonia removal efficiency, nitrous oxide generation, and microbial communities,	Journal of Hazardous Materials,	2014	Abstract: We established a four-biofilter setup to examine the effects of moisture content (MC) on biofilter performance, including NH3 removal and N2O generation. We hypothesized that MC increase can improve NH3 removal, stimulate N2O generation and alter the composition and function of microbial communities. We found that NH3 removal efficiency was greatly improved when MC increased from 35 to …
10.1016/j.scitotenv.2013.08.067.	Laurel A. Schaider, Ruthann A. Rudel, Janet M. Ackerman, Sarah C. Dunagan, Julia Green Brody,	Pharmaceuticals, perfluorosurfactants, and other organic wastewater compounds in public drinking water wells in a shallow sand and gravel aquifer,	Science of The Total Environment,	2014	Abstract: Approximately 40% of U.S. residents rely on groundwater as a source of drinking water. Groundwater, especially unconfined sand and gravel aquifers, is vulnerable to contamination from septic systems and infiltration of wastewater treatment plant effluent. In this study, we characterized concentrations of pharmaceuticals, perfluorosurfactants, and other organic wastewater compounds (OWCs…
10.1016/j.biombioe.2014.02.036.	Zenebe Gebreegziabher, Linus Naik, Rethabile Melamu, Bedru Babulo Balana,	Prospects and challenges for urban application of biogas installations in Sub-Saharan Africa,	Biomass and Bioenergy,	2014	Abstract: Cities around the world generate substantial quantities of municipal solid waste, including organic residues. These organic residues can be managed productively and given value, or they can simply be wasted. Municipal solid waste management is a serious environmental and public health concern in developing countries. In addition, collecting, transporting and disposing of municipal solid…
10.1016/j.biortech.2014.06.024.	Rajinikanth Rajagopal, Ashiq Ahamed, Jing-Yuan Wang,	Hydrolytic and acidogenic fermentation potential of food waste with source segregated feces-without-urine as co-substrate,	Bioresource Technology,	2014	Abstract: This study explored a new approach to enhance VFA productivity from anaerobic co-digestion of food-waste (FW) with source-segregated brown-water (BW) [feces-without-urine]. Effort was made to separate urine and BW from the source (using no-mix-toilet) mainly to expedite further treatment and resource-recovery. Effect of alkaline-pH [B] and acclimatized acidogenic inoculum [C] on acidifi…
10.1016/j.cppeds.2014.06.001.	Amy E. Kalkbrenner, Rebecca J. Schmidt, Annie C. Penlesky,	Environmental Chemical Exposures and Autism Spectrum Disorders: A Review of the Epidemiological Evidence,	Current Problems in Pediatric and Adolescent Health Care,	2014	Abstract: In the past decade, the number of epidemiological publications addressing environmental chemical exposures and autism has grown tremendously. These studies are important because it is now understood that environmental factors play a larger role in causing autism than previously thought and because they address modifiable risk factors that may open up avenues for the primary prevention o…
10.1016/j.dsr.2014.08.008.	J.A. Breier, C.S. Sheik, D. Gomez-Ibanez, R.T. Sayre-McCord, R. Sanger, C. Rauch, M. Coleman, S.A. Bennett, B.R. Cron, M. Li, C.R. German, B.M. Toner, G.J. Dick,	A large volume particulate and water multi-sampler with in situ preservation for microbial and biogeochemical studies,	Deep Sea Research Part I: Oceanographic Research Papers,	2014	Abstract: A new tool was developed for large volume sampling to facilitate marine microbiology and biogeochemical studies. It was developed for remotely operated vehicle and hydrocast deployments, and allows for rapid collection of multiple sample types from the water column and dynamic, variable environments such as rising hydrothermal plumes. It was used successfully during a cruise to the hydr…
10.1016/j.biortech.2013.10.116.	Liangcheng Yang, Xinlei Wang, Ted L. Funk,	Strong influence of medium pH condition on gas-phase biofilter ammonia removal, nitrous oxide generation and microbial communities,	Bioresource Technology,	2014	Abstract: Effects of pH on gas-phase biofilter performance including NH3 removal efficiency (RE), N2O generation, and microbial communities of ammonia oxidizers and denitrifies, are examined. A two-step experiment was carried out on four biofilters for 130days. In step 1 with pH 8.0, NH3 REs were 85‚Äì95% and N2O concentrations were 0.1‚Äì0.4ppm. In step 2, pH was adjusted to 4.5, 6.0, 8.0, and 9…
10.1016/j.gca.2014.05.021.	Merle Eickhoff, Martin Obst, Christian Schr√∂der, Adam P. Hitchcock, Tolek Tyliszczak, Raul E. Martinez, Leslie J. Robbins, Kurt O. Konhauser, Andreas Kappler,	Nickel partitioning in biogenic and abiogenic ferrihydrite: The influence of silica and implications for ancient environments,	Geochimica et Cosmochimica Acta,	2014	Abstract: Fe(III) (oxyhydr)oxides are ubiquitous in modern soils and sediments, and their large surface area leads to scavenging of trace elements. Experimental trace element partitioning between Fe(III) (oxyhydr)oxides and aqueous solutions have been used to elucidate the geochemical composition of the Precambrian oceans based on the trace element concentrations in Precambrian banded iron format…
10.1016/j.jhazmat.2013.11.018.	Ewa Karwowska, Dorota Andrzejewska-Morzuch, Maria ≈Åebkowska, Agnieszka Tabernacka, Ma≈Çgorzata Wojtkowska, Alicja Telepko, Agnieszka Konarzewska,	Bioleaching of metals from printed circuit boards supported with surfactant-producing bacteria,	Journal of Hazardous Materials,	2014	Abstract: This study has evaluated the possibility of bioleaching zinc, copper, lead, nickel, cadmium and chromium from printed circuit boards by applying a culture of sulphur-oxidising bacteria and a mixed culture of biosurfactant-producing bacteria and sulphur-oxidising bacteria. It was revealed that zinc was removed effectively both in a traditional solution acidified by a way of microbial oxi…
10.1016/j.actatropica.2014.08.019.	J.Z. Phoku, T.G. Barnard, N. Potgieter, M.F. Dutton,	Fungi in housefly (Musca domestica L.) as a disease risk indicator‚ÄîA case study in South Africa,	Acta Tropica,	2014	Abstract: Houseflies are the commonest insects which have increasingly overcrowded human dwellings, particularly in rural areas and constitute a health hazard. In the environment they move back and forth by feeding and breeding on food commodities and filth. This may lead to the spread of diseases and also mycotoxin-producing fungi. Thus frequent exposure to the activity of such houseflies will h…
10.1016/j.watres.2014.08.038.	Roger B. Herbert, Harry Winbj√∂rk, Maria Hellman, Sara Hallin,	Nitrogen removal and spatial distribution of¬†denitrifier and anammox communities in a bioreactor for mine drainage treatment,	Water Research,	2014	Abstract: Mine drainage water may contain high levels of nitrate (NO3‚àí) due to undetonated nitrogen-based explosives. The removal of NO3‚àí and nitrite (NO2‚àí) in cold climates through the microbial process of denitrification was evaluated using a pilot-scale fixed-bed bioreactor (27¬†m3). Surface water was diverted into the above-ground bioreactor filled with sawdust, crushed rock, and sewage…
10.1016/j.scitotenv.2013.10.102.	Yuyin Yang, Zhao Wang, Shuguang Xie,	Aerobic biodegradation of bisphenol A in river sediment and associated bacterial community change,	Science of The Total Environment,	2014	Abstract: Bisphenol A (BPA) is one of the commonly detected endocrine-disrupting chemicals in the environment. Biodegradation plays a major role in elimination of BPA pollution in the environment. However, information on the structure of BPA-degrading microbial community is still lacking. In this study, microcosms with different treatments were constructed to investigate the microbial community s…
10.1016/j.scitotenv.2014.02.022.	Mariana B. Alonso, Alexandre Azevedo, Jo√£o Paulo M. Torres, Paulo R. Dorneles, Ethel Eljarrat, Dami√† Barcel√≥, Jos√© Lailson-Brito, Olaf Malm,	Anthropogenic (PBDE) and naturally-produced (MeO-PBDE) brominated compounds in cetaceans ‚Äî A review,	Science of The Total Environment,	2014	Abstract: This paper reviews the available data on brominated flame retardants, the polybrominated diphenyl ethers (PBDEs), as well as on the naturally-produced methoxylated polybrominated diphenyl ethers (MeO-PBDEs) in cetacean tissues around the world. Levels and possible sources of both compound classes are discussed. Odontocete cetaceans accumulate higher PBDE concentrations than mysticete sp…
10.1016/j.apsoil.2014.03.012.	Carly F. Summers, Sunjeong Park, Amara R. Dunn, Xiaoqing Rong, Kathryne L. Everts, Matthew D. Kleinhenz, Brian McSpadden Gardener, Christine D. Smart,	Fungal and oomycete pathogen detection in the rhizosphere of organic tomatoes grown in cover crop-treated soils,	Applied Soil Ecology,	2014	Abstract: Soil management practices, including the use of cover crops, affect soil and plant health through varied mechanisms. Impacts on microbial communities are known to be important, but are not well understood. Various techniques are used to measure the effect of treatments on microbial communities, but rarely are the results of more than one technique compared. This field study examined the…
10.1002/jps.24001.	Carolina Alves Dos Santos, Marcelo Martins Seckler, Avinash P. Ingle, Indarchand Gupta, Stefania Galdiero, Massimiliano Galdiero, Aniket Gade, Mahendra Rai,	Silver Nanoparticles: Therapeutical Uses, Toxicity, and Safety Issues,	Journal of Pharmaceutical Sciences,	2014	Abstract: The promises of nanotechnology have been realized to deliver the greatest scientific and technological advances in several areas. The biocidal activity of Metal nanoparticles in general and silver nanoparticles (AgNPs) depends on several morphological and physicochemical characteristics of the particles. Many of the interactions of the AgNPs with the human body are still poorly understo…
10.1016/j.biortech.2014.09.034.	X.A. Walter, J. Greenman, I.A. Ieropoulos,	Intermittent load implementation in microbial fuel cells improves power performance,	Bioresource Technology,	2014	Abstract: This study reports on the response of small-scale MFCs to intermittent loading, in terms of power output over time. The aim was to understand the evolution with time of power output under different duty cycles, in conditions close to practical implementation. Inexpensive ceramic membranes were compared to cation exchange membranes, under continuous flow and with a pre-digester connected…
10.1016/j.envpol.2014.06.030.	Fangjie Li, Jiajia Wang, Peter Nastold, Bingqi Jiang, Feifei Sun, Armin Zenker, Boris Alexander Kolvenbach, Rong Ji, Philippe Fran√ßois-Xavier Corvini,	Fate and metabolism of tetrabromobisphenol A in soil slurries without and with the amendment with the alkylphenol degrading bacterium Sphingomonas sp. strain TTNP3,	Environmental Pollution,	2014	Abstract: Transformation of ring-14C-labelled tetrabromobisphenol-A (TBBPA) was studied in an oxic soil slurry with and without amendment with Sphingomonas sp. strain TTNP3, a bacterium degrading bisphenol-A. TBBPA degradation was accompanied by mineralization and formation of metabolites and bound-residues. The biotransformation was stimulated in the slurry bio-augmented with strain TTNP3, via a…
10.1016/j.ijfoodmicro.2014.08.004.	Natan de Jesus Pimentel-Filho, Mayra Carla de Freitas Martins, Guilherme Bicalho Nogueira, Hil√°rio Cuquetto Mantovani, Maria Cristina Dantas Vanetti,	Bovicin HC5 and nisin reduce Staphylococcus aureus adhesion to polystyrene and change the hydrophobicity profile and Gibbs free energy of adhesion,	International Journal of Food Microbiology,	2014	Abstract: Staphylococcus aureus is an opportunistic pathogen often multidrug-resistant that not only causes a variety of human diseases, but also is able to survive on biotic and abiotic surfaces through biofilm communities. The best way to inhibit biofilm establishment is to prevent cell adhesion. In the present study, subinhibitory concentrations of the bacteriocins bovicin HC5 and nisin were t…
10.1016/j.ibiod.2013.06.018.	B. Prieto, P. Sanmart√≠n, C. Silva, D. V√°zquez-Nion, B. Silva,	Deleterious effect plastic-based biocides on back-ventilated granite facades,	International Biodeterioration & Biodegradation,	2014	Abstract: In Galicia (northwest Spain), the mild humid climate causes the walls of many buildings to be permanently damp, which leads to the appearance of phototrophic colonization (‚Äúgreening‚Äù) on the walls. Prolonged, deeply penetrating damp can be halted by the application of plastic-based products. Ventilated facades are separated from the structural wall, which enables the protective prod…
10.1016/j.atmosenv.2014.01.051.	Zhenhan Duan, Wenjing Lu, Dong Li, Hongtao Wang,	Temporal variation of trace compound emission on the working surface of a landfill in Beijing, China,	Atmospheric Environment,	2014	Abstract: The temporal variation of trace component emissions from the working surface of a landfill in Beijing was investigated. Specific days in a year were selected as representatives for all four seasons. Different chemical species were quantified in all four seasons with the following average concentrations: spring: 41 compounds, 2482.6¬†Œºg¬†m‚àí3; summer: 59 compounds, 4512.6¬†Œºg¬†m‚àí3; …
10.1016/j.enzmictec.2013.12.004.	Elif Oztetik, Ayse Cakir,	New food for an old mouth: New enzyme for an ancient archaea,	Enzyme and Microbial Technology,	2014	Abstract: As a multifunctional group of enzymes, glutathione S-transferases (GSTs) are capable of inactivation, degradation or excretion of wide range of compounds catalytically or non-catalytically. However, to date, no study has been addresses the presence of GSTs in archaea based on their enzymatic functions. In this study, beside glutathione (GSH) amount measurement, the determination of GST …
10.1016/j.marpolbul.2014.07.011.	√Ösa Arrhenius, Thomas Backhaus, Annelie Hilvarsson, Ida Wendt, Aleksandra Zgrundo, Hans Blanck,	A novel bioassay for evaluating the efficacy of biocides to inhibit settling and early establishment of marine biofilms,	Marine Pollution Bulletin,	2014	Abstract: This paper presents a novel assay that allows a quick and robust assessment of the effects of biocides on the initial settling and establishment of marine photoautotrophic biofilms including the multitude of indigenous fouling organisms. Briefly, biofilms are established in the field, sampled, comminuted and re-settled on clean surfaces, after 72h chlorophyll a is measured as an integra…
10.1016/j.biortech.2013.11.012.	Xiaohui Guo, Cheng Wang, Faqian Sun, Weijing Zhu, Weixiang Wu,	A comparison of microbial characteristics between the thermophilic and mesophilic anaerobic digesters exposed to elevated food waste loadings,	Bioresource Technology,	2014	Abstract: Thermophilic and mesophilic anaerobic digestion reactors (TR and MR) using food waste as substrate were compared with emphasis on microbial responses to increasing organic loading rate (OLR). At OLR ranging from 1.0 to 2.5gVSL‚àí1d‚àí1, MR exhibited more stable performance compared to TR in terms of methane yield. Amplicons pyrosequencing results revealed the distinct microbial dynamics…
10.1016/j.jece.2014.04.009.	Muftah H. El-Naas, Janice A. Acio, Ayat E. El Telib,	Aerobic biodegradation of BTEX: Progresses and Prospects,	Journal of Environmental Chemical Engineering,	2014	Abstract: Monoaromatic pollutants such as benzene, toluene, ethyl benzene and xylenes are the most commonly cited environmental contaminants in recent years and have attracted the attention of numerous researchers as well as environmental agencies. Recently, considerable amount of research has been devoted to the development of effective and reliable approaches for the containment of these toxic …
10.1016/j.colsurfb.2013.10.003.	Neelam Mangwani, Sudhir K. Shukla, T. Subba Rao, Surajit Das,	Calcium-mediated modulation of Pseudomonas mendocina NR802 biofilm influences the phenanthrene degradation,	Colloids and Surfaces B: Biointerfaces,	2014	Abstract: A potential biofilm forming and phenanthrene utilizing marine bacterium Pseudomonas mendocina NR802 was isolated from Rushukulya, Odisha, East Coast of India. The effect of Ca2+ and Mg2+ on biofilm growth and phenanthrene degradation was evaluated. Among the various tested concentrations, 20mM of Ca2+ and Mg2+ showed a significant enhancement in biofilm production by the bacterium. The …
10.1016/j.colsurfb.2013.11.027.	Inna Laitman, Michal Natan, Ehud Banin, Shlomo Margel,	Synthesis and characterization of fluoro-modified polypropylene films for inhibition of biofilm formation,	Colloids and Surfaces B: Biointerfaces,	2014	Abstract: Surface hydroperoxide-conjugated polypropylene (PP) films were prepared by optimal ozonolysis processing of the films. These hydroperoxide-conjugated groups were then used as initiators at room temperature for redox graft polymerization of the fluoro vinylic monomer 1H,1H-heptaflourobutyl methacrylate (HFBM). The ozonolysis process allows, on one hand, for the formation of the desired h…
10.1016/j.marenvres.2014.05.010.	L.E. Fleming, N. McDonough, M. Austen, L. Mee, M. Moore, P. Hess, M.H. Depledge, M. White, K. Philippart, P. Bradbrook, A. Smalley,	Oceans and Human Health: A rising tide of challenges and opportunities for Europe,	Marine Environmental Research,	2014	Abstract: The European Marine Board recently published a position paper on linking oceans and human health as a strategic research priority for Europe. With this position paper as a reference, the March 2014 Cornwall Oceans and Human Health Workshop brought together key scientists, policy makers, funders, business, and non governmental organisations from Europe and the US to review the recent int…
10.1016/j.scitotenv.2014.02.111.	I.G. Bo√´chat, A. Kr√ºger, R.C. Chaves, D. Graeber, B. G√ºcker,	Land-use impacts on fatty acid profiles of suspended particulate organic matter along a larger tropical river,	Science of The Total Environment,	2014	Abstract: Land-use change, such as agricultural expansion and urbanization, can affect riverine biological diversity and ecosystem functioning. Identifying the major stressors associated with catchment land-use change is a prerequisite for devising successful river conservation and restoration strategies. Here, we analyzed land-use effects on the fatty acid (FA) composition and concentrations in …
10.1016/j.scitotenv.2014.02.005.	Ioannis Liagkouridis, Ian T. Cousins, Anna Palm Cousins,	Emissions and fate of brominated flame retardants in the indoor environment: A critical review of modelling approaches,	Science of The Total Environment,	2014	Abstract: This review explores the existing understanding and the available approaches to estimating the emissions and fate of semi-volatile organic compounds (SVOCs) and in particular focuses on the brominated flame retardants (BFRs). Volatilisation, an important emission mechanism for the more volatile compounds can be well described using current emission models. More research is needed, howev…
10.1016/j.watres.2014.01.049.	I. Douterelo, S. Husband, J.B. Boxall,	The bacteriological composition of biomass recovered by flushing an operational drinking water distribution system,	Water Research,	2014	Abstract: This study investigates the influence of pipe characteristics on the bacteriological composition of material mobilised from a drinking water distribution system (DWDS) and the impact of biofilm removal on water quality. Hydrants in a single UK Distribution Management Area (DMA) with both polyethylene and cast iron pipe sections were subjected to incremental increases in flow to mobilise…
10.1016/j.cbpc.2014.06.004.	Francesca Maradonna, Valentina Nozzi, Luisa Dalla Valle, Ilaria Traversi, Giorgia Gioacchini, Francesca Benato, Elisa Colletti, Pasquale Gallo, Ilaria Di Marco Pisciottano, Damiano G. Mita, Gary Hardiman, Alberta Mandich, Oliana Carnevali,	A developmental hepatotoxicity study of dietary bisphenol A in Sparus aurata juveniles,	Comparative Biochemistry and Physiology Part C: Toxicology & Pharmacology,	2014	Abstract: Previous studies in rats have indicated that a diet enriched with Bisphenol A adversely effects metabolism and reproductive success. In rats exposed to BPA by maternal gavage, alteration in the developmental programming, higher obesity rates and reproductive anomalies were induced. Starting with this evidence, the aim of this study was to provide important insights on the effects induce…
10.1016/j.jtice.2013.05.003.	Chung-Chuan Hsueh, Yu-Min Wang, Bor-Yann Chen,	Metabolite analysis on reductive biodegradation of reactive green 19 in Enterobacter cancerogenus bearing microbial fuel cell (MFC) and non-MFC cultures,	Journal of the Taiwan Institute of Chemical Engineers,	2014	Abstract: The first-attempt study uncovered metabolic pathways of reactive green 19 (RG19) decolorization by Enterobacter cancerogenus BYm30 in single chamber membrane-less microbial fuel cell (SCML-MFC) and non-MFC cultures. The finding indicated that menaquinone from BYm30 might play as a redox mediator (or an electron-shuttling carrier) to stimulate dye decolorization and bioelectricity genera…
10.1016/j.biortech.2014.08.059.	Qianqian Jia, Huilei Xiong, Hui Wang, Hanchang Shi, Xinying Sheng, Run Sun, Guoqiang Chen,	Production of polyhydroxyalkanoates (PHA) by bacterial consortium from excess sludge fermentation liquid at laboratory and pilot scales,	Bioresource Technology,	2014	Abstract: The generation of polyhydroxyalkanoates (PHA) from excess sludge fermentation liquid (SFL) was studied at lab and pilot scale. A PHA-accumulated bacterial consortium (S-150) was isolated from activated sludge using simulated SFL (S-SFL) contained high concentration volatile fatty acids (VFA) and nitrogen. The maximal PHA content accounted for 59.18% in S-SFL and dropped to 23.47% in act…
10.1016/j.jhazmat.2014.08.060.	Mariusz Krupi≈Ñski, Tomasz Janicki, Bart≈Çomiej Pa≈Çecz, Jerzy D≈Çugo≈Ñski,	Biodegradation and utilization of 4-n-nonylphenol by Aspergillus versicolor as a sole carbon and energy source,	Journal of Hazardous Materials,	2014	Abstract: 4-n-Nonylphenol (4-n-NP) is an environmental pollutant with endocrine-disrupting activities that is formed during the degradation of nonylphenol polyethoxylates, which are widely used as surfactants. Utilization of 4-n-NP by the filamentous fungus Aspergillus versicolor as the sole carbon and energy source was investigated. By means of gas chromatography‚Äìmass spectrometry, we showed t…
10.1016/j.polymdegradstab.2013.11.012.	Sunanda Sain, Shubhalakshmi Sengupta, Abhirupa Kar, Aniruddha Mukhopadhyay, Suparna Sengupta, Tanusree Kar, Dipa Ray,	Effect of modified cellulose fibres on the biodegradation behaviour of in-situ formed PMMA/cellulose composites in soil environment: Isolation and identification of the composite degrading fungus,	Polymer Degradation and Stability,	2014	Abstract: Synthetic plastics like polyolefins, acrylics which are widely used in consumer products are not biodegraded by microorganisms in the environment. The accumulation of plastics in the environment becomes a matter of great concern leading to long-term environment, economic and waste management problems. In order to overcome these problems, significant attention has been given on biodegrad…
10.1016/j.fuel.2014.02.018.	Chi-Wen Lin, Chih-Hung Wu, Yu-Hsuan Chiu, Shen-Long Tsai,	Effects of different mediators on electricity generation and microbial structure of a toluene powered microbial fuel cell,	Fuel,	2014	Abstract: Neutral red and potassium ferricyanide are two electron mediators that can increase the efficiency of microbial fuel cells (MFCs) via significantly different mechanisms. In this study, effects of the two mediators on electricity generation and microbial structure of a toluene powered MFC was first investigated. The maximum voltage (Vmax) was 110.4mV and the half-saturation constant (Ks)…
10.1016/j.bse.2014.07.025.	Paul W.C. Green,	Volatile compounds from Liposcelis bostrychophila (Psocoptera: Liposcelididae) and their environment and their effects on settling behaviour,	Biochemical Systematics and Ecology,	2014	Abstract: Headspace from above either Liposcelis bostrychophila Badonnel reared on powdered food; insects without food or from powdered food only were collected on five occasions over a period of four weeks. Volatiles were analysed by thermal desorption gas chromatography-mass spectrometry (TD-GCMS) to look for ecologically significant volatile compounds. Hexanoic acid (HA) was the major compound…
10.1016/j.jbiotec.2014.03.020.	Yoong Kit Leong, Pau Loke Show, Chien Wei Ooi, Tau Chuan Ling, John Chi-Wei Lan,	Current trends in polyhydroxyalkanoates (PHAs) biosynthesis: Insights from the recombinant Escherichia coli,	Journal of Biotechnology,	2014	Abstract: Pursuing the current trend, the ‚Äúgreen-polymers‚Äù, polyhydroxyalkanoates (PHAs) which are degradable and made from renewable sources have been a potential substitute for synthetic plastics. Due to the increasing concern towards escalating crude oil price, depleting petroleum resource and environmental damages done by plastics, PHAs have gained more and more attractions, both from ind…
10.1016/j.habitatint.2014.08.006.	Sayed Mohammad Nazim Uddin, Zifu Li, J.C. Gaillard, Pauley F. Tedoff, Heinz-Peter Mang, Jean Lapegue, Elisabeth Maria Huba, Olivia Kummel, Eric Rheinstein,	Exposure to WASH-borne hazards: A scoping study on peri-urban Ger areas in Ulaanbaatar, Mongolia,	Habitat International,	2014	Abstract: The present scoping study seeks to address the sources of water, sanitation, and hygiene (WASH) exposure of residents of peri-urban Ger areas of Ulaanbaatar, Mongolia. Field observations and semi-structured key informant interviews were carried out during 2012 and 2013 to assess the existing WASH situation in the peri-urban Ger areas of Ulaanbaatar, Mongolia. In addition, a knowledge, a…
10.1016/j.atmosenv.2014.02.034.	Derrick Y.F. Lai, Nigel T. Roulet, Tim R. Moore,	The spatial and temporal relationships between CO2 and CH4 exchange in a temperate ombrotrophic bog,	Atmospheric Environment,	2014	Abstract: We investigate the relationships between CO2 and CH4 fluxes across space and time at a temperate ombrotrophic bog in Canada to assess the coupling between plant production and CH4 emissions. Based on periodic manual chamber measurements, we show that maximum net ecosystem CO2 exchange (NEEmax) was a good predictor of the spatial variations in CH4 flux among the wetter Eriophorum and law…
10.1016/j.ijhydene.2013.09.157.	M. Venkateswar Reddy, K. Amulya, M.V. Rohit, P.N. Sarma, S. Venkata Mohan,	Valorization of fatty acid waste for bioplastics production using Bacillus tequilensis: Integration with dark-fermentative hydrogen production process,	International Journal of Hydrogen Energy,	2014	Abstract: Synthesis of bioplastics (polyhydroxyalkanoates (PHA)) using Bacillus tequilensis, a newly isolated strain was investigated under aerobic condition using designed wastewater with synthetic acids (SA) and acidogenic fermented food waste (AFW) collected from biohydrogen (H2) producing anaerobic bioreactors as substrates. The isolate showed the ability to grow and accumulate PHA in both th…
10.1016/j.marpolbul.2013.11.023.	Amandine Collignon, Jean-Henri Hecq, Fran√ßois Galgani, France Collard, Anne Goffart,	Annual variation in neustonic micro- and meso-plastic particles and zooplankton in the Bay of Calvi (Mediterranean‚ÄìCorsica),	Marine Pollution Bulletin,	2014	Abstract: The annual variation in neustonic plastic particles and zooplankton was studied in the Bay of Calvi (Corsica) between 30 August 2011 and 7 August 2012. Plastic particles were classified into three size classes, small microplastics (0.2‚Äì2mm), large microplastics (2‚Äì5mm) and mesoplastics (5‚Äì10mm). 74% of the 38 samples contained plastic particles of varying composition: e.g. filamen…
10.1016/j.tca.2014.10.007.	George Z. Papageorgiou, Zoe Terzopoulou, Dimitrios Bikiaris, Konstantinos S. Triantafyllidis, Evmorfia Diamanti, Dimitrios Gournis, Panagiotis Klonos, Elias Giannoulidis, Polycarpos Pissis,	Evaluation of the formed interface in biodegradable poly(l-lactic acid)/graphene oxide nanocomposites and the effect of nanofillers on mechanical and thermal properties,	Thermochimica Acta,	2014	Abstract: Graphene oxide (GO) and graphene oxide modified with dodekylamine (org-GO) were combined with poly(l-lactic acid) (PLLA) to prepare new nanocomposites. WAXD patterns showed that in nanocomposites the GO and org-GO was exfoliated, as the characteristic peaks of the filler totally disappeared. Thermal behavior of the nanocomposites was studied with DSC and compared to that of the neat PLL…
10.1016/j.biortech.2014.03.097.	Dong-Hoon Kim, Mo-Kwon Lee, Chungman Moon, Yeo-Myeong Yun, Wontae Lee, Sae-Eun Oh, Mi-Sun Kim,	Effect of hydraulic retention time on lactic acid production and granulation in an up-flow anaerobic sludge blanket reactor,	Bioresource Technology,	2014	Abstract: In the present work, lactic acid (LA) production performance with granulation was investigated at various hydraulic retention times (HRTs), 8‚Äì0.5h. Glucose was used as a feedstock, and anaerobic mixed cultures were inoculated in an up-flow anaerobic sludge blanket reactor. As HRT decreased, the average diameter and hydrophobicity of the granules increased from 0.31 to 3.4mm and from 1…
10.1016/j.nbt.2013.08.010.	Gilda Carvalho, Adrian Oehmen, Maria G.E. Albuquerque, Maria A.M. Reis,	The relationship between mixed microbial culture composition and PHA production performance from fermented molasses,	New Biotechnology,	2014	Abstract: Polyhydroxyalkanoates (PHAs) are polyesters that can be produced from industrial wastewater or surplus products by mixed microbial cultures (MMC). To optimise PHA production by MMCs, the link between the microbial structure and function of these enrichments must be better established. This study investigates, for the first time, the impact of operational changes on the microbial communi…
10.1016/j.jclepro.2014.05.025.	Quetzalli Aguilar-Virgen, Paul Taboada-Gonz√°lez, Sara Ojeda-Ben√≠tez,	Analysis of the feasibility of the recovery of landfill gas: a case study of Mexico,	Journal of Cleaner Production,	2014	Abstract: Electricity is a vital component in the development of societies and industrial progress. The growing demand and environmental degradation from current sources forces us to search for alternative methods of generating it. The use of biogas generated in landfills enables the recovery of the remaining energy in waste and reduces the environmental problems caused by burning coal, oil, and …
10.1016/j.foodcont.2013.07.021.	Tereza Pilchov√°, Mathieu Hernould, Herv√© Pr√©vost, Kate≈ôina Demnerov√°, Jarmila Pazlarov√°, Odile Tresse,	Influence of food processing environments on structure initiation of static biofilm of Listeria monocytogenes,	Food Control,	2014	Abstract: Deciphering the initial steps and the initial structure of biofilm formation is important to understand their effects on the subsequent formation of mature listerial biofilms on food-processing equipment as well as on remedial options to control their proliferation. In this research the achievement of an initial 2-D biofilm structure, observed using fluorescence microscopy, could be div…
10.1016/j.ibiod.2014.02.014.	M. Kamaraj, Rajeshwari Sivaraj, R. Venckatesh,	Biodegradation of Bisphenol A by the tolerant bacterial species isolated from coastal regions of Chennai, Tamil Nadu, India,	International Biodeterioration & Biodegradation,	2014	Abstract: Bacterial strains having high BPA tolerance were isolated from seawater and sediment samples collected from coastal regions of Chennai, Tamil Nadu, India. Three different bacteria, designated as K-6, K-8, and KU-3, showed the best degradation efficiency of 78¬†¬±¬†4%, 81¬†¬±¬†3%, and 74¬†¬±¬†2%, respectively, at 150¬†rpm (12 days at 37¬†¬∞C) in mineral medium supplemented with 1000¬†ppm…
10.1016/j.apsoil.2014.02.012.	C. Li, J. Moore-Kucera, J. Lee, A. Corbin, M. Brodhagen, C. Miles, D. Inglis,	Effects of biodegradable mulch on soil quality,	Applied Soil Ecology,	2014	Abstract: Biodegradable plastic films are desirable alternatives to traditional black polyethylene plastic for use as mulches in agroecosystems. Efforts are ongoing to engineer biodegradable plastic mulches that could be incorporated into the soil at the end of the crop season, and decomposed by microorganisms, ultimately to CO2, H2O, and biomass. Whether changes in soil quality occur during or f…
10.1016/j.polymdegradstab.2014.08.031.	Hisaaki Yagi, Fumi Ninomiya, Masahiro Funabashi, Masao Kunioka,	Mesophilic anaerobic biodegradation test and analysis of eubacteria and archaea involved in anaerobic biodegradation of four specified biodegradable polyesters,	Polymer Degradation and Stability,	2014	Abstract: The anaerobic biodegradability of four bioplastics powders (125‚Äì250¬†Œºm), polycaprolactone (PCL), poly(lactic acid) (PLA), polyhydroxybutyrate (PHB) and poly(butylene succinate) (PBS), were compared at 37¬†¬∞C under aquatic conditions using our previously reported evaluation system (the modified ISO 13975 method). The bioplastics were ranked PHB¬†>>¬†PLA¬†>¬†PCL in terms of anaerobic…
10.1016/j.ibiod.2014.04.007.	Min Hwan Oh, Sang Min Lee, Sun Hwa Hong, Han Na Choi, Im Soon Kim, Eun Young Lee,	Solubilization of primary sewage sludge by freeze-dried Lactobacillus brevis,	International Biodeterioration & Biodegradation,	2014	Abstract: Primary sewage sludge solubilization by Lactobacillus brevis was studied in a 15-L lab-scale anaerobic reactor. L.¬†brevis was inoculated in a low-cost broth medium to optimize strain growth and activity and enhance the medium's usability and economic feasibility over commercial MRS broth. L.¬†brevis was freeze-dried, powdered, and inoculated in the treatment groups, with un-inoculated …
10.1016/j.envint.2014.04.006.	Zhanyun Wang, Ian T. Cousins, Martin Scheringer, Robert C. Buck, Konrad Hungerb√ºhler,	Global emission inventories for C4‚ÄìC14 perfluoroalkyl carboxylic acid (PFCA) homologues from 1951 to 2030, part II: The remaining pieces of the puzzle,	Environment International,	2014	Abstract: We identify eleven emission sources of perfluoroalkyl carboxylic acids (PFCAs) that have not been discussed in the past. These sources can be divided into three groups: [i] PFCAs released as ingredients or impurities, e.g., historical and current use of perfluorobutanoic acid (PFBA), perfluorohexanoic acid (PFHxA) and their derivatives; [ii] PFCAs formed as degradation products, e.g., a…
10.1016/S1001-0742(13)60599-9.	Jey-R Sabado Ventura, Jehoon Lee, Deokjin Jahng,	A comparative study on the alternating mesophilic and thermophilic two-stage anaerobic digestion of food waste,	Journal of Environmental Sciences,	2014	Abstract: An alternating mesophilic and thermophilic two stage anaerobic digestion (AD) process was conducted. The temperature of the acidogenic (A) and methanogenic (M) reactors was controlled as follows: System 1 (S1) mesophilic A-mesophilic M; (S2) mesophilic A-thermophilic M; and (S3) thermophilic A-mesophilic M. Initially, the AD reactor was acclimatized and inoculated with digester sludge. …
10.1016/j.biortech.2013.12.054.	Xiang Chen, Wei Yan, Kuichuan Sheng, Mehri Sanati,	Comparison of high-solids to liquid anaerobic co-digestion of food waste and green waste,	Bioresource Technology,	2014	Abstract: Co-digestion of food waste and green waste was conducted with six feedstock mixing ratios to evaluate biogas production. Increasing the food waste percentage in the feedstock resulted in an increased methane yield, while shorter retention time was achieved by increasing the green waste percentage. Food waste/green waste ratio of 40:60 was determined as preferred ratio for optimal biogas…
10.1016/j.ibiod.2013.12.004.	Marta A. Polti, Juan Daniel Aparicio, Claudia S. Benimeli, Mar√≠a Julia Amoroso,	Simultaneous bioremediation of Cr(VI) and lindane in soil by actinobacteria,	International Biodeterioration & Biodegradation,	2014	Abstract: Environments co-contaminated with metals and organic compounds are difficult to remediate. Actinobacteria is an important group of microorganisms found in soils, with high metabolic versatility and potential for bioremediation. In this paper, actinobacteria were used to remediate soil co-contaminated with Cr(VI) and lindane. Five actinobacteria, tolerant to Cr(VI) and lindane mixture we…
10.1016/j.orggeochem.2014.04.009.	Richard Schinteie, Jochen J. Brocks,	Evidence for ancient halophiles? Testing biomarker syngeneity of evaporites from Neoproterozoic and Cambrian strata,	Organic Geochemistry,	2014	Abstract: Molecular fossils from evaporites can provide significant insights into the biotic composition of ancient hypersaline ecosystems. However, hydrocarbon contamination can mask the true nature of this composition and potentially result in misleading interpretations. In this study, drill core samples of Neoproterozoic- and Cambrian-age dolomite, anhydrite and halite from the Amadeus Basin i…
10.1016/j.chemosphere.2013.08.009.	Dawen Gao, Zhe Li, Zhidan Wen, Nanqi Ren,	Occurrence and fate of phthalate esters in full-scale domestic wastewater treatment plants and their impact on receiving waters along the Songhua River in China,	Chemosphere,	2014	Abstract: The occurrence and fate of six phthalates: dimethyl phthalate (DMP), diethyl phthalate (DEP), di-n-butyl phthalate (DBP), butyl benzyl phthalate (BBP), bis (2-ethylhexyl) phthalate (DEHP) and di-n-octyl phthalate (DOP) were investigated as phthalates passed through three full-scale wastewater treatment plants (WWTPs) with different treatment processes, and ultimately into the recipient …
10.1016/j.cej.2014.03.025.	Jianguo Zhao, Xiurong Chen, Fengkai Lin, Na Yang, Hua Huang, Jun Zhao,	Mechanism of toxicity formation and spatial distribution in activated sludge treating synthetic effluent containing bisphenol A (BPA),	Chemical Engineering Journal,	2014	Abstract: Organic sludge toxicity is a critical issue for sludge land applications. To investigate sludge organic toxicity formation and spatial distribution properties, sludge was acclimated using synthetic effluent containing various bisphenol A (BPA) concentrations in sequential aerobic activated sludge reactors (SBRs). Acute sludge toxicity, which was characterized by the inhibition rate of t…
10.1016/j.marpolbul.2014.04.052.	Yuki Chan, Amy Li, Singaram Gopalakrishnan, Paul K.S. Shin, Rudolf S.S. Wu, Stephen B. Pointing, Jill M.Y. Chiu,	Interactive effects of hypoxia and polybrominated diphenyl ethers (PBDEs) on microbial community assembly in surface marine sediments,	Marine Pollution Bulletin,	2014	Abstract: Hypoxia alters the oxidation‚Äìreduction balance and the biogeochemical processes in sediments, but little is known about its impacts on the microbial community that is responsible for such processes. In this study, we investigated the effects of hypoxia and the ubiquitously dispersed flame-retardant BDE47 on the bacterial communities in marine surface sediments during a 28-days microco…
10.1016/j.biortech.2015.03.021.	Zhidan Liu, Yanhong He, Ruixia Shen, Zhangbing Zhu, Xin-Hui Xing, Baoming Li, Yuanhui Zhang,	Performance and microbial community of carbon nanotube fixed-bed microbial fuel cell continuously fed with hydrothermal liquefied cornstalk biomass,	Bioresource Technology,	2015	Abstract: Hydrothermal liquefaction (HTL) is a green technology for biomass pretreatment with the omission of hazardous chemicals. This study reports a novel integration of HTL and carbon nanotubes (CNTs) fixed-bed microbial fuel cell (FBMFC) for continuous electricity generation from cornstalk biomass. Two FBMFCs in parallel achieved similar performance fed with cornstalk hydrolysate at differen…
10.1016/j.marpolbul.2015.02.037.	James Davis Reimer, Sung-Yin Yang, Kristine N. White, Ryuji Asami, Kazuhiko Fujita, Chuki Hongo, Shingo Ito, Iori Kawamura, Isshu Maeda, Masaru Mizuyama, Masami Obuchi, Takashi Sakamaki, Katsunori Tachihara, Maiko Tamura, Akira Tanahara, Aika Yamaguchi, Holger Jenke-Kodama,	Effects of causeway construction on environment and biota of subtropical tidal flats in Okinawa, Japan,	Marine Pollution Bulletin,	2015	Abstract: Okinawa, Japan is known for its high marine biodiversity, yet little work has been performed on examining impacts of numerous large-scale coastal development projects on its marine ecosystems. Here, we examine apparent impacts of the construction of the Kaichu-Doro causeway, which was built over 40years ago. The causeway is a 4.75km long embankment that divides a large tidal flat and ha…
10.1016/j.envres.2015.06.011.	Griet Vandermeersch, Helena Maria Louren√ßo, Diana Alvarez-Mu√±oz, Sara Cunha, Jorge Diog√®ne, German Cano-Sancho, Jens J. Sloth, Christiaan Kwadijk, Damia Barcelo, Wim Allegaert, Karen Bekaert, Jos√© Oliveira Fernandes, Antonio Marques, Johan Robbens,	Environmental contaminants of emerging concern in seafood ‚Äì European database on contaminant levels,	Environmental Research,	2015	Abstract: Marine pollution gives rise to concern not only about the environment itself but also about the impact on food safety and consequently on public health. European authorities and consumers have therefore become increasingly worried about the transfer of contaminants from the marine environment to seafood. So-called ‚Äúcontaminants of emerging concern‚Äù are chemical substances for which …
10.1016/j.marpolbul.2015.07.029.	Imogen E. Napper, Adil Bakir, Steven J. Rowland, Richard C. Thompson,	Characterisation, quantity and sorptive properties of microplastics extracted from cosmetics,	Marine Pollution Bulletin,	2015	Abstract: Cosmetic products, such as facial scrubs, have been identified as potentially important primary sources of microplastics to the marine environment. This study characterises, quantifies and then investigates the sorptive properties of plastic microbeads that are used as exfoliants in cosmetics. Polyethylene microbeads were extracted from several products, and shown to have a wide size ra…
10.1016/j.watres.2015.09.016.	Meng Wang, Han Yang, Sarina J. Ergas, Peter van der Steen,	A novel shortcut nitrogen removal process using an algal-bacterial consortium in a photo-sequencing batch reactor (PSBR),	Water Research,	2015	Abstract: Removal of nitrogen from anaerobically digested swine manure centrate was investigated in a photo-sequencing batch reactor (PSBR) with alternating light and dark periods. Microalgal photosynthesis was shown to provide enough oxygen for complete nitritation during the light period. With addition of an organic carbon source during the dark period, the reactor removed over 90% total nitrog…
10.1016/j.wasman.2015.07.033.	Imanol Zabaleta, Ljiljana Rodic,	Recovery of essential nutrients from municipal solid waste ‚Äì Impact of waste management infrastructure and governance aspects,	Waste Management,	2015	Abstract: Every year 120‚Äì140million tonnes of bio-waste are generated in Europe, most of which is landfilled, incinerated or stabilized and used as covering material in landfill operation. None of these practices enables the recovery of essential nutrients such as phosphorus (P) and nitrogen (N), which are in great demand for agricultural production. Recovery of these nutrients is a matter of i…
10.1016/j.matdes.2015.07.020.	Valentina Rognoli, Massimo Bianchini, Stefano Maffei, Elvin Karana,	DIY materials,	Materials & Design,	2015	Abstract: The democratization of personal fabrication technologies in parallel to the rising desire of individuals for personalizing their products offers great opportunities to experiment with advanced, distributed and shared production processes as well as design new materials. In this article, we introduce the notion of Do-It-Yourself (DIY) Materials, which are created through individual or co…
10.1016/j.scitotenv.2015.01.112.	Tijo Joseph, Kelly Baah, Ali Jahanfar, Brajesh Dubey,	A comparative life cycle assessment of conventional hand dryer and roll paper towel as hand drying methods,	Science of The Total Environment,	2015	Abstract: A comparative life cycle assessment, under a cradle to gate scope, was carried out between two hand drying methods namely conventional hand dryer use and dispenser issued roll paper towel use. The inventory analysis for this study was aided by the deconstruction of a hand dryer and dispenser unit besides additional data provided by the Physical Resources department, from the product sys…
10.1016/j.msec.2015.01.080.	A. Guridi, A.-K. Diederich, S. Aguila-Arcos, M. Garcia-Moreno, R. Blasi, M. Broszat, W. Schmieder, E. Clauss-Lendzian, T. Sakinc-Gueler, R. Andrade, I. Alkorta, C. Meyer, U. Landau, E. Grohmann,	New antimicrobial contact catalyst killing antibiotic resistant clinical and waterborne pathogens,	Materials Science and Engineering: C,	2015	Abstract: Microbial growth on medical and technical devices is a big health issue, particularly when microorganisms aggregate to form biofilms. Moreover, the occurrence of antibiotic-resistant bacteria in the clinical environment is dramatically growing, making treatment of bacterial infections very challenging. In search of an alternative, we studied a novel antimicrobial surface coating based o…
10.1016/j.wasman.2015.06.008.	Francesca Girotto, Luca Alibardi, Raffaello Cossu,	Food waste generation and industrial uses: A review,	Waste Management,	2015	Abstract: Food waste is made up of materials intended for human consumption that are subsequently discharged, lost, degraded or contaminated. The problem of food waste is currently on an increase, involving all sectors of waste management from collection to disposal; the identifying of sustainable solutions extends to all contributors to the food supply chains, agricultural and industrial sectors…
10.1016/j.cej.2015.04.016.	Zhu Runye, Kennes Christian, Cheng Zhuowei, Lu Lichao, Yu Jianming, Chen Jianmeng,	Styrene removal in a biotrickling filter and a combined UV‚Äìbiotrickling filter: Steady- and transient-state performance and microbial analysis,	Chemical Engineering Journal,	2015	Abstract: A laboratory-scale combined UV photodegradation and biotrickling filter (UV‚ÄìBTF) system as well as a single biotrickling filter (BTF) were evaluated for removal of gaseous styrene. Empty bed residence time (EBRT) and inlet styrene concentrations were 30‚Äì70s and 0.5‚Äì4.0gm‚àí3. A maximum elimination capacity (ECmax) of 309gm‚àí3h‚àí1 was achieved by the combined UV‚ÄìBTF at an inlet…
10.1016/j.marenvres.2015.04.002.	Aina O. Adeogun, Oju R. Ibor, Emmanuel D. Omogbemi, Azubuike V. Chukwuka, Rachel A. Adegbola, Gregory A. Adewuyi, Augustine Arukwe,	Environmental occurrence and biota concentration of phthalate esters in Epe and Lagos Lagoons, Nigeria,	Marine Environmental Research,	2015	Abstract: The high global occurrence of phthalates in different environmental matrixes has resulted in the detection of their metabolites in human urine, blood, and breast milk, indicating a widespread human exposure. In addition, the notorious endocrine disrupting effects of phthalates have shown that they mimic or antagonize the action of endogenous hormones, consequently producing adverse effe…
10.1016/j.jhazmat.2014.12.051.	Yu-Huei Peng, Ya-Jou Chen, Ying-Jie Chang, Yang-hsin Shih,	Biodegradation of bisphenol A with diverse microorganisms from river sediment,	Journal of Hazardous Materials,	2015	Abstract: The wide distribution of bisphenol A (BPA) in the environment is problematic because of its endocrine-disrupting characteristics and toxicity. Developing cost-effective remediation methods for wide implementation is crucial. Therefore, this study investigated the BPA biodegradation ability of various microorganisms from river sediment. An acclimated microcosm completely degraded 10mgL‚à…
10.1016/j.scitotenv.2015.06.131.	Hana Stiborova, Jana Vrkoslavova, Jana Pulkrabova, Jan Poustka, Jana Hajslova, Katerina Demnerova,	Dynamics of brominated flame retardants removal in contaminated wastewater sewage sludge under anaerobic conditions,	Science of The Total Environment,	2015	Abstract: Disposal of solid waste to landfills from waste water sewage treatment plants (WWTPs) serves as a potential source of contamination by polybrominated diphenyl ethers (PBDEs) and hexabromocyclododecane (HBCD). Native microbial communities have been found to degrade a variety of xenobiotics, such as PBDEs and HBCDs. This study investigates the potential of autochthonous microflora to remo…
10.1016/j.nbt.2014.03.007.	Nicolas Kalogerakis, Johanne Arff, Ibrahim M. Banat, Ole Jacob Broch, Daniele Daffonchio, Torgeir Edvardsen, Harkaitz Eguiraun, Laura Giuliano, Aleksander Hand√•, Karmele L√≥pez-de-Ipi√±a, Ionan Marigomez, Iciar Martinez, Gunvor √òie, Fernando Rojo, Jorunn Skjermo, Giulio Zanaroli, Fabio Fava,	The role of environmental biotechnology in exploring, exploiting, monitoring, preserving, protecting and decontaminating the marine environment,	New Biotechnology,	2015	Abstract: In light of the Marine Strategy Framework Directive (MSFD) and the EU Thematic Strategy on the Sustainable Use of Natural Resources, environmental biotechnology could make significant contributions in the exploitation of marine resources and addressing key marine environmental problems. In this paper 14 propositions are presented focusing on (i) the contamination of the marine environme…
10.1016/j.atmosenv.2015.04.017.	Yanjun Liu, Wenjing Lu, Dong Li, Hanwen Guo, Luis Caicedo, Chi Wang, Sai Xu, Hongtao Wang,	Estimation of volatile compounds emission rates from the working face of a large anaerobic landfill in China using a wind tunnel system,	Atmospheric Environment,	2015	Abstract: Municipal solid waste landfills are one of the major sources of odor complaints. The determination of volatile compounds (VCs) emissions and their rates is a necessary prerequisite to calculate and study VCs dispersion and control. In this study a wind tunnel system has been introduced to investigate the VCs emission rates from the working face of a large anaerobic landfill in China. Th…
10.1016/j.biortech.2014.10.049.	Jing Dai, Karol Gliniewicz, Matthew L. Settles, Erik R. Coats, Armando G. McDonald,	Influence of organic loading rate and solid retention time on polyhydroxybutyrate production from hybrid poplar hydrolysates using mixed microbial cultures,	Bioresource Technology,	2015	Abstract: The aim of this study was to investigate the potential of using wood hydrolysates (enzymatically hydrolyzed from hybrid poplar) as substrate to produce polyhydroxybutyrate (PHB) using mixed microbial cultures. The optimal operational conditions for fed-batch bioreactors were 4d solid retention time with an organic loading rate of 2.5g/Ld. The maximum PHB accumulated was 27% of cell dry …
10.1016/j.wasman.2015.03.023.	Qiyong Xu, Ying Tian, Shen Wang, Jae Hac Ko,	A comparative study of leachate quality and biogas generation in simulated anaerobic and hybrid bioreactors,	Waste Management,	2015	Abstract: Research has been conducted to compare leachate characterization and biogas generation in simulated anaerobic and hybrid bioreactor landfills with typical Chinese municipal solid waste (MSW). Three laboratory-scale reactors, an anaerobic (A1) and two hybrid bioreactors (C1 and C2), were constructed and operated for about 10months. The hybrid bioreactors were operated in an aerobic‚Äìana…
10.1016/j.marpolbul.2015.09.026.	Robin Lenz, Kristina Enders, Colin A. Stedmon, David M.A. Mackenzie, Torkel Gissel Nielsen,	A critical assessment of visual identification of marine microplastic using Raman spectroscopy for analysis improvement,	Marine Pollution Bulletin,	2015	Abstract: Identification and characterisation of microplastic (MP) is a necessary step to evaluate their concentrations, chemical composition and interactions with biota. MP ‚â•10Œºm diameter filtered from below the sea surface in the European and subtropical North Atlantic were simultaneously identified by visual microscopy and Raman micro-spectroscopy. Visually identified particles below 100Œºm…
10.1016/S1995-7645(14)60184-X.	Biniam Mathewos, Nigatu Kebede, Tesfu Kassa, Adane Mihret, Muluwork Getahun,	Characterization of mycobacterium isolates from pulmomary tuberculosis suspected cases visiting Tuberculosis Reference Laboratory at Ethiopian Health and Nutrition Research Institute, Addis Ababa Ethiopia: a cross sectional study,	Asian Pacific Journal of Tropical Medicine,	2015	Abstract: Objective
10.1016/j.saa.2015.01.126.	Maryam Nazari, Soheila Kashanian, Ronak Rafipour,	Laccase immobilization on the electrode surface to design a biosensor for the detection of phenolic compound such as catechol,	Spectrochimica Acta Part A: Molecular and Biomolecular Spectroscopy,	2015	Abstract: Biosensors based on the coupling of a biological entity with a suitable transducer offer an effective route to detect phenolic compounds. Phenol and phenolic compounds are among the most toxic environmental pollutants. Laccases are multi-copper oxidases that can oxide phenol and phenolic compounds. A method is described for construction of an electrochemical biosensor to detect phenolic…
10.1016/j.compositesb.2015.02.028.	Yonghui Zhou, Mizi Fan, Lihui Chen, Jiandong Zhuang,	Lignocellulosic fibre mediated rubber composites: An overview,	Composites Part B: Engineering,	2015	Abstract: The rising concern towards the reduction in the use of petroleum-based, non-renewable resources and the need for more versatile polymer-based composite materials have led to increasing interests on natural polymer composites filled with natural organic fillers, i.e. coming from renewable and biodegradable sources. This paper reviews wood flour and other lignocellulosic fibres filled rub…
10.1016/j.cej.2015.03.067.	Xue Chen, Hairong Yuan, Dexun Zou, Yanping Liu, Baoning Zhu, Akiber Chufo, Muhammad Jaffar, Xiujin Li,	Improving biomethane yield by controlling fermentation type of acidogenic phase in two-phase anaerobic co-digestion of food waste and rice straw,	Chemical Engineering Journal,	2015	Abstract: Controlling conditions to obtain different acidogenic fermentation types in a two-phase anaerobic co-digestion were investigated for improving the bio-methane yield from food waste (FW) and rice straw (RS). The results showed that the fermentation type in the acidogenic phase could be transformed by changing oxidation‚Äìreduction potential (ORP), pH, and organic loading rate (OLR). Thre…
10.1016/j.biortech.2015.09.094.	Jaewook Myung, Wakuna M. Galega, Joy D. Van Nostrand, Tong Yuan, Jizhong Zhou, Craig S. Criddle,	Long-term cultivation of a stable Methylocystis-dominated methanotrophic enrichment enabling tailored production of poly(3-hydroxybutyrate-co-3-hydroxyvalerate),	Bioresource Technology,	2015	Abstract: Methane (CH4) is a readily available feedstock for production of polyhydroxyalkanoates (PHAs). The structure and PHA production capacity of a Methylocystis-dominated methanotrophic enrichment was stable in long-term operation (>175days) when grown exponentially under non-aseptic conditions in fill-and-draw batch cultures with ammonium as nitrogen source. Cells harvested in the draw step…
10.1016/j.pocean.2015.03.005.	Ainhoa Bernal, M. Pilar Olivar, Francesc Maynou, M. Luz Fern√°ndez de Puelles,	Diet and feeding strategies of mesopelagic fishes in the western Mediterranean,	Progress in Oceanography,	2015	Abstract: Myctophids, gonostomatids and sternoptychids are the most abundant teleosteans worldwide and constitute an important assemblage of the mesopelagic ecosystem, functioning as vehicles of energy and matter through trophic webs. This study concentrates on the trophic ecology of the most abundant mesopelagic fishes of the western Mediterranean (WM) based on stomach content analysis. The myct…
10.1016/j.chemosphere.2014.05.058.	Jie Chi, Jing Gao,	Effects of Potamogeton crispus L.‚Äìbacteria interactions on the removal of phthalate acid esters from surface water,	Chemosphere,	2015	Abstract: To investigate the mechanism of submerged macrophyte‚Äìbacteria interactions on the removal of phthalic acid esters from surface water, experiments with and without Potamogeton crispus L. were performed. A two-compartment (i.e., water and plant) kinetic model was developed. The model adequately described the variation of dibutyl phthalate (DBP) and di-2-ethylhexyl phthalate (DEHP) in th…
10.1016/j.ecolind.2015.03.026.	D√¢nia Elisa Christofoletti Mazzeo, Tha√≠s Cristina Casimiro Fernandes, Carlos Em√≠lio Levy, Carmem Silvia Fontanetti, Maria Aparecida Marin-Morales,	Monitoring the natural attenuation of a sewage sludge toxicity using the Allium cepa test,	Ecological Indicators,	2015	Abstract: Appropriate final disposal of sewage sludge (SS) generated by wastewater treatment plants (WWTP) has been considered a serious environmental problem, but also a viable alternative to be applied in agriculture, once SS is rich in organic matter and nutrients. However, SS can be a source of contamination of several toxic agents. Therefore, its use in agriculture requires special care to a…
10.1016/j.biortech.2015.09.055.	Maraike Probst, Andreas Walter, Gilbert Dreschke, Flavio Fornasier, Thomas P√ºmpel, Janette Walde, Heribert Insam,	End-product inhibition and acidification limit biowaste fermentation efficiency,	Bioresource Technology,	2015	Abstract: Converting waste to resource may mitigate environmental pollution and global resource limitation. The platform chemical lactic acid can be produced from biowaste and its liquid fraction after solid‚Äìliquid separation. A fermentation step for lactic acid production prior to the conversion of biowaste to methane and organic fertilizer would increase the biowaste‚Äôs value. Despite the hu…
10.1016/j.ibiod.2015.03.021.	Wanda Sikorska, Marta Musiol, Bozena Nowak, Jolanta Pajak, Sylwia Labuzek, Marek Kowalczuk, Grazyna Adamus,	Degradability of polylactide and its blend with poly[(R,S)-3-hydroxybutyrate] in industrial composting and compost extract,	International Biodeterioration & Biodegradation,	2015	Abstract: Degradation process of the rigid films prepared from polylactide (PLA) and its blend with poly[(R,S)-3-hydroxybutyrate] (PLA/a-PHB) in an industrial composting pile and in extracts from industrial compost was conducted. The significant changes in the number average molar mass (Mn) of the PLA and PLA/a-PHB samples without mass loss up to the 21 days of the experiment indicated that abiot…
10.1016/j.scitotenv.2015.02.096.	Wojciech Prus, Monika J. Fabia≈Ñska, Rados≈Çaw ≈Åabno,	Geochemical markers of soil anthropogenic contaminants in polar scientific stations nearby (Antarctica, King George Island),	Science of The Total Environment,	2015	Abstract: The organic contamination of Antarctic soils and terrestrial sediments from nearby of five polar scientific stations on King George Island (Antarctica) was investigated. Gas chromatography‚Äìmass spectrometry (GC‚ÄìMS) was applied to find composition of dichloromethane extracts of soil and terrestrial sediments. The presence of geochemical markers, such as n-alkanes, steranes, pentacycl…
10.1016/j.enbuild.2015.07.063.	B.C. Roberts, M.E. Webber, O.A. Ezekoye,	Development of a multi-objective optimization tool for selecting thermal insulation materials in sustainable designs,	Energy and Buildings,	2015	Abstract: A multi-objective fire safety and sustainability screening tool for specifying insulation materials has been developed. This paper discusses a methodology for balancing competing requirements by evaluating the thermal resistance, fire performance, sustainability, cost, acoustic damping, and durability objectives of various insulating materials through implementation of a weighted mean. …
10.1016/j.indcrop.2015.05.004.	Luciana G. Angelini, Mattia Scalabrelli, Silvia Tavarini, Patrizia Cinelli, Irene Anguillesi, Andrea Lazzeri,	Ramie fibers in a comparison between chemical and microbiological retting proposed for application in biocomposites,	Industrial Crops and Products,	2015	Abstract: Due to light weight, renewability, sustainability and generally moderate costs, natural fibers are addressed for the production of composites for application in packaging, automotive and other industries. Several approaches are under investigation to improve compatibility with polymer matrices and improve mechanical performances of composites with natural fibers. The retting process is …
10.1016/j.marpolbul.2015.05.050.	Rajendran Sangeetha Devi, Velu Rajesh Kannan, Duraisamy Nivas, Kanthaiah Kannan, Sekar Chandru, Arokiaswamy Robert Antony,	Biodegradation of HDPE by Aspergillus spp. from marine ecosystem of Gulf of Mannar, India,	Marine Pollution Bulletin,	2015	Abstract: High density polyethylene (HDPE) is the most commonly found non-degradable solid waste among the polyethylene. In this present study, HDPE degrading various fungal strains were isolated from the polyethylene waste dumped marine coastal area and screened under in vitro condition. Based on weight loss and FT-IR Spectrophotometric analysis, two fungal strains designated as VRKPT1 and VRKPT…
10.1016/j.fsi.2014.10.033.	Gopalakrishnan Vinoj, Rengarajan Jayakumar, Jiann-Chu Chen, Boonsirm Withyachumnarnkul, Sathappan Shanthi, Baskaralingam Vaseeharan,	N-hexanoyl-L-homoserine lactone-degrading Pseudomonas aeruginosa PsDAHP1 protects zebrafish against Vibrio parahaemolyticus infection,	Fish & Shellfish Immunology,	2015	Abstract: Four strains of N-hexanoyl-L-homoserine lactone (AHL)-degrading Pseudomonas spp., named PsDAHP1, PsDAHP2, PsDAHP3, and PsDAHP4 were isolated and identified from the intestine of Fenneropenaeus indicus. PsDAHP1 showed the highest AHL-degrading activity among the four isolates. PsDAHP1 inhibited biofilm-forming exopolysaccharide and altered cell surface hydrophobicity of virulent green fl…
10.1016/j.clay.2015.01.016.	Suyanne Flavia Santos Rodrigues, Marcondes Lima da Costa, Herbert P√∂llmann, Dirse Clara Kern, Maura Imazio da Silveira, Renato Kipnis,	Pre-historic production of ceramics in the Amazon: Provenience, raw materials, and firing temperatures,	Applied Clay Science,	2015	Abstract: The chemical‚Äìmineralogical properties of prehistoric ceramics found in the Amazon were investigated with the aim of elucidating the production technology, the raw materials used, and the origin of these materials. For this, sherds were obtained from three archeological sites located in distinct regions of the basin. The mineralogical composition of the samples was determined by X-ray …
10.1016/j.marchem.2015.06.026.	Craig E. Nelson, Megan J. Donahue, Henrieta Dulaiova, Stuart J. Goldberg, Florybeth F. La Valle, Katie Lubarsky, Justin Miyano, Christina Richardson, Nyssa J. Silbiger, Florence I.M. Thomas,	Fluorescent dissolved organic matter as a multivariate biogeochemical tracer of submarine groundwater discharge in coral reef ecosystems,	Marine Chemistry,	2015	Abstract: In Hawai ªi and other Pacific high islands submarine groundwater discharge (SGD) can be a significant and continuous source of solutes to nearshore reefs and may play a key role in the structure and function of benthic coral and algal communities. Identifying SGD sources and linking them to reef biogeochemistry is technically challenging. Here we analyzed spectra of fluorescent dissolve…
10.1016/j.envdev.2015.03.006.	Nicolae Scarlat, Jean-Fran√ßois Dallemand, Fabio Monforti-Ferrario, Viorel Nita,	The role of biomass and bioenergy in a future bioeconomy: Policies and facts,	Environmental Development,	2015	Abstract: The European Commission has set a long-term goal to develop a competitive, resource efficient and low carbon economy by 2050. Bioeconomy is expected to play an important role in the low carbon economy. This paper provides a review of the policy framework for developing a bioeconomy in the European Union covering energy and climate, agriculture and forestry, industry and research. The Eu…
10.1016/j.envpol.2014.10.021.	Karsten Schlich, Kerstin Hund-Rinke,	Influence of soil properties on the effect of silver nanomaterials on microbial activity in five soils,	Environmental Pollution,	2015	Abstract: We investigated the effects of silver nanomaterials (AgNMs) on five well-characterized soils with distinct physicochemical properties using two standardized test systems. The carbon transformation test (OECD 217) showed minimal sensitivity whereas the ammonia oxidizing bacteria test (ISO 15685) showed extreme sensitivity over 28 days of exposure. AgNM toxicity was compared with the phys…
10.1016/j.envpol.2015.03.042.	S.Y. Wang, Y.C. Kuo, Y.Z. Huang, C.W. Huang, C.M. Kao,	Bioremediation of 1,2-dichloroethane contaminated groundwater: Microcosm and microbial diversity studies,	Environmental Pollution,	2015	Abstract: In this study, the effectiveness of bioremediating 1,2-dichloroethane (DCA)-contaminated groundwater under different oxidation‚Äìreduction processes was evaluated. Microcosms were constructed using indigenous bacteria and activated sludge as the inocula and cane molasses and a slow polycolloid-releasing substrate (SPRS) as the primary substrates. Complete DCA removal was obtained within…
10.1016/j.ibiod.2015.03.015.	Sutharat Muenmee, Wilai Chiemchaisri, Chart Chiemchaisri,	Microbial consortium involving biological methane oxidation in relation to the biodegradation of waste plastics in a solid waste disposal open dump site,	International Biodeterioration & Biodegradation,	2015	Abstract: The simulated lysimeters of an open waste dump were employed to investigate microbial consortium in relation to the biodegradation of waste plastics (high/low density polyethylene, HDPE/LDPE; polypropylene, PP; polystyrene, PS). A low flow rate of a synthetic biogas was purged continuously to imitate methane oxidation. The plastics were examined periodically for chemical composition and…
10.1016/j.jenvrad.2015.05.005.	M. Lusa, M. Bomberg, S. Virtanen, J. Lempinen, H. Aromaa, J. Knuutinen, J. Lehto,	Factors affecting the sorption of cesium in a nutrient-poor boreal bog,	Journal of Environmental Radioactivity,	2015	Abstract: 135Cs is among the most important radionuclides in the long-term safety assessments of spent nuclear fuel, due to its long half-life of 2.3¬†My and large inventory in spent nuclear fuel. Batch sorption experiments were conducted to evaluate the sorption behavior of radiocesium (134Cs) in the surface moss, peat, gyttja, and clay layers of 7-m-deep profiles taken from a nutrient-poor bore…
10.1016/j.soilbio.2015.03.006.	Colin W. Bell, Shinichi Asao, Francisco Calderon, Brett Wolk, Matthew D. Wallenstein,	Plant nitrogen uptake drives rhizosphere bacterial community assembly during plant growth,	Soil Biology and Biochemistry,	2015	Abstract: When plants establish in novel environments, they can modify soil microbial community structure and functional properties in ways that enhance their own success. Although soil microbial communities are influenced by abiotic environmental variability, rhizosphere microbial communities may also be affected by plant activities such as nutrient uptake during the growing season. We predicted…
10.1016/j.fuel.2015.07.090.	Rashmi Chandra, J. Annie Modestra, S. Venkata Mohan,	Biophotovoltaic cell to harness bioelectricity from acidogenic wastewater associated with Microbial Community Profiling,	Fuel,	2015	Abstract: Decarboxylation of short chain carboxylic acids or volatile fatty acids (VFA) for bioelectricity generation was explored using mixed photosynthetic bacteria (PSB) as biocatalyst in a single chambered photo-bioelectrocatalytic system (PBES)/biophotovoltaic system. Acetate rich wastewater (ARW) and butyrate rich wastewater (BRW) were synthetically prepared to be used as substrates for the…
10.1016/j.profoo.2015.01.034.	Mohammad Affan Fajar Falah, Meydi Dima Nadine, Ag. Suryandono,	Effects of Storage Conditions on Quality and Shelf-life of Fresh-cut Melon (Cucumis Melo L.) and Papaya (Carica Papaya L.),	Procedia Food Science,	2015	Abstract: This research were study physical and chemical changes of fresh-cut melon and papaya on different storage and shelf-life evaluation of products. Fresh-cut melon and papaya was kept at the different storage temperature conditions with observed on physical characteristics of texture and color of their flesh and measured of chemical characteristics on water content, sucrose content, acidit…
10.1016/j.marchem.2015.06.029.	Melissa C. Kido Soule, Krista Longnecker, Winifred M. Johnson, Elizabeth B. Kujawinski,	Environmental metabolomics: Analytical strategies,	Marine Chemistry,	2015	Abstract: Microbial metabolism plays a primary role in shaping the marine carbon cycle through processes of carbon fixation and remineralization. Many metabolic intermediates pass through the reservoir of marine dissolved organic matter (DOM), as compounds move among microbes as part of complex ecological networks of interactions. Environmental metabolomics can be used to identify and quantify th…
10.1016/j.egypro.2015.07.828.	Ahmed Farghaly, Ahmed Tawfik, Mona Gamal Eldin,	Continuous Biological Treatment of Paperboard Mill Wastewater along with Hydrogen Production,	Energy Procedia,	2015	Abstract: Continuous biological treatment of paperboard mill wastewater under changes of organic loading rate (OLR) along with hydrogen production was investigated. The continuous experiments were conducted at different OLRs from 1.2 to 18.6kg COD/L.d. The COD removal efficiency increased from 30.8¬±3.1 to 83.6¬±5.3% with decreasing OLR from 18.6 to 1.2kg COD/L.d, respectively. TSS, VSS, and carb…
10.1016/j.meatsci.2015.05.016.	E. Engel, J. Ratel, J. Bouhlel, C. Planche, M. Meurillon,	Novel approaches to improving the chemical safety of the meat chain towards toxicants,	Meat Science,	2015	Abstract: In addition to microbiological issues, meat chemical safety is a growing concern for the public authorities, chain stakeholders and consumers. Meat may be contaminated by various chemical toxicants originating from the environment, treatments of agricultural production or food processing. Generally found at trace levels in meat, these toxicants may harm human health during chronic expos…
10.1016/j.reprotox.2014.11.006.	Erin P. Hines, Pauline Mendola, Ondine S. von Ehrenstein, Xiaoyun Ye, Antonia M. Calafat, Suzanne E. Fenton,	Concentrations of environmental phenols and parabens in milk, urine and serum of lactating North Carolina women,	Reproductive Toxicology,	2015	Abstract: Phenols and parabens show some evidence for endocrine disruption in laboratory animals. The goal of the Methods Advancement for Milk Analysis (MAMA) Study was to develop or adapt methods to measure parabens (methyl, ethyl, butyl, propyl) and phenols (bisphenol A (BPA), 2,4- and 2,5-dichlorophenol, benzophenone-3, triclosan) in urine, milk and serum twice during lactation, to compare con…
10.1016/j.biortech.2014.10.097.	Zhiling Li, Naoko Yoshida, Aijie Wang, Jun Nan, Bin Liang, Chunfang Zhang, Dongdong Zhang, Daisuke Suzuki, Xue Zhou, Zhixing Xiao, Arata Katayama,	Anaerobic mineralization of 2,4,6-tribromophenol to CO2 by a synthetic microbial community comprising Clostridium, Dehalobacter, and Desulfatiglans,	Bioresource Technology,	2015	Abstract: Anaerobic mineralization of 2,4,6-tribromophenol (2,4,6-TBP) was achieved by a synthetic anaerobe community comprising a highly enriched culture of Dehalobacter sp. phylotype FTH1 acting as a reductive debrominator; Clostridium sp. strain Ma13 acting as a hydrogen supplier via glucose fermentation; and a novel 4-chlorophenol-degrading anaerobe, Desulfatiglans parachlorophenolica strain …
10.1016/j.ecoleng.2015.07.021.	Wesley K. Kirui, Shubiau Wu, Ming Lei, Renjie Dong,	Nitrobenzene degradation pathways and their interaction with sulfur and nitrogen transformations in horizontal subsurface flow constructed wetlands,	Ecological Engineering,	2015	Abstract: Nitrobenzene (NB) degradation pathways and their interaction with sulfur and nitrogen transformations in constructed wetlands are not fully understood. This study investigates the effectiveness of horizontal subsurface flow constructed wetlands (HSSFCWs) in NB biodegradation including the biodegradation pathways and microbial interactions. The investigation was based on two laboratory-s…
10.1016/j.polymdegradstab.2014.11.007.	So≈àa Hermanov√°, Pavla ≈†mejkalov√°, Jan Merna, Marie Zarev√∫cka,	Biodegradation of waste PET based copolyesters in thermophilic anaerobic sludge,	Polymer Degradation and Stability,	2015	Abstract: A series of poly(ethylene terephthalate-co-lactate) copolyesters with random microstructure was prepared from PET waste beverage bottles and l-lactic acid. Square specimens, sectioned from melt-pressed film, were incubated in thermophilic sludge (55¬†¬∞C, alkaline environment) for 394 days. The biodegradability of the samples, determined from biogas yield, reached 34‚Äì69 % depending on…
10.1016/j.ntt.2015.03.003.	Gokul Krishna, Muralidhara,	Inulin supplementation during gestation mitigates acrylamide-induced maternal and fetal brain oxidative dysfunctions and neurotoxicity in rats,	Neurotoxicology and Teratology,	2015	Abstract: Accumulating evidence suggests that the developing brain is more susceptible to a variety of chemicals. Recent studies have shown a link between the enteric microbiota and brain function. While supplementation of non-digestible oligosaccharides during pregnancy has been demonstrated to positively influence human health mediated through stimulation of beneficial microbiota, our understan…
10.1016/j.marchem.2015.04.003.	Marc Long, Briva√´la Moriceau, Morgane Gallinari, Christophe Lambert, Arnaud Huvet, Jean Raffray, Philippe Soudant,	Interactions between microplastics and phytoplankton aggregates: Impact on their respective fates,	Marine Chemistry,	2015	Abstract: Plastic debris are resistant to degradation, and therefore tend to accumulate in marine environment. Nevertheless recent estimations of plastic concentrations at the surface of the ocean were lower than expected leading the communities to seek new sinks. Among the different processes suggested we chose to focus on the transport of microplastics from the surface to deeper layers of the o…
10.1016/j.biortech.2015.03.025.	Cora Fern√°ndez-Dacosta, John A. Posada, Robbert Kleerebezem, Maria C. Cuellar, Andrea Ramirez,	Microbial community-based polyhydroxyalkanoates (PHAs) production from wastewater: Techno-economic analysis and ex-ante environmental assessment,	Bioresource Technology,	2015	Abstract: This work investigates the potential for polyhydroxybutyrate (PHB) production from wastewater, from a techno-economic and an environmental perspective, examining scale-up opportunities and bottlenecks prior to commercialisation. Conceptual process design, economic, environmental impacts and sensitivity analysis are developed for one fermentation process and three downstream processing r…
10.1016/j.ecoleng.2014.09.032.	Houhu Zhang, Xiaofei Yan, Bangcheng Cai, Yi Zhang, Jiantong Liu, Hongyi Ao,	The effects of aged refuse and sewage sludge on landfill CH4 oxidation and N2O emissions: Roles of moisture content and temperature,	Ecological Engineering,	2015	Abstract: A laboratory-scale experiment was conducted to investigate the effects of mix ratio, moisture content and temperature on the methane oxidation potential (MOP) through a landfill bio-cover of aged refuse and sewage sludge. The CH4 oxidation rate increased considerably when the moisture content and temperature increased from 18% to 30% by mass and 4 to 35¬∞C, respectively. In order to pro…
10.1016/j.btre.2014.10.009.	Ramesh Raliya, Pratim Biswas, J.C. Tarafdar,	TiO2 nanoparticle biosynthesis and its physiological effect on mung bean (Vigna radiata L.),	Biotechnology Reports,	2015	Abstract: TiO2 nanoparticle (NPs) biosynthesis is a low cost, ecofriendly approach developed using the fungi Aspergillus flavus TFR 7. To determine whether TiO2 NPs is suitable for nutrient, we conducted a two part study; biosynthesis of TiO2 NP and evaluates their influence on mung bean. The characterized TiO2 NPs were foliar sprayed at 10mgL‚àí1 concentration on the leaves of 14 days old mung b…
10.1016/j.dsr.2014.09.006.	C.D. Taylor, V.P. Edgcomb, K.W. Doherty, I. Engstrom, T. Shanahan, M.G. Pachiadaki, S.J. Molyneaux, S. Honjo,	Fixation filter, device for the rapid in situ preservation of particulate samples,	Deep Sea Research Part I: Oceanographic Research Papers,	2015	Abstract: Niskin bottle rosettes have for years been the workhorse technology for collection of water samples used in biological and chemical oceanography. Studies of marine microbiology and biogeochemical cycling that aim to analyze labile organic molecules including messenger RNA, must take into account factors associated with sampling methodology that obscure an accurate picture of in situ act…
10.1016/j.aaspro.2015.08.131.	Gabriela Neata, Razvan Teodorescu, Liviu Dinca, Adrian Basaraba,	Physico-chemical and Microbiological Composition of Composts from Bucharest Municipal Waste,	Agriculture and Agricultural Science Procedia,	2015	Abstract: Average composition of household waste in Bucharest has a large variability. The average amount of waste collected is 0.048 m3/man. year compared with the U.S. 1m3/ man. year, South Africa 0.8 m3 / man. year and Australia 0.4 m3/ man. year. These wastes are sorted, the size which could be sorted and reused according to their composition, remaining part, about 64% of the original composi…
10.1016/j.marenvres.2015.06.007.	Lisbeth Van Cauwenberghe, Lisa Devriese, Fran√ßois Galgani, Johan Robbens, Colin R. Janssen,	Microplastics in sediments: A review of techniques, occurrence and effects,	Marine Environmental Research,	2015	Abstract: Microplastics are omnipresent in the marine environment and sediments are hypothesized to be major sinks of these plastics. Here, over 100 articles spanning the last 50 year are reviewed with following objectives: (i) to evaluate current microplastic extraction techniques, (ii) to discuss the occurrence and worldwide distribution of microplastics in sediments, and (iii) to make a compre…
10.1016/j.biortech.2015.05.049.	Huanhuan Tong, Ke Yin, Apostolos Giannis, Liya Ge, Jing-Yuan Wang,	Influence of temperature on carbon and nitrogen dynamics during in situ aeration of aged waste in simulated landfill bioreactors,	Bioresource Technology,	2015	Abstract: The effect of temperature on carbon and nitrogen compounds during in situ aeration of aged waste was investigated in lab-scale simulated landfill bioreactors at 35, 45 and 55¬∞C, respectively. The bioreactor operated at 55¬∞C presented the highest carbon mineralization rate in the initial stage, suggesting accelerated biodegradation rates under thermophilic conditions. The nitrogen spec…
10.1016/j.scitotenv.2015.05.077.	S.M. Kerstens, I. Leusbrock, G. Zeeman,	Feasibility analysis of wastewater and solid waste systems for application in Indonesia,	Science of The Total Environment,	2015	Abstract: Indonesia is one of many developing countries with a backlog in achieving targets for the implementation of wastewater and solid waste collection, treatment and recovery systems. Therefore a technical and financial feasibility analysis of these systems was performed using Indonesia as an example. COD, BOD, nitrogen, phosphorus and pathogen removal efficiencies, energy requirements, slud…
10.1016/j.scitotenv.2015.05.023.	Navin Bindra, Brajesh Dubey, Animesh Dutta,	Technological and life cycle assessment of organics processing odour control technologies,	Science of The Total Environment,	2015	Abstract: As more municipalities and communities across developed world look towards implementing organic waste management programmes or upgrading existing ones, composting facilities are emerging as a popular choice. However, odour from these facilities continues to be one of the most important concerns in terms of cost & effective mitigation. This paper provides a technological and life cycle a…
10.1016/j.scitotenv.2015.08.023.	Carlo Ingrao, Caterina Tricase, Agnieszka Cholewa-W√≥jcik, Agnieszka Kawecka, Roberto Rana, Valentina Siracusa,	Polylactic acid trays for fresh-food packaging: A Carbon Footprint assessment,	Science of The Total Environment,	2015	Abstract: This paper discusses application of Carbon Footprint (CF) for quantification of the 100-year Global Warming Potential (GWP100) associated with the life cycle of polylactic acid (PLA) trays for packaging of fresh foods. A comparison with polystyrene (PS)-based trays was done considering two different transport system scenarios for PLA-granule supply to the tray production firm: a transoc…
10.1016/j.mineng.2015.01.009.	Jarno M√§kinen, John Bach√©r, Tommi Kaartinen, Margareta Wahlstr√∂m, Justin Salminen,	The effect of flotation and parameters for bioleaching of printed circuit boards,	Minerals Engineering,	2015	Abstract: Waste electrical and electronic equipment (WEEE) is currently one of the fastest growing waste streams in the world. Typical for WEEE is the high content of valuable and precious metals, as well as harmful contaminants like halogens, flame retardant chemicals and plastics. Currently, WEEE treatment and metal recovery methods are imperfect, polluting and energy intensive. In this paper, …
10.1016/j.scitotenv.2015.05.132.	Xiaoming Wang, Florentino B. De la Cruz, Fabiano Ximenes, Morton A. Barlaz,	Decomposition and carbon storage of selected paper products in laboratory-scale landfills,	Science of The Total Environment,	2015	Abstract: The objective of this study was to measure the anaerobic biodegradation of different types of paper products in laboratory-scale landfill reactors. The study included (a) measurement of the loss of cellulose, hemicellulose, organic carbon, and (b) measurement of the methane yields for each paper product. The test materials included two samples each of newsprint (NP), copy paper (CP), an…
10.1016/j.biortech.2015.04.007.	Liang Shen, Hongyou Hu, Hongfang Ji, Chuanpan Zhang, Ning He, Qingbiao Li, Yuanpeng Wang,	Production of poly(3-hydroxybutyrate-co-3-hydroxyhexanoate) from excess activated sludge as a promising substitute of pure culture,	Bioresource Technology,	2015	Abstract: This study aimed to investigate the feasibility and technology to harvest poly(3-hydroxybutyrate-co-3-hydroxyhexanoate) (PHBHHx) by mixed culture. Copolymer PHBHHx, usually fermented by pure strains, was reported to be synthesized from activated sludge for the first time. Sodium laurate was used as the sole carbon substrate for sludge acclimation and PHBHHx accumulation. Batch experimen…
10.1016/j.watres.2015.03.003.	Gianluca Brunetti, Erica Donner, Giuseppe Laera, Ryo Sekine, Kirk G. Scheckel, Maryam Khaksar, Krasimir Vasilev, Giuseppe De Mastro, Enzo Lombi,	Fate of zinc and silver engineered nanoparticles in sewerage networks,	Water Research,	2015	Abstract: Engineered zinc oxide (ZnO) and silver (Ag) nanoparticles (NPs) used in consumer products are largely released into the environment through the wastewater stream. Limited information is available regarding the transformations they undergo during their transit through sewerage systems before reaching wastewater treatment plants. To address this knowledge gap, laboratory-scale systems fed…
10.1016/j.biortech.2015.04.015.	Lei Li, Qin He, Yao Ma, Xiaoming Wang, Xuya Peng,	Dynamics of microbial community in a mesophilic anaerobic digester treating food waste: Relationship between community structure and process stability,	Bioresource Technology,	2015	Abstract: Organic loading rate (OLR) disturbances were introduced into a mesophilic anaerobic digester treating food waste (FW) to induce stable and deteriorative phases. The microbial community of each phase was investigated using 454-pyrosequencing. Results show that the relative abundance of acid-producing bacteria and syntrophic volatile fatty acid (VFA) oxidizers increased dramatically at de…
10.1016/bs.aambs.2015.06.002.	Jan Ne≈°vera, Lenka Ruck√°, Miroslav P√°tek,	Chapter Four - Catabolism of Phenol and Its Derivatives in Bacteria: Genes, Their Regulation, and Use in the Biodegradation of Toxic Pollutants,	Editor(s): Sima Sariaslani, Geoffrey Michael Gadd,	Academic Press	Abstract: Phenol and its derivatives (alkylphenols, halogenated phenols, nitrophenols) are natural or man-made aromatic compounds that are ubiquitous in nature and in human-polluted environments. Many of these substances are toxic and/or suspected of mutagenic, carcinogenic, and teratogenic effects. Bioremediation of the polluted soil and water using various bacteria has proved to be a promising …
10.1016/j.marpolbul.2015.03.024.	A. Crise, H. Kaberi, J. Ruiz, A. Zatsepin, E. Arashkevich, M. Giani, A.P. Karageorgis, L. Prieto, M. Pantazi, D. Gonzalez-Fernandez, M. Ribera d‚ÄôAlcal√†, V. Tornero, V. Vassilopoulou, X. Durrieu de Madron, C. Guieu, P. Puig, A. Zenetos, B. Andral, D. Angel, D. Altukhov, S.D. Ayata, Y. Aktan, E. Balcƒ±oƒülu, F. Benedetti, M. Bouchoucha, M.-C. Buia, J.-F. Cadiou, M. Canals, M. Chakroun, E. Christ…	A MSFD complementary approach for the assessment of pressures, knowledge and data gaps in Southern European Seas: The PERSEUS experience,	Marine Pollution Bulletin,	2015	Abstract: PERSEUS project aims to identify the most relevant pressures exerted on the ecosystems of the Southern European Seas (SES), highlighting knowledge and data gaps that endanger the achievement of SES Good Environmental Status (GES) as mandated by the Marine Strategy Framework Directive (MSFD). A complementary approach has been adopted, by a meta-analysis of existing literature on pressure…
10.1016/j.jbiotec.2014.12.022.	Michael Mayer, Adrian Keller, Ulrich Szewzyk, Hans-Joachim Warnecke,	On the way to identify microorganisms in drinking water distribution networks via DNA analysis of the gut content of freshwater isopods,	Journal of Biotechnology,	2015	Abstract: Pure drinking water is the basis for a healthy society. In Germany the drinking water regulations demand for analysis of water via detection of certain microbiological parameters by cultivation only. However, not all prokaryotes can be detected by these standard methods. How to gain more and better information about the bacteria present in drinking water and its distribution systems? Th…
10.1016/j.apenergy.2015.01.146.	Francesco Di Maria, Alessio Sordi, Giuseppe Cirulli, Caterina Micale,	Amount of energy recoverable from an existing sludge digester with the co-digestion with fruit and vegetable waste at reduced retention time,	Applied Energy,	2015	Abstract: The working operations of a full-scale digester of a wastewater treatment plant for waste-mixed sludge (WMS) stabilization was reproduced using a pilot-scale apparatus. The effect of WMS co-digested with fruit and vegetable waste (FVW) was investigated at different organic loading rates (OLR), from 1.46kgVS/m3day to 2.8kgVS/m3day, and reduced hydraulic retention time, from 14days to abo…
10.1016/j.jhazmat.2015.01.071.	Ying Zhang, Yue Tao, Hui Zhang, Lei Wang, Guoqiang Sun, Xin Sun, Kehinde O. Erinle, Chengcheng Feng, Qiuxia Song, Mo Li,	Effect of di-n-butyl phthalate on root physiology and rhizosphere microbial community of cucumber seedlings,	Journal of Hazardous Materials,	2015	Abstract: The authors investigated the effects of di-n-butyl phthalate (DBP) on root physiology and rhizosphere microbial communities of cucumber seedlings (sativus L. cv Jinyan No. 4). Root protein content and root activity were observed to decrease. From the ultrastructural micrographs, visible impact on the mitochondria, endoplasmic reticulum and vacuole were detected. Moreover, the number of …
10.1016/j.biortech.2014.10.085.	Andreas Walter, Ingrid H. Franke-Whittle, Andreas O. Wagner, Heribert Insam,	Methane yields and methanogenic community changes during co-fermentation of cattle slurry with empty fruit bunches of oil palm,	Bioresource Technology,	2015	Abstract: The biomethane potential and structural changes of the methanogenic community in a solid-state anaerobic digestion process co-digesting cattle slurry and empty fruit bunches were investigated under mesophilic (37¬∞C) and thermophilic (55¬∞C) conditions. Phylogenetic microarrays revealed the presence of two hydrogenotrophic genera (Methanoculleus and Methanobrevibacter) and one acetoclas…
10.1016/j.cbi.2015.08.012.	David A. Morgott,	Anthropogenic and biogenic sources of Ethylene and the potential for human exposure: A literature review,	Chemico-Biological Interactions,	2015	Abstract: This review examines available published information on ethylene emission sources, emission magnitudes, and inhalation exposures in order to assess those factors and circumstances that can affect human contact with this omnipresent gas. The results reveal that airborne ethylene concentrations at the ppb levels are commonplace and can arise in the vicinity of traffic corridors, forest fi…
10.1016/j.scitotenv.2014.06.019.	Cristina Postigo, Dami√† Barcel√≥,	Synthetic organic compounds and their transformation products in groundwater: Occurrence, fate and mitigation,	Science of The Total Environment,	2015	Abstract: Groundwater constitutes the main source of public drinking water supply in many regions. Thus, the contamination of groundwater resources by organic chemicals is a matter of growing concern because of its potential effects on public health. The present manuscript compiles the most recent works related to the study of synthetic organic compounds (SOCs) in groundwater, with special focus …
10.1016/j.yrtph.2015.06.016.	Valeria Amenta, Karin Aschberger, Maria Arena, Hans Bouwmeester, Filipa Botelho Moniz, Puck Brandhoff, Stefania Gottardo, Hans J.P. Marvin, Agnieszka Mech, Laia Quiros Pesudo, Hubert Rauscher, Reinhilde Schoonjans, Maria Vittoria Vettori, Stefan Weigel, Ruud J. Peters,	Regulatory aspects of nanotechnology in the agri/feed/food sector in EU and non-EU countries,	Regulatory Toxicology and Pharmacology,	2015	Abstract: Nanotechnology has the potential to innovate the agricultural, feed and food sectors (hereinafter referred to as agri/feed/food). Applications that are marketed already include nano-encapsulated agrochemicals or nutrients, antimicrobial nanoparticles and active and intelligent food packaging. Many nano-enabled products are currently under research and development, and may enter the mark…
10.1016/j.wasman.2015.04.004.	Nazli Ye≈üiller, James L. Hanson, Emma H. Yee,	Waste heat generation: A comprehensive review,	Waste Management,	2015	Abstract: A comprehensive review of heat generation in various types of wastes and of the thermal regime of waste containment facilities is provided in this paper. Municipal solid waste (MSW), MSW incineration ash, and mining wastes were included in the analysis. Spatial and temporal variations of waste temperatures, thermal gradients, thermal properties of wastes, average temperature differentia…
10.1016/j.wasman.2015.02.003.	Nuhaa Soobhany, Romeela Mohee, Vinod Kumar Garg,	Comparative assessment of heavy metals content during the composting and vermicomposting of Municipal Solid Waste employing Eudrilus eugeniae,	Waste Management,	2015	Abstract: This study was undertaken to have comparative assessment of heavy metals content during composting and vermicomposting processing of Municipal Solid Waste (MSW). Six scenarios were set up in which three experiments were for composting (controls) denoted as S1 for food waste, S2 for paper waste and S3 for yard waste and the corresponding replicates for vermicomposting processes were S4, …
10.1016/j.scitotenv.2014.12.002.	Ying Li, Jing Gao, Fanbo Meng, Jie Chi,	Enhanced biodegradation of phthalate acid esters in marine sediments by benthic diatom Cylindrotheca closterium,	Science of The Total Environment,	2015	Abstract: Cylindrotheca closterium, a marine benthic diatom, was inoculated on the surface of marine sediments spiked with diethyl phthalate (DEP) and dibutyl phthalate (DBP) to investigate the effects of benthic microalgae on the degradation of the contaminants. The elimination of DEP and DBP from unsterilized sediments with C. closterium (treatment BA) was compared with that from unsterilized s…
10.1016/j.mineng.2014.11.007.	Andries W. van Zyl, Robert Huddy, Susan T.L. Harrison, Robert P. van Hille,	Evaluation of the ASTERTM process in the presence of suspended solids,	Minerals Engineering,	2015	Abstract: The ability to recycle and reuse process water is a major contributing factor toward increased sustainability in the mining industry. However, the presence of toxic compounds has prevented this in most bioleaching operations. The ASTERTM process has been used for the bioremediation of cyanide (CN) and thiocyanate (SCN‚àí) containing effluents at demonstration and commercial scale, incre…
10.1016/bs.aambs.2015.06.001.	Nancy I. L√≥pez, M. Julia Pettinari, Pablo I. Nikel, Beatriz S. M√©ndez,	Chapter Three - Polyhydroxyalkanoates: Much More than Biodegradable Plastics,	Editor(s): Sima Sariaslani, Geoffrey Michael Gadd,	Academic Press	Abstract: Bacterial polyhydroxyalkanoates (PHAs) are isotactic polymers that play a critical role in central metabolism, as they act as dynamic reservoirs of carbon and reducing equivalents. These polymers have a number of technical applications since they exhibit thermoplastic and elastomeric properties, making them attractive as a replacement of oil-derived materials. PHAs are accumulated under…
10.1016/j.energy.2015.05.043.	G.N. Nikhil, G. Venkata Subhash, Dileep Kumar Yeruva, S. Venkata Mohan,	Synergistic yield of dual energy forms through biocatalyzed electrofermentation of waste: Stoichiometric analysis of electron and carbon distribution,	Energy,	2015	Abstract: A novel BEF (biocatalyzed electrofermentor) is designed by hybridizing the functional properties of both MFC (microbial fuel cell) and acidogenic fermentation process (AFP). This prototype facilitates potential synergy between the electrogenic and acidogenic processes to recover biohydrogen and bioelectricity with simultaneous wastewater treatment. The BEF was operated in three circuitr…
10.1016/j.biortech.2015.05.083.	Francesco Valentino, Carmela Riccardi, Sabrina Campanari, Donatella Pomata, Mauro Majone,	Fate of Œ≤-hexachlorocyclohexane in the mixed microbial cultures (MMCs) three-stage polyhydroxyalkanoates (PHA) production process from cheese whey,	Bioresource Technology,	2015	Abstract: This work aimed to study the fate and effect of Œ≤-hexachlorocyclohexane (Œ≤-HCH) during several steps of PHA production and purification, by using an artificially contaminated cheese whey (CW) as the feedstock. Most of Œ≤-HCH (around 90%) was adsorbed on CW solids and it was removed after the acidogenic fermentation step, when residual CW solids are separated along with anaerobic bioma…
10.1016/j.gpb.2015.07.002.	Marta Filipa Sim√µes, Andr√© Antunes, Cristiane A. Ottoni, Mohammad Shoaib Amini, Intikhab Alam, Hanin Alzubaidy, Noor-Azlin Mokhtar, John A.C. Archer, Vladimir B. Bajic,	Soil and Rhizosphere Associated Fungi in Gray Mangroves (Avicennia marina) from the Red Sea ‚Äî A Metagenomic Approach,	Genomics, Proteomics & Bioinformatics,	2015	Abstract: Covering a quarter of the world‚Äôs tropical coastlines and being one of the most threatened ecosystems, mangroves are among the major sources of terrestrial organic matter to oceans and harbor a wide microbial diversity. In order to protect, restore, and better understand these ecosystems, researchers have extensively studied their microbiology, yet few surveys have focused on their fu…
10.1016/j.biortech.2015.07.069.	Beidou Xi, Xiaosong He, Qiuling Dang, Tianxue Yang, Mingxiao Li, Xiaowei Wang, Dan Li, Jun Tang,	Effect of multi-stage inoculation on the bacterial and fungal community structure during organic municipal solid wastes composting,	Bioresource Technology,	2015	Abstract: In this study, PCR-DGGE method was applied to investigate the impact of multi-stage inoculation treatment on the community composition of bacterial and fungal during municipal solid wastes (MSW) composting process. The results showed that the high temperature period was extended by the multi-stage inoculation treatment, 1day longer than initial-stage inoculation treatment, and 5days lon…
10.1016/j.funeco.2015.01.006.	Heather E. Hallen-Adams, Stephen D. Kachman, Jaehyoung Kim, Ryan M. Legge, In√©s Mart√≠nez,	Fungi inhabiting the healthy human gastrointestinal tract: a diverse and dynamic community,	Fungal Ecology,	2015	Abstract: Fungal DNA was selectively amplified, and the ITS region sequenced, from fecal samples taken from 45 healthy human volunteers at one (21 volunteers) or two (24 volunteers) time points. Seventy-two operational taxonomic units, representing two phyla and ten classes of fungi, were recovered. Candida yeasts, notably Candida tropicalis (present in 51 samples), and yeasts in the Dipodascacea…
10.1016/j.jmmm.2015.08.054.	Fatemeh Bagheban Shahri, Ali Niazi,	Synthesis of modified maghemite nanoparticles and its application for removal of Acridine Orange from aqueous solutions by using Box-Behnken design,	Journal of Magnetism and Magnetic Materials,	2015	Abstract: In this study, sodium dodecyl sulfate-coated maghemite nanoparticles (SDS-coated Œ≥-Fe2O3 NPs), was used for removal of cationic dye Acridine Orange from water samples. The Œ≥-Fe2O3 NPs were synthesized by co-precipitation method and were characterized by scanning electron microscope (SEM) and vibrating sample magnetometer (VSM) to examine their size and magnetic moment. The adsorption …
10.1016/j.soilbio.2015.01.022.	Kimberley E. Miller, Chun-Ta Lai, Elliot S. Friedman, Largus T. Angenent, David A. Lipson,	Methane suppression by iron and humic acids in soils of the Arctic Coastal Plain,	Soil Biology and Biochemistry,	2015	Abstract: Methane‚Äìclimate interactions are reasonably well understood; the biogeochemical controls on net methane fluxes are less so. Within anoxic soils, alternative electron acceptors such as iron and humic substances influence microbial metabolic function, and thus affect the amount of carbon lost as methane (CH4). We present three years of data from wet sedge tundra landscapes near Barrow, …
10.1016/j.jphotobiol.2015.04.021.	Cinzia Spagnul, Lauren C. Turner, Ross W. Boyle,	Immobilized photosensitizers for antimicrobial applications,	Journal of Photochemistry and Photobiology B: Biology,	2015	Abstract: Photodynamic antimicrobial chemotherapy (PACT) is a very promising alternative to conventional antibiotics for the efficient inactivation of pathogenic microorganisms; this is due to the fact that it is virtually impossible for resistant strains to develop due to the mode of action employed. PACT employs a photosensitizer, which preferentially associates with the microorganism, and is t…
10.1016/j.jhazmat.2015.06.028.	Jennifer Quir√≥s, Jo√£o P. Borges, Karina Boltes, Ismael Rodea-Palomares, Roberto Rosal,	Antimicrobial electrospun silver-, copper- and zinc-doped polyvinylpyrrolidone nanofibers,	Journal of Hazardous Materials,	2015	Abstract: The use of electrospun polyvinylpyrrolidone (PVP) nanofibers containing silver, copper, and zinc nanoparticles was studied to prepare antimicrobial mats using silver and copper nitrates and zinc acetate as precursors. Silver became reduced during electrospinning and formed nanoparticles of several tens of nanometers. Silver nanoparticles and the insoluble forms of copper and zinc were d…
10.1016/j.jclepro.2015.04.007.	Fernando J. D√≠az L√≥pez, Carlos Montalvo,	A comprehensive review of the evolving and cumulative nature of eco-innovation in the chemical industry,	Journal of Cleaner Production,	2015	Abstract: Different bodies of literature have attempted to explain what factors and events drive industries throughout processes of environmental change. The latter is a gradual, historical process of evolution from lower to higher degrees of development. Based on concepts derived from evolutionary economics, greening technological progress and resource-based view of the firm, this article inform…
10.1016/j.culher.2015.02.003.	Akmal A. Sakr, Mohamed A. El-Shaer, Mohamed F. Ghaly, Mahmoud E.F. Abdel-Haliem,	Efficacy of dielectric barrier discharge (DBD) plasma in decontaminating Streptomyces colonizing specific Coptic icons,	Journal of Cultural Heritage,	2015	Abstract: Eight Streptomyces isolates were collected from three deteriorated icons dated back to 18‚Äì19th centuries. Streptomyces isolates cause different deterioration symptoms such as disfiguration, blackening of red lead and thinning of linen fibers in the canvas. Dielectric barrier discharge (DBD) plasma were used in decontamination Streptomyces colonizing icons and a period 8min was suffici…
10.1016/j.psep.2015.03.002.	Lokeshkumar P. Ramteke, Parag R. Gogate,	Removal of ethylbenzene and p-nitrophenol using combined approach of advanced oxidation with biological oxidation based on the use of novel modified prepared activated sludge,	Process Safety and Environmental Protection,	2015	Abstract: The treatment of a synthetically prepared wastewater containing ethylbenzene and p-nitrophenol has been investigated using combined treatment schemes based on the advanced oxidation process followed by the conventional aerobic oxidation process (using primary activated sludge (PAS), modified prepared activated sludge (MPAS) based on the use of combined sludge from different treatment so…
10.1016/j.seta.2015.01.002.	K. Bassett, R. Carriveau, D.S.-K. Ting,	3D printed wind turbines part 1: Design considerations and rapid manufacture potential,	Sustainable Energy Technologies and Assessments,	2015	Abstract: Recent advances in additive manufacturing (AM) and Fused Material Deposition (FMD) techniques have resulted in the commercialization and popularization of what is commonly known as 3D printing. Small wind turbine technology stands to benefit greatly from this technology when considering turbines intended for disaster relief and rural electrification. With the appropriate design, wind tu…
10.1016/j.ymeth.2014.12.002.	Jawal Said, Michael Walker, David Parsons, Paul Stapleton, Anthony E. Beezer, Simon Gaisford,	Development of a flow system for studying biofilm formation on medical devices with microcalorimetry,	Methods,	2015	Abstract: Isothermal microcalorimetry (IMC) is particularly suited to the study of microbiological samples in complex or heterogeneous environments because it does not require optical clarity of the sample and can detect metabolic activity from as few as 104CFU/mL cells. While the use of IMC for studying planktonic cultures is well established, in the clinical environment bacteria are most likely…
10.1016/j.bios.2014.06.069.	Karan Syal, Wei Wang, Xiaonan Shan, Shaopeng Wang, Hong-Yuan Chen, Nongjian Tao,	Plasmonic imaging of protein interactions with single bacterial cells,	Biosensors and Bioelectronics,	2015	Abstract: Quantifying the interactions of bacteria with external ligands is fundamental to the understanding of pathogenesis, antibiotic resistance, immune evasion, and mechanism of antimicrobial action. Due to inherent cell-to-cell heterogeneity in a microbial population, each bacterium interacts differently with its environment. This large variability is washed out in bulk assays, and there is …
10.1016/j.wasman.2015.05.022.	O. Schlosser, I.Z. D√©portes, B. Facon, E. Fromont,	Extension of the sorting instructions for household plastic packaging and changes in exposure to bioaerosols at materials recovery facilities,	Waste Management,	2015	Abstract: The aim of this study was to assess how extending the sorting instructions for plastic packaging would affect the exposure of workers working at materials recovery facility (MRF) to dust, endotoxins, fungi and bacteria, taking into consideration other factors that could have an influence on this exposure. Personal sampling was carried out at four MRFs during six sampling campaigns at ea…
10.1016/j.habitatint.2015.01.009.	Justin Stoler, Raymond A. Tutu, Kiana Winslow,	Piped water flows but sachet consumption grows: The paradoxical drinking water landscape of an urban slum in Ashaiman, Ghana,	Habitat International,	2015	Abstract: Packaged ‚Äúsachet‚Äù water has become the primary drinking water source for millions of West Africans despite ongoing controversy over inadequate management of the new waste streams created by all the plastic wrappers. While recent literature from Ghana has shown that municipal water rationing and lower socioeconomic status tend to drive sachet consumption at the metropolitan scale, so…
10.1016/bs.agron.2015.06.005.	Shanying He, Zhenli He, Xiaoe Yang, Peter J. Stoffella, Virupax C. Baligar,	Chapter Four - Soil Biogeochemistry, Plant Physiology, and Phytoremediation of Cadmium-Contaminated Soils,	Editor(s): Donald L. Sparks,	Academic Press	Abstract: Cadmium (Cd) loading in soil and the environment has been accelerated worldwide due to enhanced industrialization and intensified agricultural production, particularly in the developing countries. Soil Cd pollution, resulting from both anthropogenic and geogenic sources, has posed an increasing challenge to soil quality and food security as well as to human health. Compared with other h…
10.1016/j.vetpar.2015.07.038.	Jamie J. Kopper, Jon S. Patterson, Linda S. Mansfield,	Metronidazole‚Äîbut not IL-10 or prednisolone‚Äîrescues Trichuris muris infected C57BL/6 IL-10 deficient mice from severe disease,	Veterinary Parasitology,	2015	Abstract: Trichuris muris infected C57BL/6 mice are a frequently studied model of immune mediated resistance to helminths. Our objective was to characterize dose-dependent gastrointestinal (GI) disease and pathology due to Trichuris in C57BL/6 mice with varying degrees of IL-10 sufficiency. These mice can serve as a model for other animals (dogs, cattle) and humans where IL-10 polymorphisms have …
10.1016/j.ymben.2015.09.005.	John Blazeck, Andrew Hill, Mariam Jamoussi, Anny Pan, Jarrett Miller, Hal S. Alper,	Metabolic engineering of Yarrowia lipolytica for itaconic acid production,	Metabolic Engineering,	2015	Abstract: Itaconic acid is a naturally produced organic acid with diverse applications as a replacement for petroleum derived products. However, its industrial viability as a bio-replacement has been restricted due to limitations with native producers. In this light, Yarrowia lipolytica is an excellent potential candidate for itaconic acid production due to its innate capacity to accumulate citri…
10.1016/j.snb.2015.03.092.	Silvia Silletti, Giuseppe Rodio, Gianni Pezzotti, Mehmet Turemis, Roberto Dragone, Chiara Frazzoli, Maria Teresa Giardi,	An optical biosensor based on a multiarray of enzymes for monitoring a large set of chemical classes in milk,	Sensors and Actuators B: Chemical,	2015	Abstract: In this paper we projected and realized a biosensor platform which combines an optical system, intimately integrated with an array of biomediators able to provide a helpful tool for safety management of the milk. Optical feature selection of various enzymes was performed for monitoring compounds of various chemical classes and metabolic markers of cow's wellness. The detection of select…
10.1016/j.ijmm.2015.10.004.	Gabrielle Limeira Genteluci, Ligia Guedes Silva, Maria Clara Souza, Tha√≠s Glatthardt, Marcos Corr√™a de Mattos, Regina Ejzemberg, Celuta Sales Alviano, Agnes Marie S√° Figueiredo, Bernadete Teixeira Ferreira-Carvalho,	Assessment and characterization of biofilm formation among human isolates of Streptococcus dysgalactiae subsp. equisimilis,	International Journal of Medical Microbiology,	2015	Abstract: The capacity to form biofilm is considered a protective mechanism that allows the bacteria to survive and proliferate in hostile environments, facilitating the maintenance of the infectious process. Recently, biofilm has become a topic of interest in the study of the human pathogen group A Streptococcus (GAS). Although GAS has not been associated with infection on medical implants, the …
10.1016/j.watres.2016.09.021.	P. Maza-M√°rquez, R. Vilchez-Vargas, F.M. Kerckhof, E. Aranda, J. Gonz√°lez-L√≥pez, B. Rodelas,	Community structure, population dynamics and diversity of fungi in a full-scale membrane bioreactor (MBR) for urban wastewater treatment,	Water Research,	2016	Abstract: Community structure, population dynamics and diversity of fungi were monitored in a full-scale membrane bioreactor (MBR) operated throughout four experimental phases (Summer 2009, Autumn 2009, Summer 2010 and Winter, 2012) under different conditions, using the 18S-rRNA gene and the intergenic transcribed spacer (ITS2-region) as molecular markers, and a combination of temperature-gradien…
10.1016/j.aqpro.2016.07.028.	Ravishankar Chandragiri Nagarajarao,	Recent Advances in Processing and Packaging of Fishery Products: A Review,	Aquatic Procedia,	2016	Abstract: Health, nutrition and convenience are the major factors driving the global food industry. Fish products have attracted considerable attention as a source of protein, vitamins, minerals, fats and rank third among the food categories with fastest overall growth worldwide. As fish is highly perishable, proper processing and packaging helps in maintaining the quality of fish. Worldwide, an …
10.1016/J.ENG.2016.02.015.	Peter Sachsenmeier,	Industry 5.0‚ÄîThe Relevance and Implications of Bionics and Synthetic Biology,	Engineering,	2016	Abstract: ABSTRACT
10.1016/j.scitotenv.2016.07.107.	Anita Jemec, Monika Kos, Damjana Drobne, Ismo Kalevi Koponen, Jovan Vukiƒá, Nuno G.C. Ferreira, Susana Loureiro, Heather V.A. McShane,	In field conditions, commercial pigment grade TiO2 was not harmful to terrestrial isopods but reduced leaf litter fragmentation,	Science of The Total Environment,	2016	Abstract: We investigated the effects of a commercial pigment grade rutile TiO2 on the terrestrial isopod Porcellio scaber in three locations that differed in terms of abiotic and biotic conditions: the laboratory, open air, and the closed barn. Mortality and isopod energy reserves (digestive gland total proteins, lipids and carbohydrates) were not affected following 14days exposure to up to 1000…
10.1016/j.marenvres.2016.07.004.	Inga V. Kirstein, Sidika Kirmizi, Antje Wichels, Alexa Garin-Fernandez, Rene Erler, Martin L√∂der, Gunnar Gerdts,	Dangerous hitchhikers? Evidence for potentially pathogenic Vibrio spp. on microplastic particles,	Marine Environmental Research,	2016	Abstract: The taxonomic composition of biofilms on marine microplastics is widely unknown. Recent sequencing results indicate that potentially pathogenic Vibrio spp. might be present on floating microplastics. Hence, these particles might function as vectors for the dispersal of pathogens. Microplastics and water samples collected in the North and Baltic Sea were subjected to selective enrichment…
10.1016/j.jclepro.2016.02.143.	Iman M. Nikbin, Saman Rahimi R, Hamed Allahyari, Farhad Fallah,	Feasibility study of waste Poly Ethylene Terephthalate (PET) particles as aggregate replacement for acid erosion of sustainable structural normal and lightweight concrete,	Journal of Cleaner Production,	2016	Abstract: Using PET as a raw material to produce bottles or containers is very common that after usage leads to a challenging environment protection issue. A large amount of consumed PET become waste and require vast areas of land for storage since several tons of that cannot be fully recycled at once. Concerning this issue, there is a potential to recycle wastes such as waste PET to produce conc…
10.1016/j.aaspro.2016.09.021.	Mihaela Geicu-Cristea, Mona Elena Popa, Amalia Carmen Mitelu≈£, Silvana Mihaela DƒÉnƒÉilƒÉ-Guidea, Gabriela Nea≈£ƒÉ, Rica Burnichi, Elena Elisabeta TƒÉnase, Mihaela Cristina DrƒÉghici, Paul Alexandru Popescu,	Research on Agriculture Applications of Some Newly Developed Biobased Products,	Agriculture and Agricultural Science Procedia,	2016	Abstract: In the frame of the FP7 project FORBIOPLAST, several new polymeric materials were developed whose main novelty was the use of wood fibers as component in composites. Prepared prototypes for agriculture applications were: tomato yarn, plant pots and slow release fertilizers matrices. Main objectives of this study were to evaluate newly produced materials in the agriculture applications. …
10.1016/j.biortech.2016.05.125.	Emmanouela Korkakaki, Mark C.M. van Loosdrecht, Robbert Kleerebezem,	Survival of the fastest: Selective removal of the side population for enhanced PHA production in a mixed substrate enrichment,	Bioresource Technology,	2016	Abstract: The success of enriching PHA-producers in a feast/famine regime strongly depends on the substrate utilized. A distinction can be made between substrates that select for PHA-producers (e.g. volatile fatty acids) and substrates that select for growing organisms (e.g. methanol). In this study the feasibility of using such a mixed substrate was evaluated. A sedimentation step was introduced…
10.1016/j.jhazmat.2015.10.060.	Zhi-Dan Wen, Wei-Min Wu, Nan-Qi Ren, Da-Wen Gao,	Synergistic effect using vermiculite as media with a bacterial biofilm of Arthrobacter sp. for biodegradation of di-(2-ethylhexyl) phthalate,	Journal of Hazardous Materials,	2016	Abstract: Vermiculite is one of matrix material used for constructed wetland (CW) for the treatment of municipal wastewater. Arthrobacter sp. strain C21 (CGMCC No. 7671), isolated from a constructed wetland receiving municipal wastewater, forms biofilm on the surface of vermiculite. Di-(2-ethylhexyl) phthalate (DEHP), a typical phthalate pollutant in environment, can be degraded by the biofilm of…
10.1016/j.fpsl.2016.04.001.	Victor Gomes Lauriano Souza, Ana Luisa Fernando,	Nanoparticles in food packaging: Biodegradability and potential migration to food‚ÄîA review,	Food Packaging and Shelf Life,	2016	Abstract: Lately, the appliance of nanotechnology into the food industry has been focused in the development of packaging material. Nanoparticles (NPs) are used as reinforcements to improve barrier and mechanical properties of polymers, resulting in packages with less demand for raw materials (more sustainable) and when are applied into biopolymers makes its production and use feasible, contribut…
10.1016/j.proenv.2016.07.083.	A. Aich, Sadhan K. Ghosh,	Application of SWOT Analysis for the Selection of Technology for Processing and Disposal of MSW,	Procedia Environmental Sciences,	2016	Abstract: Municipal solid waste management system cannot be made sustainable only with the technical end-of-pipe solutions but an integrated approach is necessary. The use of SWOT (strength & weakness and opportunity & threats) analysis technique for the selection of technology for processing and disposal of municipal solid waste will help to mitigate the uncertainties and minimise the business/p…
10.1016/j.ecoleng.2015.11.021.	Daniel Pleissner,	Decentralized utilization of wasted organic material in urban areas: A case study in Hong Kong,	Ecological Engineering,	2016	Abstract: Urban areas, characterized as areas with a high population density, generate large amounts of liquid and solid waste streams. Without proper treatment, these waste streams accumulate in the environment of urban areas and may lead to serious environmental problems. Contrarily, waste streams and particularly wasted organic materials contain valuable compounds, which can be biologically an…
10.1016/j.apenergy.2016.08.057.	Yangyang Li, Yiying Jin, Jinhui Li, Hailong Li, Zhixin Yu,	Effects of pungency degree on mesophilic anaerobic digestion of kitchen waste,	Applied Energy,	2016	Abstract: This study investigated the influence of pungency degrees (PDs) on mesophilic anaerobic digestion of kitchen waste (KW). Batch tests were performed to evaluate the methane potential and production rate and the effect of PDs on organics degradation efficiency (in terms of volatile solids, protein and ether extract) at mesophilic temperature. Koch and Drewes model and modified Gompertz mo…
10.1016/j.enconman.2016.10.050.	Ali Khosravanipour Mostafazadeh, Patrick Drogui, Satinder Kaur Brar, Rajeshwar Dayal Tyagi, Yann Le Bihan, Gerardo Buelna, Santatriniaina-Denise Rasolomanana,	Enhancement of biobutanol production by electromicrobial glucose conversion in a dual chamber fermentation cell using C. pasteurianum,	Energy Conversion and Management,	2016	Abstract: A set of experiments have been performed to investigate the production of biobutanol as a novel applicable biofuel in a bioelectrolysis cell (BEC). The objective of this work was to understand the mechanism and production rate of the biobutanol by bioelectrosynthesis (BES) using glucose as a substrate. Four main factors, such as electrode materials, substrate concentration, operating te…
10.1016/j.ecoenv.2015.08.027.	N. Ramesh, S. Ramesh, G. Vennila, J. Abdul Bari, P MageshKumar,	Energy production through organic fraction of municipal solid waste‚ÄîA multiple regression modeling approach,	Ecotoxicology and Environmental Safety,	2016	Abstract: In the 21st century, people migrated from rural to urban areas for several reasons. As a result, the populations of Indian cities are increasing day by day. On one hand, the country is developing in the field of science and technology and on the other hand, it is encountering a serious problem called ‚ÄòEnvironmental degradation‚Äô. Due to increase in population, the generation of solid…
10.1016/j.scitotenv.2015.09.053.	D.P. Peyton, M.G. Healy, G.T.A. Fleming, J. Grant, D. Wall, L. Morrison, M. Cormican, O. Fenton,	Nutrient, metal and microbial loss in surface runoff following treated sludge and dairy cattle slurry application to an Irish grassland soil,	Science of The Total Environment,	2016	Abstract: Treated municipal sewage sludge (‚Äúbiosolids‚Äù) and dairy cattle slurry (DCS) may be applied to agricultural land as an organic fertiliser. This study investigates losses of nutrients in runoff water (nitrogen (N) and phosphorus (P)), metals (copper (Cu), nickel (Ni), lead (Pb), zinc (Zn), cadmium (Cd), chromium (Cr)), and microbial indicators of pollution (total and faecal coliforms)…
10.1016/j.marpolbul.2015.12.024.	Alice Nauendorf, Stefan Krause, Nikolaus K. Bigalke, Elena V. Gorb, Stanislav N. Gorb, Matthias Haeckel, Martin Wahl, Tina Treude,	Microbial colonization and degradation of polyethylene and biodegradable plastic bags in temperate fine-grained organic-rich marine sediments,	Marine Pollution Bulletin,	2016	Abstract: To date, the longevity of plastic litter at the sea floor is poorly constrained. The present study compares colonization and biodegradation of plastic bags by aerobic and anaerobic benthic microbes in temperate fine-grained organic-rich marine sediments. Samples of polyethylene and biodegradable plastic carrier bags were incubated in natural oxic and anoxic sediments from Eckernf√∂rde B…
10.1016/j.scitotenv.2016.02.039.	Gough Yumu Lui, David Roser, Richard Corkish, Nicholas J. Ashbolt, Richard Stuetz,	Point-of-use water disinfection using ultraviolet and visible light-emitting diodes,	Science of The Total Environment,	2016	Abstract: Improvements in point-of-use (POU) drinking water disinfection technologies for remote and regional communities are urgently needed. Conceptually, UV-C light-emitting diodes (LEDs) overcome many drawbacks of low-pressure mercury tube based UV devices, and UV-A or visible light LEDs also show potential. To realistically evaluate the promise of LED disinfection, our study assessed the per…
10.1016/j.micpath.2016.08.013.	Janice Luehring Giongo, Rodrigo de Almeida Vaucher, Viviane Pedroso Fausto, Priscilla Maciel Quatrin, Leonardo Quintana Soares Lopes, Roberto Christ Vianna Santos, Andr√© G√ºndel, Patr√≠cia Gomes, Martin Steppe,	Anti-Candida activity assessment of Pelargonium graveolens oil free and nanoemulsion in biofilm formation in hospital medical supplies,	Microbial Pathogenesis,	2016	Abstract: Infections due to microbial biofilm formation on the surface of catheters and other medical devices are constantly reported as a major cause of morbidity and mortality in patients admitted to hospitals. Furthermore, sessile cells are more resistant to phagocytosis and most antimicrobial, which complicates the treatment of such infections. Researches aimed at new antimicrobial originatin…
10.1016/j.coal.2016.03.010.	Christian Wolkersdorfer, Jana G√∂bel, Andrea Hasche-Berger,	Assessing subsurface flow hydraulics of a coal mine water bioremediation system using a multi-tracer approach,	International Journal of Coal Geology,	2016	Abstract: Understanding the hydraulic behaviour of subsurface flow bioremediation systems is a pre-requisite for characterising their biogeochemical functioning, yet it is often overlooked. Using multiple tracers in parallel, considerable hydraulic insight can be gained. A quantitative multi-tracer test was conducted at a passive coal mine water bioremediation system in the UK (Bowden Close Colli…
10.1016/j.chemosphere.2016.02.050.	Jarungwit Boonnorat, Chart Chiemchaisri, Wilai Chiemchaisri, Kazuo Yamamoto,	Kinetics of phenolic and phthalic acid esters biodegradation in membrane bioreactor (MBR) treating municipal landfill leachate,	Chemosphere,	2016	Abstract: The kinetic of phenolic and phthalic acid esters (PAEs) biodegradation in membrane bioreactor (MBR) treating municipal landfill leachate was investigated. Laboratory-scale MBR was fed with mixture of fresh and stabilized landfill leachate containing carbon to nitrogen (C/N) ratio of 10, 6, 3 and operated under different solid retention time (SRT) of 90, 15 and 5¬†d. Batch experiments us…
10.1016/j.apsoil.2016.06.007.	Nuno G.C. Ferreira, Rui G. Morgado, Ant√≥nio Amaro, Ana Lu√≠sa Machado, Amadeu M.V.M. Soares, Susana Loureiro,	The effects of temperature, soil moisture and UV radiation on biomarkers and energy reserves of the isopod Porcellionides pruinosus,	Applied Soil Ecology,	2016	Abstract: Terrestrial isopods from the species Porcellionides pruinosus were exposed to different ranges of temperature, soil moisture content and doses of UV radiation. For the temperature and soil moisture content experiments, organisms were sampled after 48h, 96h and 14days of exposure, whereas in the UV experiment, they were sampled at the end of the exposure periods, that consisted on a sing…
10.1016/j.chemosphere.2015.10.002.	Dapeng Li, Bin Li, Qiaoruo Wang, Ning Hou, Chunyan Li, Xiaosong Cheng,	Toxicity of TiO2 nanoparticle to denitrifying strain CFY1 and the impact on microbial community structures in activated sludge,	Chemosphere,	2016	Abstract: The antibacterial activity of titanium dioxide nanoparticles (TiO2 NPs) is well described, but little is known of their impact on specific microbial functions such as denitrification, nor on microbial community structure. In this study, a denitrifier (named as Pseudomonas stutzeri CFY1), which was isolated from the activated sludge and could remove up to 111.68¬†mg/L of NO3‚àí‚ÄìN under…
10.1016/j.marpolbul.2016.03.002.	Magda Wilewska-Bien, Lena Granhag, Karin Andersson,	The nutrient load from food waste generated onboard ships in the Baltic Sea,	Marine Pollution Bulletin,	2016	Abstract: The combination of the sensitive characteristics of the Baltic Sea and the intense maritime traffic makes the marine environment vulnerable to anthropogenic influences. The theoretical scenario calculated in this study shows that the annually generated food waste onboard ships in traffic in the Baltic Sea contains about 182tonnes of nitrogen and 34tonnes of phosphorus. Today, all food w…
10.1016/j.desal.2016.04.002.	Junkal Landaburu-Aguirre, Raquel Garc√≠a-Pacheco, Serena Molina, Laura Rodr√≠guez-S√°ez, Javier Rabad√°n, Eloy Garc√≠a-Calvo,	Fouling prevention, preparing for re-use and membrane recycling. Towards circular economy in RO desalination,	Desalination,	2016	Abstract: Reverse osmosis (RO) is the most employed technology for water desalination. Energy consumption and membrane fouling represent some of the major concerns in membrane technology because they increase the costs associated with treated water. Membrane lifespan is mainly correlated to the quality of the water and the operation condition and it is estimated that often membrane lifespan is 5 …
10.1016/j.ecss.2016.08.003.	C.X. She, Z.C. Zhang, H. Cadillo-Quiroz, C. Tong,	Factors regulating community composition of methanogens and sulfate-reducing bacteria in brackish marsh sediments in the Min River estuary, southeastern China,	Estuarine, Coastal and Shelf Science,	2016	Abstract: Assessing the diverse communities of methanogenic Archaea and sulfate-reducing bacteria (SRB) is important to understand methane (CH4) production in wetland ecosystems. However, the vertical distribution of composition and diversity, and the effects of environmental factors on the methanogen and SRB communities in the sediments of subtropical estuarine brackish marshes have been poorly …
10.1016/j.appet.2015.12.007.	Rose Omari, Godfred Frempong,	Food safety concerns of fast food consumers in urban Ghana,	Appetite,	2016	Abstract: In Ghana, out-of-home ready-to-eat foods including fast food generally have been associated with food safety problems. Notwithstanding, fast food production and consumption are increasing in Ghana and therefore this study sought to determine the food safety issues of importance to consumers and the extent to which they worry about them. First, through three focus group discussions on co…
10.1016/j.watres.2016.07.073.	Gargi Singh, Cody Chandoha-Lee, Wei Zhang, Scott Renneckar, Peter J. Vikesland, Amy Pruden,	Biodegradation of nanocrystalline cellulose by two environmentally-relevant consortia.,	Water Research,	2016	Abstract: Nanocellulose is growing in popularity due to its versatile properties and applications. However, there is a void of knowledge regarding the environmental fate of nanocellulose and the response of environmental microbial communities that are historically adapted to non-nano cellulose forms. Given its distinction in terms of size and chemical and physical properties, nanocellulose could …
10.1016/j.polymdegradstab.2016.06.024.	Su Yean Ong, Kumar Sudesh,	Effects of polyhydroxyalkanoate degradation on soil microbial community,	Polymer Degradation and Stability,	2016	Abstract: Polyhydroxyalkanoate (PHA) serves as an alternative to some petroleum-based materials due to its biodegradability nature. Nevertheless, no study has been conducted before to evaluate the impact of PHA degradation to the environment. The purpose of this research was to investigate the degradation of PHA and its effects towards the soil microbial community. Four types of PHAs with three d…
10.1016/j.colsurfb.2016.03.042.	Vi Nguyen, Esther Karunakaran, Gavin Collins, Catherine A. Biggs,	Physicochemical analysis of initial adhesion and biofilm formation of Methanosarcina barkeri on polymer support material,	Colloids and Surfaces B: Biointerfaces,	2016	Abstract: The retention of selective biofilms of Methanosarcina species within anaerobic digesters could reduce start-up times and enhance the efficiency of the process in treating high-strength domestic sewage. The objective of the study was to examine the effect of the surface characteristics of six common polymer support materials on the initial adhesion of the model methanogen, Methanosarcina…
10.1016/j.foreco.2015.10.024.	Joshua L. Sloan, Mercedes Uscola, Douglass F. Jacobs,	Nitrogen recovery in planted seedlings, competing vegetation, and soil in response to fertilization on a boreal mine reclamation site,	Forest Ecology and Management,	2016	Abstract: Field fertilization during reforestation often yields variable results, particularly on harsh restoration sites. An improved understanding of the recovery of applied nitrogen (N) under different fertilization practices should aid in developing more effective fertilizer prescriptions. We evaluated field establishment of white spruce (Picea glauca (Moench) Voss) and trembling aspen (Popul…
10.1016/j.envpol.2016.05.043.	Dannielle Senga Green,	Effects of microplastics on European flat oysters, Ostrea edulis and their associated benthic communities,	Environmental Pollution,	2016	Abstract: Plastic pollution is recognised as an emerging threat to aquatic ecosystems, with microplastics now the most abundant type of marine debris. Health effects caused by microplastics have been demonstrated at the species level, but impacts on ecological communities remain unknown. In this study, impacts of microplastics on the health and biological functioning of European flat oysters (Ost…
10.1016/j.scitotenv.2016.02.190.	Alireza Gitipour, Stephen W. Thiel, Kirk G. Scheckel, Thabet Tolaymat,	Anaerobic toxicity of cationic silver nanoparticles,	Science of The Total Environment,	2016	Abstract: The microbial toxicity of silver nanoparticles (AgNPs) stabilized with different capping agents was compared to that of Ag+ under anaerobic conditions. Three AgNPs were investigated: (1) negatively charged citrate-coated AgNPs (citrate-AgNPs), (2) minimally charged polyvinylpyrrolidone coated AgNPs (PVP-AgNPs) and (3) positively charged branched polyethyleneimine coated AgNPs (BPEI-AgNP…
10.1016/j.wasman.2016.01.024.	Stephanie C. Bolyard, Debra R. Reinhart,	Application of landfill treatment approaches for stabilization of municipal solid waste,	Waste Management,	2016	Abstract: This research sought to compare the effectiveness of three landfill enhanced treatment approaches aimed at removing releasable carbon and nitrogen after anaerobic landfilling including flushing with clean water (FB 1), leachate recirculation with ex-situ treatment (FB 2), and leachate recirculation with ex-situ treatment and in-situ aeration (FB 3). After extensive treatment of the wast…
10.1016/j.watres.2016.02.056.	Wenjun Gui, Chunxia Tian, Qianqian Sun, Shuying Li, Wei Zhang, Jun Tang, Guonian Zhu,	Simultaneous determination of organotin pesticides by HPLC-ICP-MS and their sorption, desorption, and transformation in freshwater sediments,	Water Research,	2016	Abstract: In order to better assess their environmental risks, the sorption and degradation of triphenyltin hydroxide, azocyclotin and fenbutatin oxide were studied in two sediments under varying laboratory conditions in this study. An analytical method for simultaneous determination of the three organotins in environmental samples was firstly developed using high performance liquid chromatograph…
10.1016/j.apsoil.2015.11.024.	Zhigang Wang, Shuai Liu, Weihui Xu, Yunlong Hu, Ying Hu, Ying Zhang,	The microbiome and functions of black soils are altered by dibutyl phthalate contamination,	Applied Soil Ecology,	2016	Abstract: Dibutyl phthalate (DBP) is one of the phthalate esters (PAEs) and is often used as a plasticizer. After it had been used for various industrial purposes, it now is considered an environmental pollutant and is often found in soil. The purpose of this study was to estimate the impacts of DBP on the microbiome and functions in black soils using a microcosm model. The results indicated that…
10.1016/j.bej.2015.10.013.	Wenhai Huang, Zhenyu Wang, Qiming Guo, Haizhen Wang, Yan Zhou, Wun Jern Ng,	Pilot-scale landfill with leachate recirculation for enhanced stabilization,	Biochemical Engineering Journal,	2016	Abstract: A pilot-scale landfill and a two-phase (acidogenesis and methanogenesis) anaerobic sequencing batch reactor (anSBR) system was setup to treat leachate collected from the simulated landfill cell which had leachate recirculation (at <0.3% of total waste volume/day). It was noted there was already substantial acidogenic activity in the landfill cell before the acidogenic reactor. Developme…
10.1016/j.proenv.2016.07.065.	Abhishek Kumar Awasthi, Xianlai Zeng, Jinhui Li,	Comparative Examining and Analysis of E-waste Recycling in Typical Developing and Developed Countries,	Procedia Environmental Sciences,	2016	Abstract: The aim of this study is to comparative examining and analysis of electronic and electric waste (e-waste) between developing and developed countries. In fact, most of the developing countries are suffering from informal recycling, because of enormous number of unemployed people engaged in the collection and recycling at family workshop. They are working in different level of community f…
10.1016/j.chemosphere.2016.07.042.	Scott Lambert, Martin Wagner,	Formation of microscopic particles during the degradation of different polymers,	Chemosphere,	2016	Abstract: This study investigated the formation and size distribution of microscopic plastic particles during the degradation of different plastic materials. Particle number concentrations in the size range 30¬†nm‚Äì60¬†Œºm were measured by nanoparticle tracking analysis (NTA) and Coulter Counter techniques. Each of the plastics used exhibited a measureable increase in the release of particles in…
10.1016/j.ijhydene.2016.07.112.	Guangyin Zhen, Takuro Kobayashi, Xueqin Lu, Gopalakrishnan Kumar, Yong Hu, P√©ter Bakonyi, Tam√°s R√≥zsenberszki, L√°szl√≥ Ko√≥k, N√°ndor Nemest√≥thy, Katalin B√©lafi-Bak√≥, Kaiqin Xu,	Recovery of biohydrogen in a single-chamber microbial electrohydrogenesis cell using liquid fraction of pressed municipal solid waste (LPW) as¬†substrate,	International Journal of Hydrogen Energy,	2016	Abstract: The use of liquid fraction of pressed municipal solid waste (LPW) for hydrogen production was evaluated via electrohydrogenesis in a single-chamber microbial electrolysis cell (MEC). The highest hydrogen production (0.38¬†¬±¬†0.09¬†m3¬†m‚àí3 d‚àí1 and 30.94¬†¬±¬†7.03¬†mmol¬†g‚àí1 CODadded) was achieved at an applied voltage of 3.0¬†V and pH 5.5, increasing by 2.17-fold than those done a…
10.1016/j.clinmicnews.2016.04.001.	James W. Snyder,	The Changing Landscape of Automation in the Practice of Diagnostic Medical Microbiology: But What about Safety?,	Clinical Microbiology Newsletter,	2016	Abstract: The clinical microbiology laboratory is undergoing a transformation in diagnostic testing as result of entering the ‚Äúmachine‚Äù or ‚Äúrobotic‚Äù age with the development and availability of automation, primarily molecular-based multiplex instruments and total laboratory automation. Automation provides substantial benefits to the laboratory, administrators, clinician, and, ultimately, …
10.1016/j.ifacol.2017.03.002.	Thierry D.G.A. Mondeel, Samrina Rehman, Yanfei Zhang, Malkhey Verma, Peter D√ºrre, Matteo Barberis, Hans V. Westerhoff,	Maps for when the living gets tough: Maneuvering through a hostile energy landscape,	IFAC-PapersOnLine,	2016	Abstract: With genome sequencing of thousands of organisms, a scaffold has become available for data integration: molecular information can now be organized by attaching it to the genes and their gene-expression products. It is however, the genome that is selfish not the gene, making it necessary to organize the information into maps that enable functional interpretation of the fitness of the gen…
10.1016/j.envpol.2016.04.012.	Jiana Li, Xiaoyun Qu, Lei Su, Weiwei Zhang, Dongqi Yang, Prabhu Kolandhasamy, Daoji Li, Huahong Shi,	Microplastics in mussels along the coastal waters of China,	Environmental Pollution,	2016	Abstract: Microplastic has been confirmed as an emerging pollutant in marine environments. One of the primary environmental risks of microplastics is their bioavailability for aquatic organisms. Bivalves are of particular interest because their extensive filter-feeding activity exposes them directly to microplastics present in the water column. In the present study, we investigated microplastic p…
10.1016/bs.aambs.2016.08.001.	C. Chahal, B. van den Akker, F. Young, C. Franco, J. Blackbeard, P. Monis,	Chapter Two - Pathogen and Particle Associations in Wastewater: Significance and Implications for Treatment and Disinfection Processes,	Editor(s): Sima Sariaslani, Geoffrey Michael Gadd,	Academic Press	Abstract: Disinfection guidelines exist for pathogen inactivation in potable water and recycled water, but wastewater with high numbers of particles can be more difficult to disinfect, making compliance with the guidelines problematic. Disinfection guidelines specify that drinking water with turbidity ‚â•1 Nephelometric Turbidity Units (NTU) is not suitable for disinfection and therefore not fit …
10.1016/j.envpol.2016.06.071.	Shaopan Bao, Han Wang, Weicheng Zhang, Zhicai Xie, Tao Fang,	An investigation into the effects of silver nanoparticles on natural microbial communities in two freshwater sediments,	Environmental Pollution,	2016	Abstract: The expanding production and usage of commercial silver nanoparticles (AgNPs) will inevitably increase their environmental release, with sediments as a substantial sink. However, little knowledge is available about the potential impacts of AgNPs on freshwater sediment microbial communities, as well as the interactions between microbial communities and biogeochemical factors in AgNPs pol…
10.1016/j.cell.2016.11.018.	Timothy R. Sampson, Justine W. Debelius, Taren Thron, Stefan Janssen, Gauri G. Shastri, Zehra Esra Ilhan, Collin Challis, Catherine E. Schretter, Sandra Rocha, Viviana Gradinaru, Marie-Francoise Chesselet, Ali Keshavarzian, Kathleen M. Shannon, Rosa Krajmalnik-Brown, Pernilla Wittung-Stafshede, Rob Knight, Sarkis K. Mazmanian,	Gut Microbiota Regulate Motor Deficits and Neuroinflammation in a Model of Parkinson‚Äôs Disease,	Cell,	2016	Abstract: Summary
10.1016/j.watres.2016.05.041.	Simon Poirier, Ariane Bize, Chrystelle Bureau, Th√©odore Bouchez, Olivier Chapleur,	Community shifts within anaerobic digestion microbiota facing phenol inhibition: Towards early warning microbial indicators?,	Water Research,	2016	Abstract: Performance stability is a key operational issue for anaerobic digestion (AD) and phenolic compounds are regularly mentioned as a major cause of digester failures. To get more insights into AD microbiota response to a wide range of inhibition levels, anaerobic batch toxicity assays were conducted with ten phenol concentrations up to 5.00¬†g/L. Final AD performance was not impaired up to…
10.1016/j.aorn.2016.03.003.	Liang Qin Liu, Sinead Mehigan,	The Effects of Surgical Hand Scrubbing Protocols on Skin Integrity and Surgical Site Infection Rates: A Systematic Review,	AORN Journal,	2016	Abstract: This systematic review aimed to critically appraise and synthesize updated evidence regarding the¬†effect of surgical-scrub techniques on skin integrity and the incidence of surgical site infections. Databases searched include the Cumulative Index to Nursing and Allied Health Literature, MEDLINE, Embase, and Cochrane Central. Our review was limited to eight peer-reviewed, randomized con…
10.1016/j.jclepro.2015.07.059.	Benjamin K. Sovacool, Rasmus Andersen, Steven Sorensen, Kenneth Sorensen, Victor Tienda, Arturas Vainorius, Oliver Marc Schirach, Frans Bj√∏rn-Thygesen,	Balancing safety with sustainability: assessing the risk of accidents for modern low-carbon energy systems,	Journal of Cleaner Production,	2016	Abstract: This study assesses the risk of energy accidents‚Äîtheir frequency over time, severity in terms of fatalities, and scope in terms of property damage‚Äîamong a suite of low-carbon energy systems. Using an original historical database of energy accidents over the period 1950‚Äì2014, it comparatively assesses energy accident risk across biofuels, biomass, geothermal, hydroelectricity, hydr…
10.1016/j.scitotenv.2016.08.157.	Sarah M. Allard, Christopher S. Walsh, Anna E. Wallis, Andrea R. Ottesen, Eric W. Brown, Shirley A. Micallef,	Solanum lycopersicum (tomato) hosts robust phyllosphere and rhizosphere bacterial communities when grown in soil amended with various organic and synthetic fertilizers,	Science of The Total Environment,	2016	Abstract: Due to the intimate association between plants and their microbial symbionts, an examination of the influence of agricultural practices on phytobiome structure and diversity could foster a more comprehensive understanding of plant health and produce safety. Indeed, the impact of upstream crop producti006Fn practices cannot be overstated in their role in assuring an abundant and safe foo…
10.1016/j.biortech.2016.10.014.	C. Kourmentza, M. Kornaros,	Biotransformation of volatile fatty acids to polyhydroxyalkanoates by employing mixed microbial consortia: The effect of pH and carbon source,	Bioresource Technology,	2016	Abstract: Mixed microbial cultures that undergo successful enrichment, following eco-biotechnological approaches, to form a community dominant in polyhydroxyalkanoates (PHA) forming bacteria, represent an attractive economic alternative towards the production of those biopolymers. In the present study, an enriched mixed culture was investigated for the production of PHA at different initial pH va…
10.1016/j.burns.2016.06.019.	Andrea C. Issler-Fisher, Richard M Fakin, Oliver M Fisher, Genevieve McKew, Riccardo Gazzola, Ann-Kathrin Rauch, Thomas Gottlieb, Peter Haertsch, Merlin Guggenheim, Pietro Giovanoli, Peter K.M. Maitz,	Microbiological findings in burn patients treated in a general versus a designated intensive care unit: Effect on length of stay,	Burns,	2016	Abstract: Background
10.1016/j.rmb.2016.04.001.	Yadiralia Covarrubias, Enrique A. Cantoral-Uriza, J. Sergio Casas-Flores, J. Viridiana Garc√≠a-Meza,	Thermophile mats of microalgae growing on the woody structure of a cooling tower of a thermoelectric power plant in Central Mexico,	Revista Mexicana de Biodiversidad,	2016	Abstract: The aims of this research are to identify and describe a periphyton community of thermophilic microalgae in order to expand our knowledge on biodiversity of a particular environment. Conspicuous biomass of thermophilic microalgae (48¬∞C) inhabits the cooling towers of the thermoelectric power plant of Villa de Reyes (Central Mexico). Aggregate samples or microalgal mats were taken in th…
10.1016/j.ijhydene.2016.08.186.	Chih-Hung Wu, Jing-Chen Shih, Chi-Wen Lin,	Continuous production of power using microbial fuel cells with integrated biotrickling filter for ethyl acetate-contaminated air stream treatment,	International Journal of Hydrogen Energy,	2016	Abstract: This work develops an innovative biotrickling filter-microbial fuel cell (BF-MFC) for use in electricity production and removing ethyl acetate (EA) that is emitted from a gaseous stream. A new membrane design, providing effective delivery of protons released from microorganisms that biodegrade EA from the anode to the cathode, was developed using a polyvinyl alcohol-membrane electrode a…
10.1016/j.chemosphere.2015.11.083.	S. Nilsson P√•ledal, K. Arrhenius, J. Moestedt, J. Engelbrektsson, K. Stensen,	Characterisation and treatment of VOCs in process water from upgrading facilities for compressed biogas (CBG),	Chemosphere,	2016	Abstract: Compression and upgrading of biogas to vehicle fuel generates process water, which to varying degrees contains volatile organic compounds (VOCs) originating from the biogas. The compostion of this process water has not yet been studied and scientifically published and there is currently an uncertainty regarding content of VOCs and how the process water should be managed to minimise the …
10.1016/j.resconrec.2016.05.013.	Kok Siew Ng, Ian Head, Giuliano C. Premier, Keith Scott, Eileen Yu, Jon Lloyd, Jhuma Sadhukhan,	A multilevel sustainability analysis of zinc recovery from wastes,	Resources, Conservation and Recycling,	2016	Abstract: As waste generation increases with increasing population, regulations become stricter to control and mitigate environmental emissions of substances, e.g. heavy metals such as zinc and copper. Recovering these resources from wastes is the key interest of industries. The objective of this paper is the sustainability and feasibility evaluations of zinc recovery from waste streams. Sustaina…
10.1016/j.biortech.2016.06.015.	Yun Chen, Fang Zhang, Ting Wang, Nan Shen, Zhong-Wei Yu, Raymond J. Zeng,	Hydraulic retention time affects stable acetate production from tofu processing wastewater in extreme-thermophilic (70¬∞C) mixed culture fermentation,	Bioresource Technology,	2016	Abstract: Acetate is an important industrial chemical and its production from wastes via mixed culture fermentation (MCF) is economic. In this work, the effect of hydraulic retention time (HRT) on acetate production from tofu processing wastewater (TPW) in extreme-thermophilic (70¬∞C) MCF was first investigated. It was found that long HRT (>3days) could lead to less acetate production while stabl…
10.1016/j.chemosphere.2016.02.053.	Jonathan S. Stark, Phil Bridgen, Glenn Dunshea, Ben Galton-Fenzi, John Hunter, Glenn Johnstone, Catherine King, Rhys Leeming, Anne Palmer, James Smith, Ian Snape, Scott Stark, Martin Riddle,	Dispersal and dilution of wastewater from an ocean outfall at Davis Station, Antarctica, and resulting environmental contamination,	Chemosphere,	2016	Abstract: The Antarctic Treaty permits the discharge of wastewater into Antarctic marine waters providing that conditions exist for initial dilution and rapid dispersal. We investigated the dilution and dispersal of macerated wastewater around Australia's Davis Station in East Antarctica and examined sediments for evidence of contaminants. Methods used to examine hydrodynamic conditions included …
10.1016/j.gene.2015.10.018.	Tetsushi Mori, Koji Iwamoto, Satoshi Wakaoji, Hiroya Araie, Yotaro Kohara, Yoshiko Okamura, Yoshihiro Shiraiwa, Haruko Takeyama,	Characterization of a novel gene involved in cadmium accumulation screened from sponge-associated bacterial metagenome,	Gene,	2016	Abstract: Metagenome research has brought much attention for the identification of important and novel genes of industrial and pharmaceutical value. Here, using a metagenome library constructed from bacteria associated with the marine sponge, Styllisa massa, a high-throughput screening technique using radioisotope was implemented to screen for cadmium (Cd) binding or accumulation genes. From a to…
10.1016/j.shpsc.2016.02.004.	Hannah Landecker,	It is what it eats: Chemically defined media and the history of¬†surrounds,	Studies in History and Philosophy of Science Part C: Studies in History and Philosophy of Biological and Biomedical Sciences,	2016	Abstract: The cultivation of living organs, cells, animals, and embryos in the laboratory has been central to the production of biological knowledge. Over the twentieth century, the drive to variance control in the experimental setting led to systematic efforts to generate synthetic, chemically defined substitutes for complex natural foods, housing, and other substrates of life. This article take…
10.1016/j.ajic.2016.07.004.	Jesse Cooper, Elizabeth Bryce, George Astrakianakis, Aleksandra Stefanovic, Karen Bartlett,	Efficacy of an automated ultraviolet C device in a shared hospital bathroom,	American Journal of Infection Control,	2016	Abstract: Toilet flushing can contribute to disease transmission by generating aerosolized bacteria and viruses that can land on nearby surfaces or follow air currents. Aerobic and anaerobic bacterial bioaerosol loads, and bacterial counts on 2 surfaces in a bathroom with a permanently installed, automated ultraviolet C (UVC) irradiation device, were significantly lower than in a comparable bathr…
10.1016/j.jclepro.2015.08.009.	K. Amulya, M. Venkateswar Reddy, M.V. Rohit, S. Venkata Mohan,	Wastewater as renewable feedstock for bioplastics production: understanding the role of reactor microenvironment and system pH,	Journal of Cleaner Production,	2016	Abstract: Considerable interest in the development of biobased polymers is being garnered due to their diverse applications and biodegradability. In this communication, bioplastics (as polyhydroxyalkanoates) production using wastewater as a substrate was studied by varying the reactor microenvironment (aerobic and microaerophilic) and operating pH (6, 7 and 8). Redox reactions occurring in the mi…
10.1016/j.burns.2015.10.024.	Fiona Loan, Sharon Cassidy, Clive Marsh, Jeremy Simcock,	Keratin-based products for effective wound care management in superficial and partial thickness burns injuries,	Burns,	2016	Abstract: This n=40 cohort study on superficial and partial thickness burns compares novel keratin-based products with the standard products used at our facility. The keratin products are found to facilitate healing with minimal scarring, be well tolerated with minimal pain and itch, be easy to use for the health professional and be cost effective for the health care provider. For these reasons t…
10.1016/j.wasman.2016.04.016.	Marta Musio≈Ç, Wanda Sikorska, Grazyna Adamus, Henryk Janeczek, Jozef Richert, Rafal Malinowski, Guozhan Jiang, Marek Kowalczuk,	Forensic engineering of advanced polymeric materials. Part III - Biodegradation of thermoformed rigid PLA packaging under industrial composting conditions,	Waste Management,	2016	Abstract: This paper presents a forensic engineering study on the biodegradation behaviour of prototype packaging thermoformed from PLA-extruded film and plain PLA film under industrial composting conditions. Hydrolytic degradation in water was conducted for reference. The effects of composting duration on changes in molar mass, glass transition temperature and degree of crystallinity of the poly…
10.1016/j.jbiosc.2015.08.008.	Yen Teng Tai, Choon Pin Foong, Nazalan Najimudin, Kumar Sudesh,	Discovery of a new polyhydroxyalkanoate synthase from limestone soil through metagenomic approach,	Journal of Bioscience and Bioengineering,	2016	Abstract: PHA synthase (PhaC) is the key enzyme in the production of biodegradable plastics known as polyhydroxyalkanoate (PHA). Nevertheless, most of these enzymes are isolated from cultivable bacteria using traditional isolation method. Most of the microorganisms found in nature could not be successfully cultivated due to the lack of knowledge on their growth conditions. In this study, a cultur…
10.1016/j.eurpolymj.2016.06.022.	M. Soccio, M. Costa, N. Lotti, M. Gazzano, V. Siracusa, E. Salatelli, P. Manaresi, A. Munari,	Novel fully biobased poly(butylene 2,5-furanoate/diglycolate) copolymers containing ether linkages: Structure-property relationships,	European Polymer Journal,	2016	Abstract: Novel fully biobased aliphatic-aromatic poly(butylene 2,5-furanoate/diglycolate) random copolyesters were successfully synthesized from 2,5-furandicarboxylic acid, diglycolic acid and 1,4-butanediol through two-stage melt polycondensation using titanium tetrabutoxide and titanium tetraisopropoxide as catalysts. The synthesized polymers were characterized in terms of molecular and solid-…
10.1016/j.chemosphere.2015.11.078.	Scott Lambert, Martin Wagner,	Characterisation of nanoplastics during the degradation of polystyrene,	Chemosphere,	2016	Abstract: The release of plastics into the environment has been identified as an important issue for some time. Recent publications have suggested that the degradation of plastic materials will result in the release of nano-sized plastic particles to the environment. Nanoparticle tracking analysis was applied to characterise the formation of nanoplastics during the degradation of a polystyrene (P…
10.1016/j.ibiod.2015.11.004.	Fran√ßois Thomas, Catherine Lorgeoux, Pierre Faure, David Billet, Aur√©lie C√©bron,	Isolation and substrate screening of polycyclic aromatic hydrocarbon degrading bacteria from soil with long history of contamination,	International Biodeterioration & Biodegradation,	2016	Abstract: Microbial degradation is a promising soil remediation strategy for polycyclic aromatic hydrocarbons (PAHs) frequently polluting some post-industrial environments. Thirteen PAH-degrading bacterial strains were isolated from bare or ryegrass-vegetated aged-contaminated soil, based on their potential for phenanthrene biodegradation. 16S rRNA gene phylogeny showed that all isolates were aff…
10.1016/j.renene.2016.03.002.	Suman Bajracharya, Mohita Sharma, Gunda Mohanakrishna, Xochitl Dominguez Benneton, David P.B.T.B. Strik, Priyangshu M. Sarma, Deepak Pant,	An overview on emerging bioelectrochemical systems (BESs): Technology for sustainable electricity, waste remediation, resource recovery, chemical production and beyond,	Renewable Energy,	2016	Abstract: Bioelectrochemical systems (BESs) are unique systems capable of converting chemical energy into electrical energy (and vice-versa) while employing microbes as catalysts. Such organic wastes including low-strength wastewaters and lignocellulosic biomass were converted into electricity with microbial fuel cells (MFCs). Likewise, electrical energy was used to produce hydrogen in microbial …
10.1016/j.biortech.2016.03.090.	S. Rama Mohan,	Strategy and design of Innovation Policy Road Mapping for a waste biorefinery,	Bioresource Technology,	2016	Abstract: Looming energy crisis, climate change concerns coupled with decreasing fossil fuel resources has garnered significant global attention toward development of alternative, renewable, carbon-neutral and eco-friendly fuels to fulfil burgeoning energy demands. Waste utilization and its management are being pursued with renewed interest due to the gamut of biobased products it can offer apart…
10.1016/j.jglr.2016.04.011.	Meredith B. Nevers, Kasia Przybyla-Kelly, Ashley Spoljaric, Dawn Shively, Richard L. Whitman, Muruleedhara N. Byappanahalli,	Freshwater wrack along Great Lakes coasts harbors Escherichia coli: Potential for bacterial transfer between watershed environments,	Journal of Great Lakes Research,	2016	Abstract: We investigated the occurrence, persistence, and growth potential of Escherichia coli associated with freshwater organic debris (i.e., wrack) frequently deposited along shorelines (shoreline wrack), inputs from rivers (river CPOM), and parking lot runoffs (urban litter). Samples were collected from 9 Great Lakes beaches, 3 creeks, and 4 beach parking lots. Shoreline wrack samples were m…
10.1016/j.envpol.2016.02.054.	Guoguang Wang, Jialin Peng, Dahai Zhang, Xianguo Li,	Characterizing distributions, composition profiles, sources and potential health risk of polybrominated diphenyl ethers (PBDEs) in the coastal sediments from East China Sea,	Environmental Pollution,	2016	Abstract: Sediment samples (n¬†=¬†20) were collected from Yangtze River Estuary (YRE) and the adjacent East China Sea (ECS) inner shelf to explore spatial and temporal distributions, environmental fate, sources and potential health risk of polybrominated diphenyl ethers (PBDEs). Concentrations of BDE-209 and total 7 PBDEs (without BDE-209; ‚àë7PBDEs) ranged from 62.3 to 1758¬†pg¬†g‚àí1 and from 3…
10.1016/j.wasman.2016.06.038.	R.R. Frank, S. Davies, S.T. Wagland, R. Villa, C. Trois, F. Coulon,	Evaluating leachate recirculation with cellulase addition to enhance waste biostabilisation and landfill gas production,	Waste Management,	2016	Abstract: The effect of leachate recirculation with cellulase augmentation on municipal solid waste (MSW) biostabilisation and landfill gas production was investigated using batch bioreactors to determine the optimal conditions of moisture content, temperature and nutrients. Experimentation was thereafter scaled-up in 7L bioreactors. Three conditions were tested including (1) leachate recirculati…
10.1016/j.chemosphere.2016.04.090.	Libing Chu, Jianlong Wang,	Denitrification of groundwater using PHBV blends in packed bed reactors and the microbial diversity,	Chemosphere,	2016	Abstract: In the present study, three kinds of biopolymers, PHBV, PHBV/starch and PHBV/bamboo powder (BP) blends were used as carbon source and biofilm carriers for denitrification in packed bed reactors to remove nitrate from groundwater. Results showed that a fast start-up was obtained in bioreactors filled with both PHBV/Starch and PHBV/BP blends without external inocula and it took more than …
10.1016/j.watres.2016.03.064.	Mi-Sun Kim, Jeong-Geol Na, Mo-Kwon Lee, Hoyoung Ryu, Yong-Keun Chang, Jin M. Triolo, Yeo-Myeong Yun, Dong-Hoon Kim,	More value from food waste: Lactic acid and biogas recovery,	Water Research,	2016	Abstract: Anaerobic digestion (AD) is one of the traditional technologies for treating organic solid wastes, but its economic benefit is sometimes questioned. To increase the economic feasibility of the treatment process, the aim of this study was to recover not only biogas from food waste but lactic acid (LA) as well. At first, LA fermentation of food waste (FW) was conducted using an indigenous…
10.1016/j.cppeds.2016.06.001.	Karin Russ, Sarah Howard,	Developmental Exposure to Environmental Chemicals and Metabolic Changes in Children,	Current Problems in Pediatric and Adolescent Health Care,	2016	Abstract: The incidence of childhood obesity, type 2 diabetes, and other forms of metabolic disease have been rising over the past several decades. Although diet and physical activity play important roles in these trends, other environmental factors also may contribute to this significant public health issue. In this article, we discuss the possibility that widespread exposure to endocrine-disrup…
10.1016/j.apenergy.2016.03.080.	Yangyang Li, Yiying Jin, Jinhui Li, Hailong Li, Zhixin Yu,	Effects of thermal pretreatment on the biomethane yield and hydrolysis rate of kitchen waste,	Applied Energy,	2016	Abstract: In this study, batch tests were performed to evaluate the effects of different thermal pretreatment temperatures (55‚Äì160¬∞C) and durations (15‚Äì120min) on the anaerobic digestion of kitchen waste (KW). Two commonly used approaches, namely the modified Gompertz model and the approach developed by Koch and Drewes, were applied to assess the effects of the different pretreatment paramet…
10.1016/j.watres.2016.01.014.	Alicia A. Taylor, Sharon L. Walker,	Effects of copper particles on a model septic system's function and microbial community,	Water Research,	2016	Abstract: There is concern surrounding the addition of nanoparticles into consumer products due to toxicity potential and the increased risk of human and environmental exposures to these particles. Copper nanoparticles are found in many common consumer goods; therefore, the disposal and subsequent interactions between potentially toxic Cu-based nanoparticles and microbial communities may have det…
10.1016/j.ibiod.2016.04.017.	Yi-Tang Chang, Tsui Lo, Hsi-Ling Chou, Yi-Fen Laio, Cheng-Chun Lin, Houng-Toung Chen,	Anaerobic biodegradation of decabromodiphenyl ether (BDE-209)-contaminated sediment by organic compost,	International Biodeterioration & Biodegradation,	2016	Abstract: Polybrominated diphenyl ethers (PBDEs), commonly used as a flame retardants for industrial and commercial products, have a strong tendency to accumulate in the interface of water/soil/sediments and are difficult to biodegrade. An effective biological treatment for PBDE removal is needed. In this study, we investigated the use of 3 organic compost materials (BM-2, BM-6, and BP-2) to remo…
10.1016/j.scienta.2016.02.004.	Andrew M. Hammermeister,	Organic weed management in perennial fruits,	Scientia Horticulturae,	2016	Abstract: Weed management is key component of establishing and sustaining a profitable organic orchard. Good site preparation is a critical part of an orchard establishment plan. Pre-plant weed control coupled with addressing soil fertility issues before planting can dramatically increase the options available to producer for weed management, while reducing the time to commercially viable levels …
10.1016/j.proenv.2016.07.061.	Vidyadhar Durgekar,	Towards Sustainable Waste Management Through Technological Innovations, Effective Policy, Supply Chain Integration & Participation,	Procedia Environmental Sciences,	2016	Abstract: This paper explores the performance of sustainable waste management through effective policy, legislations, supply chain integration and participation in technology. It compares a standalone impact analysis of the aspects and the hazards of the municipal solid waste. Considering the practical difficulties and issues on site of the waste disposal in the Cities, this paper does an matrix …
10.1016/j.ijfoodmicro.2015.10.028.	J.Z. Phoku, T.G. Barnard, N. Potgieter, M.F. Dutton,	Fungal dissemination by housefly (Musca domestica L.) and contamination of food commodities in rural areas of South Africa,	International Journal of Food Microbiology,	2016	Abstract: Several insects that act as vectors, including houseflies (Musca domestica L.), are often considered to be an important source of fungal contamination in human foods. Houseflies are also involved in the transmission of bacterial pathogens that may pose a serious hazard to human health. Thus, the rural population of South Africa, as typified by that in the Gauteng Province investigated i…
10.1016/j.chemosphere.2015.12.007.	Imen Haddaoui, Olfa Mahjoub, Borhane Mahjoub, Abdelhamid Boujelben, Giuseppa Di Bella,	Occurrence and distribution of PAHs, PCBs, and chlorinated pesticides in Tunisian soil irrigated with treated wastewater,	Chemosphere,	2016	Abstract: Treated wastewater (TWW) is a well recognized source of organic pollutants (OPs) that may accumulate during irrigation. For the first time, data on the occurrence of polycyclic aromatic hydrocarbons (PAHs), polychlorinated biphenyles (PCBs) and organochlorinated pesticides (OCPs) in wastewater irrigated soil in Nabeul (Tunisia) are reported. 13 PAHs, 18 PCBs and 16 OCPs were analyzed in…
10.1016/j.proenv.2016.02.057.	Wei Liu, Sha Liu, Guan Huang,	Research on the Sorting Reclaim System of Municipal Solid Waste Based on the Concept of ‚ÄúCradle to Cradle‚Äù,	Procedia Environmental Sciences,	2016	Abstract: In recent years, the output of municipal solid waste (MSW) in China has been increased by 10% annually, and the traditional disposal methods, such as sanitary landfill, incineration and compost, will produce secondary pollution. In order to deal with the current predicament which presents a large number of MSW discharged, and cities are besieged by garbage, so promoting MSW sorting recl…
10.1016/j.jenvman.2015.12.015.	Norhayati Abdullah, Mohamad Ali Fulazzaky, Ee Ling Yong, Ali Yuzir, Paul Sallis,	Assessing the treatment of acetaminophen-contaminated brewery wastewater by an anaerobic packed-bed reactor,	Journal of Environmental Management,	2016	Abstract: The treatment of high-strength organic brewery wastewater with added acetaminophen (AAP) by an anaerobic digester was investigated. An anaerobic packed-bed reactor (APBR) was operated as a continuous process with an organic loading rate of 1.5-g COD per litre per day and a hydraulic retention time of three days. The results of steady-state analysis showed that the greatest APBR performa…
10.1016/j.jenvman.2016.02.050.	Lei Mai, Ben van den Akker, Jun Du, Rai S. Kookana, Howard Fallowfield,	Impact of exogenous organic carbon on the removal of chemicals of concern in the high rate nitrifying trickling filters,	Journal of Environmental Management,	2016	Abstract: The application of fixed bed high rate nitrifying trickling filters (NTFs) for the removal of track organic chemicals of concern (CoC) is less well known than their application to nutrient removal in water treatment. Particularly, the effect of exogenous organic carbon substrate (sucrose) loading on the performance of NTFs is not well understood. A laboratory-scale NTF system was operat…
10.1016/j.chemosphere.2016.03.103.	Mingliang Zhang, Haixia Wang, Xuemei Han,	Preparation of metal-resistant immobilized sulfate reducing bacteria beads for acid mine drainage treatment,	Chemosphere,	2016	Abstract: Novel immobilized sulfate-reducing bacteria (SRB) beads were prepared for the treatment of synthetic acid mine drainage (AMD) containing high concentrations of Fe, Cu, Cd and Zn using up-flow anaerobic packed-bed bioreactor. The tolerance of immobilized SRB beads to heavy metals was significantly enhanced compared with that of suspended SRB. High removal efficiencies of sulfate (61‚Äì88…
10.1016/j.chemosphere.2016.06.056.	S. Veerasingam, Mahua Saha, V. Suneel, P. Vethamony, Andrea Carmelita Rodrigues, Sourav Bhattacharyya, B.G. Naik,	Characteristics, seasonal distribution and surface degradation features of microplastic pellets along the Goa coast, India,	Chemosphere,	2016	Abstract: Microplastic pellets (MPPs) are ubiquitous contaminants, recognised as a serious threat to the biota in coastal, estuarine and marine environment. The distribution, abundance, weathering and chemical characteristics of MPPs on the beaches of Goa, and their transport to the coast during the southwest (SW) monsoon are discussed in this paper. MPP samples collected from six sandy beaches w…
10.1016/j.atmosenv.2016.07.039.	Linfeng Li, Wenyu Fan, Xiaoming Kang, Yanfen Wang, Xiaoyong Cui, Chengyuan Xu, Kevin L. Griffin, Yanbin Hao,	Responses of greenhouse gas fluxes to climate extremes in a semiarid grassland,	Atmospheric Environment,	2016	Abstract: Climate extremes are expected to increase in frequency and intensity as a consequence of anthropogenic climate change attributed to the rise of atmospheric concentrations of greenhouse gases (GHGs). However, studies on the impacts of climate extremes on terrestrial ecosystems are limited. Here, we experimentally imposed extreme drought and a heat wave (‚àº60-year recurrence) to investig…
10.1016/j.ceramint.2016.01.090.	Leticia Esteban-Tejeda, Ant√≥n Smirnov, Catuxa Prado, Jos√© S. Moya, Ram√≥n Torrecillas, Jos√© F. Bartolom√©,	Multifunctional ceramic-metal biocomposites with Zinc containing antimicrobial glass coatings,	Ceramics International,	2016	Abstract: A biocompatible glassy coating with a high antimicrobial activity (>3log of reduction) versus the gram-bacterium Escherichia coli has been obtained. The substrates are based on new zirconia ceramic matrix composites reinforced with biological tolerant metals (3Y-TZP/Ta and 3Y-TZP/Nb biocermets). Biocompatibility was studied using NIH-3T3-cells (mouse embryonic fibroblast) and >70% viabi…
10.1016/j.scitotenv.2015.11.140.	Juan M. Traverso-Soto, Patricia Rojas-Ojeda, Jos√© Luis Sanz, Eduardo Gonz√°lez-Mazo, Pablo A. Lara-Mart√≠n,	Anaerobic degradation of alcohol ethoxylates and polyethylene glycols in marine sediments,	Science of The Total Environment,	2016	Abstract: This research is focused on alcohol polyethoxylates (AEOs), nonionic surfactants used in a wide variety of products such as household cleaners and detergents. Our main objective in this work was to study the anaerobic degradation of these compounds and their main aerobic degradation products and precursors (polyethylene glycols, PEGs, which are also used for many other applications) in …
10.1016/j.foodhyd.2016.01.003.	Maria Vlacha, Aris Giannakas, Petros Katapodis, Haralambos Stamatis, Athanasios Ladavos, Nektaria-Marianthi Barkoula,	On the efficiency of oleic acid as plasticizer of chitosan/clay nanocomposites and its role on thermo-mechanical, barrier and antimicrobial properties ‚Äì Comparison with glycerol,	Food Hydrocolloids,	2016	Abstract: The current study directly compares oleic acid's and glycerol's functionality as plasticizer and evaluates their compatibility and synergies with chitosan and/or Na-montmorillonite (NaMMT) in order to obtain films with antimicrobial and barrier properties and adequate performance for packaging applications. The effect of processing on the performance of the obtained films is also evalua…
10.1016/j.ibiod.2015.11.008.	Chuanhua Wang, Lingfeng Gu, Xiaoyan Liu, Shimei Ge, Tingru Chen, Xiaoxin Hu,	Removal of pyrene in simulated wetland by joint application of Kyllinga brevifolia Rottb. and immobilized microbes,	International Biodeterioration & Biodegradation,	2016	Abstract: The objectives of this study were to evaluate the effects of plant and immobilized microbes on pyrene removal and soil microbial functional diversity of co-contaminated soil. The results indicated that the dissipation ratios of pyrene in the soil with plant (P), soil with immobilized microbes (IM) and soil with both of them(PIM) were 51.5¬†¬±¬†0.69%, 55.2¬†¬±¬†3.8%, 63.2¬†¬±¬†1.29% resp…
10.1016/j.rsma.2016.09.001.	Racliffe W.S. Lai, Matthew J. Perkins, Kevin K.Y. Ho, Juan C. Astudillo, Mana M.N. Yung, Bayden D. Russell, Gray A. Williams, Kenneth M.Y. Leung,	Hong Kong‚Äôs marine environments: History, challenges and opportunities,	Regional Studies in Marine Science,	2016	Abstract: Located within the tropics, Hong Kong has diverse marine habitats which host a rich marine biodiversity (‚àº6000 known species). Its marine environment is, however, under considerable anthropogenic pressure and continuous deterioration from rapid population growth and constant coastal development. This review summarizes the present status of the marine environment of Hong Kong from the …
10.1016/j.rsma.2016.01.008.	Koh Siang Tan, Enzo Acerbi, Federico M. Lauro,	Marine habitats and biodiversity of Singapore‚Äôs coastal waters: A review,	Regional Studies in Marine Science,	2016	Abstract: Rapid and sustained coastal development, land reclamation, and intense use of surrounding waters by shipping, have changed the original land- and seascape of Singapore in the last two centuries. Reclaimed land now account for more than 30% of the current land area, with a concomitant loss of original intertidal and subtidal habitats across most of the southern shoreline of Singapore mai…
10.1016/j.proenv.2016.07.032.	Jaya Rawat, Srinivasulu Kaalva, Vivek Rathore, D.T. Gokak, Sanjay Bhargava,	Environmental Friendly Ways to Generate Renewable Energy from Municipal Solid Waste,	Procedia Environmental Sciences,	2016	Abstract: Economic growth and rapid urbanization are resulting into increase in generation of municipal solid waste (MSW). In India, approximately 68 MT of MSW generated annually in urban areas and more than 80% is disposed in unhygienic manner leading to problems of health and environment to inhabitants. To manage MSW, there is a need to plan infrastructure development. There are many technologi…
10.1016/j.biortech.2015.11.003.	La√´titia Cavaill√©, Maria Albuquerque, Estelle Grousseau, Anne-Sophie Lepeuple, Jean-Louis Uribelarrea, Guillermina Hernandez-Raquet, Etienne Paul,	Understanding of polyhydroxybutyrate production under carbon and phosphorus-limited growth conditions in non-axenic continuous culture,	Bioresource Technology,	2016	Abstract: In a waste into resource strategy, a selection of polyhydroxybutyrate (PHB)-accumulating organisms from activated sludge was achieved in an open continuous culture under acetic acid and phosphorus limitation. Once the microbial population was selected at a dilution rate (D), an increase in phosphorus limitation degree was applied in order to study the intracellular phosphorus plasticity…
10.1016/j.biortech.2015.10.085.	M. Peces, S. Astals, W.P. Clarke, P.D. Jensen,	Semi-aerobic fermentation as a novel pre-treatment to obtain VFA and increase methane yield from primary sludge,	Bioresource Technology,	2016	Abstract: There is a growing trend to consider organic wastes as potential sources of renewable energy and value-add products. Fermentation products have emerged as attractive value-add option due to relative easy production and broad application range. However, pre-fermentation and extraction of soluble products may impact down-stream treatment processes, particularly energy recovery by anaerobi…
10.1016/j.marpolbul.2016.06.037.	Anika Ballent, Patricia L. Corcoran, Odile Madden, Paul A. Helm, Fred J. Longstaffe,	Sources and sinks of microplastics in Canadian Lake Ontario nearshore, tributary and beach sediments,	Marine Pollution Bulletin,	2016	Abstract: Microplastics contamination of Lake Ontario sediments is investigated with the aim of identifying distribution patterns and hotspots in nearshore, tributary and beach depositional environments. Microplastics are concentrated in nearshore sediments in the vicinity of urban and industrial regions. In Humber Bay and Toronto Harbour microplastic concentrations were consistently >500 particl…
10.1016/j.scitotenv.2016.04.010.	Michele Seghetta, Ditte T√∏rring, Annette Bruhn, Marianne Thomsen,	Bioextraction potential of seaweed in Denmark ‚Äî An instrument for circular nutrient management,	Science of The Total Environment,	2016	Abstract: The aim of the study is to assess the efficacy of seaweed for circular nutrient management to reduce eutrophication levels in the aquatic environment. We performed a comparative Life Cycle Assessment (LCA) of two reference waste management systems treating seaweed as biowaste, i.e. landfill disposal and combustion, and an alternative scenario using the seaweed Saccharina latissima as a …
10.1016/j.scitotenv.2015.12.081.	Laurel A. Schaider, Janet M. Ackerman, Ruthann A. Rudel,	Septic systems as sources of organic wastewater compounds in domestic drinking water wells in a shallow sand and gravel aquifer,	Science of The Total Environment,	2016	Abstract: Domestic drinking water wells serve 44 million people in the US and are common globally. They are often located in areas served by onsite wastewater treatment systems, including septic systems, which can be sources of biological and chemical pollutants to groundwater. In this study we tested 20 domestic drinking water wells in a sand and gravel aquifer on Cape Cod, Massachusetts, USA, f…
10.1016/j.indcrop.2016.02.038.	Denis Mihaela Panaitescu, Adriana Nicoleta Frone, Ioana Chiulan,	Nanostructured biocomposites from aliphatic polyesters and bacterial cellulose,	Industrial Crops and Products,	2016	Abstract: The fast depletion of fossil fuel reserves, global warming and environmental problems caused by non-biodegradable plastic materials as well as the high toxicity of some synthetic polymers that prevents their use in packaging or medical applications are the main reasons for a greener and more sustainable approach. There is also an imperative demand from the medical sector for more advanc…
10.1016/j.biortech.2015.12.001.	M.A. Voelklein, A. Jacob, R. O‚Äô Shea, J.D. Murphy,	Assessment of increasing loading rate on two-stage digestion of food waste,	Bioresource Technology,	2016	Abstract: A two-stage food waste digestion system involved a first stage hydrolysis reactor followed by a second stage methanogenic reactor. Organic loading rates (OLR) were increased from 6 to 15gVSL‚àí1d‚àí1 in the hydrolysis reactor and from 2 to 5gVSL‚àí1d‚àí1 in the methanogenic reactor. The retention time was fixed at 4days (hydrolysis reactor) and 12days (methane reactor). A single-stage d…
10.1016/j.jclepro.2016.01.005.	Thomas Winkler, Kerstin Schopf, Ralf Aschemann, Wilfried Winiwarter,	From farm to fork ‚Äì A life cycle assessment of fresh Austrian pork,	Journal of Cleaner Production,	2016	Abstract: With 7.5% total nutritional value, pork is a staple food for many members of the Austrian population. Among members of the general public, little is known about the environmental impacts ‚Äúfrom farm to fork‚Äù in the production of pork. This paper identifies three main impact categories for the environmental profile of Austrian pork using the Life Cycle Assessment (LCA) method. In a tr…
10.1016/j.foodhyd.2015.01.035.	Juan-Mei Li, Shao-Ping Nie,	The functional and nutritional aspects of hydrocolloids in foods,	Food Hydrocolloids,	2016	Abstract: Hydrocolloids are among the most commonly used ingredients in the food industry. They function as thickeners, gelling agents, emulsifiers, stabilizers, fat replacers, clarifying agents, flocculating agents, clouding agents and whipping agents; additionally, they have applications in the areas of edible films, encapsulating flavors and crystallization inhibition. Besides, hydrocolloids a…
10.1016/j.marpolbul.2016.06.082.	Norman C. Duke,	Oil spill impacts on mangroves: Recommendations for operational planning and action based on a global review,	Marine Pollution Bulletin,	2016	Abstract: Mangrove tidal wetland habitats are recognised as highly vulnerable to large and chronic oil spills. This review of current literature and public databases covers the last 6 decades, summarising global data on oil spill incidents affecting, or likely to have affected, mangrove habitat. Over this period, there have been at least 238 notable oil spills along mangrove shorelines worldwide.…
10.1016/j.ijfoodmicro.2016.09.008.	Jinsong Feng, Guillaume Lamour, Rui Xue, Mehr Negar Mirvakliki, Savvas G. Hatzikiriakos, Jie Xu, Hongbin Li, Shuo Wang, Xiaonan Lu,	Chemical, physical and morphological properties of bacterial biofilms affect survival of encased Campylobacter jejuni F38011 under aerobic stress,	International Journal of Food Microbiology,	2016	Abstract: Campylobacter jejuni is a microaerophilic pathogen and leading cause of human gastroenteritis. The presence of C. jejuni encased in biofilms found in meat and poultry processing facilities may be the major strategy for its survival and dissemination in aerobic environment. In this study, Staphylococcus aureus, Salmonella enterica, or Pseudomonas aeruginosa was mixed with C. jejuni F3801…
10.1016/j.ibiod.2016.12.010.	Andrea Polo, Francesca Cappitelli, Federica Villa, Flavia Pinzari,	Biological invasion in the indoor environment: the spread of Eurotium¬†halophilicum on library materials,	International Biodeterioration & Biodegradation,	2017	Abstract: Volumes from an archive of the University of Milan showed whitish-grey discolouration putatively caused by microorganisms. Microscopic and viability assays proved that discolouration from two volumes were characterized by a marked presence of viable fungi, demonstrating that they were mainly biological in nature. Fungal sequences were phylogenetically most closely related to Eurotium, A…
10.1016/j.aquabot.2016.10.008.	Anthony J. Rietl, John A. Nyman, Charles W. Lindau, Colin R. Jackson,	Wetland methane emissions altered by vegetation disturbance: An interaction between stem clipping and nutrient enrichment,	Aquatic Botany,	2017	Abstract: Plant-mediated transport is the dominant means of methane release from vegetated wetlands. Whether aboveground plant disturbances affect the emission of methane is largely unknown. We tested the effects of stem clipping on methane emissions from freshwater wetland mesocosms vegetated with Sagittaria lancifolia, Panicum hemitomon, Echinochloa walteri, or Eleocharis macrostachya under dif…
10.1016/j.watres.2017.04.008.	Waheed Miran, Mohsin Nawaz, Jiseon Jang, Dae Sung Lee,	Chlorinated phenol treatment and in situ hydrogen peroxide production in a sulfate-reducing bacteria enriched bioelectrochemical system,	Water Research,	2017	Abstract: Wastewaters are increasingly being considered as renewable resources for the sustainable production of electricity, fuels, and chemicals. In recent years, bioelectrochemical treatment has come to light as a prospective technology for the production of energy from wastewaters. In this study, a bioelectrochemical system (BES) enriched with sulfate-reducing bacteria (SRB) in the anodic cha…
10.1016/j.envpol.2017.09.043.	H.S. Auta, C.U. Emenike, S.H. Fauziah,	Screening of Bacillus strains isolated from mangrove ecosystems in Peninsular Malaysia for microplastic degradation,	Environmental Pollution,	2017	Abstract: The continuous accumulation of microplastics in the environment poses ecological threats and has been an increasing problem worldwide. In this study, eight bacterial strains were isolated from mangrove sediment in Peninsular Malaysia to mitigate the environmental impact of microplastics and develop a clean-up option. The bacterial isolates were screened for their potential to degrade UV…
10.1016/j.scitotenv.2017.07.023.	Waseem Raza, Xinlan Mei, Zhong Wei, Ning Ling, Jun Yuan, Jichen Wang, Qiwei Huang, Qirong Shen,	Profiling of soil volatile organic compounds after long-term application of inorganic, organic and organic-inorganic mixed fertilizers and their effect on plant growth,	Science of The Total Environment,	2017	Abstract: The complexity of soil processes involved in the production, consumption and accumulation of volatile organic compounds (VOCs) makes hard to access the overall dynamics of VOCs in the soil. In this study, the field soil, applied with inorganic (CF), organic (OF) and inorganic-organic mixed (CFOF) fertilizers for ten years was evaluated for the emission of VOCs at different temperature a…
10.1016/j.apsoil.2017.04.011.	Jiling Cao, Youzhi Feng, Shiying He, Xiangui Lin,	Silver nanoparticles deteriorate the mutual interaction between maize (Zea mays L.) and arbuscular mycorrhizal fungi: a soil microcosm study,	Applied Soil Ecology,	2017	Abstract: The effects of silver nanoparticles (AgNPs) on plants and soil microbial communities have been widely documented. However, the influence of AgNPs on plant growth and rhizospheric microbial communities, especially the important symbiotic microbes, such as arbuscular mycorrhizal (AM) fungi, remains under debate. In this study, a greenhouse pot experiment was established to investigate the…
10.1016/j.jece.2017.04.040.	Cameron White, Damian W. Laird, Leonie J. Hughes,	From carbon waste to carbon product: Converting oxalate to polyhydroxybutyrate using a mixed microbial culture,	Journal of Environmental Chemical Engineering,	2017	Abstract: Many industries outside the food sector produce waste streams containing highly oxidised forms of carbon waste, e.g. oxalate is a major by-product of the alumina industry. That carbon is a potential resource for bio-based transformation to marketable products. For the first time, a mixed microbial culture (MMC) has been used to convert oxalate to the biocompatible biopolymer polyhydroxy…
10.1016/j.biortech.2017.01.009.	Enren Zhang, Feng Wang, Wenjing Zhai, Keith Scott, Xu Wang, Guowang Diao,	Efficient removal of nitrobenzene and concomitant electricity production by single-chamber microbial fuel cells with activated carbon air-cathode,	Bioresource Technology,	2017	Abstract: Single-chamber microbial fuel cells (S-MFCs) with bio-anodes and activated carbon (AC) air-cathodes showed high nitrobenzene (NB) tolerance and NB removal with concomitant electricity production. The maximum power over 25Wm‚àí3 could be obtained when S-MFCs were operated in the NB loading range of 1.2‚Äì6.2molm‚àí3d‚àí1, and stable electricity production over 13.7Wm‚àí3 could be produce…
10.1016/j.mimet.2017.04.006.	Purity N. Kipanga, Walter Luyten,	Influence of serum and polystyrene plate type on stability of Candida albicans biofilms,	Journal of Microbiological Methods,	2017	Abstract: Adhesion is a crucial initial step in microbial biofilm formation. Firm attachment to a target surface subsequently ensures successful colonization and survival despite turbulent conditions. In the laboratory, polystyrene plates are commonly used in biofilm experiments and the ‚Äòwashing/rinse steps‚Äô before staining are critical for assaying biofilm viability. However, these rinse ste…
10.1016/j.apsoil.2017.01.014.	K. Mu√±oz, C. Buchmann, M. Meyer, M. Schmidt-Heydt, Z. Steinmetz, D. Diehl, S. Thiele-Bruhn, G.E. Schaumann,	Physicochemical and microbial soil quality indicators as affected by the agricultural management system in strawberry cultivation using straw or black polyethylene mulching,	Applied Soil Ecology,	2017	Abstract: The aim of this study was to understand the differences in physicochemical and microbial soil quality resulting from the use of either wheat straw or black polyethylene, two widely used practices in strawberry cultivation. Soil samples were collected from strawberry crops used during 4 years as mono-cropping system, covered by either straw or black polyethylene (plastic mulching). Soil …
10.1016/j.snb.2016.10.097.	J√∂rg Kretzschmar, Christin Koch, Jan Liebetrau, Michael Mertig, Falk Harnisch,	Electroactive biofilms as sensor for volatile fatty acids: Cross sensitivity, response dynamics, latency and stability,	Sensors and Actuators B: Chemical,	2017	Abstract: Microbial electrochemical sensors are an evolving technology platform based on electroactive microorganisms. Sensors based on anodic biofilms that oxidize organic substrates like acetate as living recognition element are promising for online monitoring of anaerobic digestion (AD), wastewater treatment as well as other processes. Essential for future engineering of microbial electrochemi…
10.1016/j.ecoenv.2016.12.023.	Murali Sharaff, Shalmali Kamat, G. Archana,	Analysis of copper tolerant rhizobacteria from the industrial belt of Gujarat, western India for plant growth promotion in metal polluted agriculture soils,	Ecotoxicology and Environmental Safety,	2017	Abstract: Agricultural sites irrigated for long term with water polluted by industrial effluents containing heavy metals might adversely affect the soil microbial communities and crop yield. Hence it is important to study rhizobacterial communities and their metal tolerance in such affected agricultural fields to restore soil fertility and ecosystem. Present work deals with the study of rhizobact…
10.1016/j.marenvres.2016.05.012.	Carlo Giacomo Avio, Stefania Gorbi, Francesco Regoli,	Plastics and microplastics in the oceans: From emerging pollutants to emerged threat,	Marine Environmental Research,	2017	Abstract: Plastic production has increased dramatically worldwide over the last 60 years and it is nowadays recognized as a serious threat to the marine environment. Plastic pollution is ubiquitous, but quantitative estimates on the global abundance and weight of floating plastics are still limited, particularly for the Southern Hemisphere and the more remote regions. Some large-scale convergence…
10.1016/j.ibiod.2017.01.037.	W.H. Chen, Y.A. Chiang, Y.T. Huang, S.Y. Chen, S. Sung, J.G. Lin,	Tertiary nitrogen removal using simultaneous partial nitrification, anammox and denitrification (SNAD) process in packed bed reactor,	International Biodeterioration & Biodegradation,	2017	Abstract: The study aimed to polish wastewater effluent from an activated treatment system for nitrogen removal by a packed bed bioreactor (PBR). The nitrogen removal via simultaneous partial nitrification, anammox and denitrification (SNAD) process was investigated with different hydraulic retention times (HRTs). The results show that both effluent ammonia- and nitrate-nitrogen concentrations ap…
10.1016/j.jhazmat.2016.09.068.	Mengjie Fan, Nannan Zhou, Peiwen Li, Liuliu Chen, Yingwen Chen, Shubao Shen, Shemin Zhu,	Anaerobic co-metabolic biodegradation of tetrabromobisphenol A using a bioelectrochemical system,	Journal of Hazardous Materials,	2017	Abstract: Tetrabromobisphenol A(TBBPA), a pollutant in industrial wastewaters, needs to be removed due to its high toxicity and persistence. The main biodegradation pathway for TBBPA has been studied, and bisphenol A(BPA), which is toxic to the environment, is recognized as the general terminal product. In this study, we explored a new approach for the anaerobic biodegradation of TBBPA in a bioel…
10.1016/j.biortech.2017.04.069.	Zhiwei Li, Xuejiao Wang, Bingrui Ma, Sen Wang, Dong Zheng, Zonglian She, Liang Guo, Yangguo Zhao, Qiaoyan Xu, Chunji Jin, Shanshan Li, Mengchun Gao,	Long-term impacts of titanium dioxide nanoparticles (TiO2 NPs) on performance and microbial community of activated sludge,	Bioresource Technology,	2017	Abstract: The long-term impacts of titanium dioxide nanoparticles (TiO2 NPs) on the performance and microbial community of activated sludge were evaluated in a sequencing batch reactor (SBR). TiO2 NPs impacted the COD and phosphorus removals of activated sludge, whereas the NH4+-N removal efficiency had no distinct change at 0‚Äì60mg/L TiO2 NPs. The presence of TiO2 NPs obviously inhibited the or…
10.1016/j.cej.2016.12.097.	Huajun Feng, Yanfeng Wang, Xueqin Zhang, Dongsheng Shen, Na Li, Wei Chen, Bin Huang, Yuxiang Liang, Yuyang Zhou,	Degradation of p-fluoronitrobenzene in biological and bioelectrochemical systems: Differences in kinetics, pathways, and microbial community evolutions,	Chemical Engineering Journal,	2017	Abstract: Biodegradation of p-fluoronitrobenzene (p-FNB) regardless of effective p-FNB removal in a bioelectrochemical system (BES) was achieved for the first time in a biological system (BS). p-FNB degradation showed different kinetics, pathways, and microbial community evolutions in the two systems. About 36d were required before 100% p-FNB removal in the BSp-FNB, while only 18d were required i…
10.1016/j.biortech.2017.05.015.	Honghong Dong, Wei Wang, Zhaozheng Song, Hao Dong, Jianfeng Wang, Shanshan Sun, Zhongzhi Zhang, Ming Ke, Zhenjia Zhang, Wei-Min Wu, Guangqing Zhang, Jie Ma,	A high-efficiency denitrification bioreactor for the treatment of acrylonitrile wastewater using waterborne polyurethane immobilized activated sludge,	Bioresource Technology,	2017	Abstract: The performance of a laboratory-scale, high-efficiency denitrification bioreactor (15L) using activated sludge immobilized by waterborne polyurethane in treating acrylonitrile wastewater with high concentration of nitrate nitrogen (249mg/L) was investigated. The bioreactor was operated at 30¬∞C for 220days. Batch denitrification experiments showed that the optimal operation parameters w…
10.1016/j.compositesa.2017.01.014.	Cecily A. Ryan, Sarah L. Billington, Craig S. Criddle,	Methodology to assess end-of-life anaerobic biodegradation kinetics and methane production potential for composite materials,	Composites Part A: Applied Science and Manufacturing,	2017	Abstract: Composites made with bio-based resins are promising candidates for replacement of conventional plastic composites made with petroleum-based resins in many applications (e.g., decking, paneling, furniture, molded automotive parts). For any such applications, end-of-life management needs consideration. Here, we describe a methodology to assess end-of-life anaerobic degradation to methane …
10.1016/j.watres.2017.01.064.	Xiaofei Wang, Adrian Oehmen, Elisabete B. Freitas, Gilda Carvalho, Maria A.M. Reis,	The link of feast-phase dissolved oxygen (DO) with substrate competition and microbial selection in PHA production,	Water Research,	2017	Abstract: Polyhydroxyalkanoates (PHAs) are biobased and biodegradable polyesters with the potential to replace conventional plastics. Aeration requires large amounts of energy in PHA production by mixed microbial cultures (MMCs), particularly during the feast phase due to substrate uptake. The objective of this study was to investigate the impact of DO concentrations on microbial selection, subst…
10.1016/j.scitotenv.2017.06.249.	Elena Balestri, Virginia Menicagli, Flavia Vallerini, Claudio Lardicci,	Biodegradable plastic bags on the seafloor: A future threat for seagrass meadows?,	Science of The Total Environment,	2017	Abstract: Marine plastic litter is a global concern. Carrier bags manufactured from non-biodegradable polymers constitute a large component of this litter. Because of their adverse impact on marine life, non-biodegradable bags have recently been replaced by biodegradable ones. However, growing evidence shows that these latter are not readily degradable in marine sediments and can alter benthic as…
10.1016/j.ancene.2017.03.002.	Douglas L. John, Patricia M. Medeiros, Lydia Babcock-Adams, Sally E. Walker,	Cambrian trilobites as archives for Anthropocene biomarkers and other chemical compounds,	Anthropocene,	2017	Abstract: This study examined well-preserved trilobite fossils from the middle-Cambrian (‚àº507 million years ago) Wheeler Shale of Utah to determine the proportion of original marine biomarkers compared to later chemical overprints. Using a technique to characterize multiple biomarkers simultaneously, the fossils revealed more about modern terrestrial ecosystems and anthropogenic influence than …
10.1016/j.watres.2017.06.005.	Ashvini U. Chaudhari, Dhiraj Paul, Dhiraj Dhotre, Kisan M. Kodam,	Effective biotransformation and detoxification of anthraquinone dye reactive blue 4 by using aerobic bacterial granules,	Water Research,	2017	Abstract: Treatment of textile wastewater containing anthraquinone dye is quite a huge challenge due to its complex aromatic structure and toxicity. Present study deals with the degradation and detoxification of anthraquinone dye reactive blue 4 using aerobic bacterial granules. Bacterial granules effectively decolorized reactive blue 4¬†at wide range of pH (4.0‚Äì11.0) and temperature (20‚Äì55¬†…
10.1016/j.nbt.2016.07.008.	Lili Tian, Boris Kolvenbach, Nora Corvini, Songfeng Wang, Nasrin Tavanaie, Lianhong Wang, Yini Ma, Stefan Scheu, Philippe Fran√ßois-Xavier Corvini, Rong Ji,	Mineralisation of 14C-labelled polystyrene plastics by Penicillium variabile after ozonation pre-treatment,	New Biotechnology,	2017	Abstract: Large amounts of polystyrene (PS), one of the most widely used plastics in the world, end up in the environment through industrial discharge and littering, becoming one of the major components of plastic debris. Such plastics, especially the small-sized microplastics and nanoplastics, have received increasing concerns in terms of their potential environmental risks. Feasible approaches …
10.1016/j.jprot.2017.01.003.	Johan Larsbrink, Tina R. Tuveng, Phillip B. Pope, Vincent Bulone, Vincent G.H. Eijsink, Harry Brumer, Lauren S. McKee,	Proteomic insights into mannan degradation and protein secretion by the forest floor bacterium Chitinophaga pinensis,	Journal of Proteomics,	2017	Abstract: Together with fungi, saprophytic bacteria are central to the decomposition and recycling of biomass in forest environments. The Bacteroidetes phylum is abundant in diverse habitats, and several species have been shown to be able to deconstruct a wide variety of complex carbohydrates. The genus Chitinophaga is often enriched in hotspots of plant and microbial biomass degradation. We pres…
10.1016/j.envpol.2017.03.009.	Stefanie Maa√ü, Daniel Daphi, Anika Lehmann, Matthias C. Rillig,	Transport of microplastics by two collembolan species,	Environmental Pollution,	2017	Abstract: Plastics, despite their great benefits, have become a ubiquitous environmental pollutant, with microplastic particles having come into focus most recently. Microplastic effects have been intensely studied in aquatic, especially marine systems; however, there is lack of studies focusing on effects on soil and its biota. A basic question is if and how surface-deposited microplastic partic…
10.1016/j.energy.2017.04.110.	Dimitre Karamanev, Victor Pupkevich, Kalin Penev, Vassili Glibin, Jay Gohil, Vahid Vajihinejad,	Biological conversion of hydrogen to electricity for energy storage,	Energy,	2017	Abstract: Energy storage is currently one of the most significant problems associated with mass-scale usage of renewable (i.e. wind and solar) power sources. The use of hydrogen as an energy storage medium is very promising, but is hampered by the lack of commercially available hydrogen-to-electricity (H2e) converters. Here we are presenting the first commercially viable, biologically based techn…
10.1016/j.geoderma.2017.06.009.	Ke Zhang, Yihao Liu, Hongbing Luo, Qiang Chen, Zhanyuan Zhu, Wei Chen, Jia Chen, Lin Ji, You Mo,	Bacterial community dynamics and enhanced degradation of di-n-octyl phthalate (DOP) by corncob-sodium alginate immobilized bacteria,	Geoderma,	2017	Abstract: A bacterial strain designated as ETG-101, capable of utilizing DOP as source of carbon and energy, was isolated from activated sludge. According to the 16s rRNA gene sequences, strain ETG-101 was identified as Burkholderia sp. Analysis of DOP degradation intermediates indicated that strain ETG-101 could completely degrade DOP via de-esterification pathway that transforms di-esters to mo…
10.1016/j.watres.2017.06.019.	Xingxing Peng, Zhangna Wang, Jingfei Huang, Barry R. Pittendrigh, Shengwei Liu, Xiaoshan Jia, Po Keung Wong,	Efficient degradation of tetrabromobisphenol A by synergistic integration of Fe/Ni bimetallic catalysis and microbial acclimation,	Water Research,	2017	Abstract: This study provides a novel technology for the degradation of tetrabromobisphenol A (TBBPA) via an interaction of Fe redox and a shift of functional microbial community. TBBPA was degraded by integration of synthesized Fe-Ni bimetallic particles and enriched microbial consortium within an aqueous system. This cooperative integration yielded the best TBBPA-degrading capacity (100% remova…
10.1016/j.ymben.2017.10.009.	Taylor L. Weiss, Eric J. Young, Daniel C. Ducat,	A synthetic, light-driven consortium of cyanobacteria and heterotrophic bacteria enables stable polyhydroxybutyrate production,	Metabolic Engineering,	2017	Abstract: We previously reported that Synechococcus elongatus PCC 7942, engineered with the sucrose transporter CscB, can export up to 85% of its photosynthetically-fixed carbon as sucrose and shows considerable promise as an alternative carbohydrate source. One approach to effectively utilize this cyanobacterium is to generate synthetic, light-driven consortia in which sucrose-metabolizing heter…
10.1016/j.envint.2017.07.007.	Robin E. Dodson, Julia O. Udesky, Meryl D. Colton, Martha McCauley, David E. Camann, Alice Y. Yau, Gary Adamkiewicz, Ruthann A. Rudel,	Chemical exposures in recently renovated low-income housing: Influence of building materials and occupant activities,	Environment International,	2017	Abstract: Health disparities in low-income communities may be linked to residential exposures to chemicals infiltrating from the outdoors and characteristics of and sources in the home. Indoor sources comprise those introduced by the occupant as well as releases from building materials. To examine the impact of renovation on indoor pollutants levels and to classify chemicals by predominant indoor…
10.1016/j.envpol.2017.03.012.	Sehroon Khan, Sadia Nadir, Zia Ullah Shah, Aamer Ali Shah, Samantha C. Karunarathna, Jianchu Xu, Afsar Khan, Shahzad Munir, Fariha Hasan,	Biodegradation of polyester polyurethane by Aspergillus tubingensis,	Environmental Pollution,	2017	Abstract: The xenobiotic nature and lack of degradability of polymeric materials has resulted in vast levels of environmental pollution and numerous health hazards. Different strategies have been developed and still more research is being in progress to reduce the impact of these polymeric materials. This work aimed to isolate and characterize polyester polyurethane (PU) degrading fungi from the …
10.1016/j.scitotenv.2016.10.197.	Wenchao Du, Jorge L. Gardea-Torresdey, Yuwei Xie, Ying Yin, Jianguo Zhu, Xiaowei Zhang, Rong Ji, Kaihua Gu, Jose R. Peralta-Videa, Hongyan Guo,	Elevated CO2 levels modify TiO2 nanoparticle effects on rice and soil microbial communities,	Science of The Total Environment,	2017	Abstract: Evidence suggests that CO2 modifies the behavior of nanomaterials. Thus, in a few decades, plants might be exposed to additional stress if atmospheric levels of CO2 and the environmental burden of nanomaterials increase at the current pace. Here, we used a full-size free-air CO2 enrichment (FACE) system in farm fields to investigate the effect of elevated CO2 levels on phytotoxicity and…
10.1016/j.jclepro.2017.08.134.	Yu Jiang, Li Wei, Kai Yang, Xueqing Shi, Hongyu Wang,	Rapid formation of aniline-degrading aerobic granular sludge and investigation of its microbial community succession,	Journal of Cleaner Production,	2017	Abstract: Aniline is one of common by-products in several industries such as petroleum and chemical and its discharge attracts increasing concern in recent years. Aerobic granular sludge (AGS) technology is regarded as one of the most promising biological processes. However, there are some drawbacks such as long start-up especially when the system is fed with toxic pollutants (e.g., aromatic comp…
10.1016/j.apenergy.2016.12.044.	Chi-Yung Lai, Chih-Hung Wu, Chui-Ting Meng, Chi-Wen Lin,	Decolorization of azo dye and generation of electricity by microbial fuel cell with laccase-producing white-rot fungus on cathode,	Applied Energy,	2017	Abstract: Wood-degrading white-rot fungi produce many extracellular enzymes, including the multi-copper oxidative enzyme laccase (EC 1.10.3.2). Laccase uses atmospheric oxygen as the electron acceptor to catalyze a one-electron oxidation reaction of phenolic compounds and therefore has the potential to simultaneously act as a cathode catalyst in a microbial fuel cell (MFC) and degrade azo dye pol…
10.1016/j.procbio.2017.08.018.	Shannon J. Ceballos, Chaowei Yu, Josh T. Claypool, Steven W. Singer, Blake A. Simmons, Michael P. Thelen, Christopher W. Simmons, Jean S. VanderGheynst,	Development and characterization of a thermophilic, lignin degrading microbiota,	Process Biochemistry,	2017	Abstract: Microbial communities and associated enzymes that hydrolyze lignocellulose in the presence of lignin decomposition products are important for industrial and environmental bioconversion processes. The aims of this study were to identify microorganisms capable of decomposing lignocellulose and tolerating lignin decomposition products under high-solids and thermophilic conditions, and to e…
10.1016/j.watres.2017.09.062.	Yali Wang, Dongbo Wang, Yiwen Liu, Qilin Wang, Fei Chen, Qi Yang, Xiaoming Li, Guangming Zeng, Hailong Li,	Triclocarban enhances short-chain fatty acids production from anaerobic fermentation of waste activated sludge,	Water Research,	2017	Abstract: Triclocarban (TCC), one typical antibacterial agent being widely used in various applications, was found to be present in waste activated sludge at significant levels. To date, however, its effect on anaerobic fermentation of sludge has not been investigated. This work therefore aims to fill this knowledge gap. Experimental results showed that when TCC content in sludge increased from 2…
10.1016/j.ijbiomac.2017.01.152.	Meenu Narayanan, Sravanthi Loganathan, Ravi Babu Valapa, Sabu Thomas, T.O. Varghese,	UV protective poly(lactic acid)/rosin films for sustainable packaging,	International Journal of Biological Macromolecules,	2017	Abstract: Recently, biopolymer based plastic materials are regarded as potential alternative for conventional plastics of fossil fuel origin in order to compensate depleting petroleum resources and address environmental pollution issues. Poly(lactic acid) (PLA) is one among the biopolymers which is rapidly commercialized for food packaging application. However, the demerits accompanied with PLA l…
10.1016/j.fsigss.2017.09.024.	Daniel Vanek, Lenka Saskova, Jitka Votrubova,	Does the new ISO 18385:2016 standard for forensic DNA-grade products need a revision?,	Forensic Science International: Genetics Supplement Series,	2017	Abstract: There are several manufacturers that offer forensic DNA-grade products that comply with ISO 18385:2016. We have compared the particular procedures and protocols and suggest a way forward for compliance testing of forensic DNA-grade products.
10.1016/j.biortech.2017.05.192.	Long Huang, Zhiqiang Chen, Qinxue Wen, Duu-Jong Lee,	Enhanced polyhydroxyalkanoate production by mixed microbial culture with extended cultivation strategy,	Bioresource Technology,	2017	Abstract: Low biomass output is a crucial reason for low polyhydroxyalkanoate (PHA) production in mixed microbial cultures (MMCs) PHA process. In this research, an extended cultivation strategy was proposed to rapidly expand the biomass yield of PHA accumulating MMCs and conserve the PHA accumulating ability simultaneously. High PHA content of the cultivated MMCs of 71.4% and 66.7% (higher than 6…
10.1016/j.scitotenv.2017.05.059.	Didier Debroas, Anne Mone, Alexandra Ter Halle,	Plastics in the North Atlantic garbage patch: A boat-microbe for hitchhikers and plastic degraders,	Science of The Total Environment,	2017	Abstract: Plastic is a broad name given to different polymers with high molecular weight that impact wildlife. Their fragmentation leads to a continuum of debris sizes (meso to microplastics) entrapped in gyres and colonized by microorganisms. In the present work, the structure of eukaryotes, bacteria and Archaea was studied by a metabarcoding approach, and statistical analysis associated with ne…
10.1016/j.cej.2017.07.103.	Wei Xing, Wenqiang Zhang, Desheng Li, Jinlong Li, Fangfang Jia, Yuwei Cui, Fumin Ren,	An integrated O/A two-stage packed-bed reactor (INT-PBR) for total nitrogen removal from low organic carbon wastewater,	Chemical Engineering Journal,	2017	Abstract: Total nitrogen (TN) removal from low organic carbon wastewater is challenging. Traditional heterotrophic denitrification requires additional organics as electron donors, potentially increasing the operational challenges and costs of wastewater treatment. Especially for decentralized domestic sewage in rural areas, it is essential to develop an economical and efficient integrated reactor…
10.1016/j.nbt.2017.05.012.	F. Abbondanzi, G. Biscaro, G. Carvalho, L. Favaro, P. Lemos, M. Paglione, C. Samor√¨, C. Torri,	Fast method for the determination of short-chain-length polyhydroxyalkanoates (scl-PHAs) in bacterial samples by In Vial-Thermolysis (IVT),	New Biotechnology,	2017	Abstract: A new method based on the GC‚ÄìMS analysis of thermolysis products obtained by treating bacterial samples at a high temperature (above 270¬∞C) has been developed. This method, here named ‚ÄúIn-Vial-Thermolysis‚Äù (IVT), allowed for the simultaneous determination of short-chain-length polyhydroxyalkanoates (scl-PHA) content and composition. The method was applied to both single strains a…
10.1016/j.envpol.2017.08.088.	Renske J.E. Vroom, Albert A. Koelmans, Ellen Besseling, Claudia Halsband,	Aging of microplastics promotes their ingestion by marine zooplankton,	Environmental Pollution,	2017	Abstract: Microplastics (<5¬†mm) are ubiquitous in the marine environment and are ingested by zooplankton with possible negative effects on survival, feeding, and fecundity. The majority of laboratory studies has used new and pristine microplastics to test their impacts, while aging processes such as weathering and biofouling alter the characteristics of plastic particles in the marine environmen…
10.1016/j.watres.2017.06.008.	Miaomiao Liu, Shanquan Wang, Masaru Konishi Nobu, Benjamin T.W. Bocher, Scott A. Kaley, Wen-Tso Liu,	Impacts of biostimulation and bioaugmentation on the performance and microbial ecology in methanogenic reactors treating purified terephthalic acid wastewater,	Water Research,	2017	Abstract: Up-flow anaerobic sludge blanket (UASB) processes treating purified terephthalic acid (PTA) wastewater often face challenges associated with biomass loss. As excessive biomass loss could lead to deterioration of PTA removal, biostimulation and bioaugmentation were often practiced without understanding the microbial impact in UASB. Three laboratory-scale UASB reactors were operated with …
10.1016/j.biortech.2017.08.152.	Miaomiao Zhou, Jun Zhou, Ming Tan, Juan Du, Binghua Yan, Jonathan W.C. Wong, Yang Zhang,	Enhanced carboxylic acids production by decreasing hydrogen partial pressure during acidogenic fermentation of glucose,	Bioresource Technology,	2017	Abstract: In this study, the effect of reduced hydrogen partial pressure (PH2) on the generation of carboxylic acids from acidogenic fermentation of glucose was investigated. Three strategies were applied to reduce PH2: headspace removal (T1), CO2 sparging (T2) and H2:CO2 (80:20) sparging (T3). Results showed that the production of carboxylic acids in T1-T3 were 10.21, 11.64 and 12.71g/L, respect…
10.1016/j.chemosphere.2017.01.050.	Alireza Gitipour, Souhail R. Al-Abed, Stephen W. Thiel, Kirk G. Scheckel, Thabet Tolaymat,	Nanosilver as a disinfectant in dental unit waterlines: Assessment of the physicochemical transformations of the AgNPs,	Chemosphere,	2017	Abstract: Dental unit water lines (DUWL) are susceptible to biofilm development and bacterial growth leading to water contamination, causing health and ecological effects. This study monitors the interactions between a commonly used nanosilver disinfectant (ASAP-AGX-32, an antimicrobial cleaner for dental units, 0.0032% Ag) and biofilm development in DUWL. To simulate the disinfection scenario, a…
10.1016/j.psep.2017.08.010.	Olga Muter, Ingus Perkons, Visvaldis Svinka, Ruta Svinka, Vadims Bartkevics,	Distinguishing the roles of carrier and biofilm in filtering media for the removal of pharmaceutical compounds from wastewater,	Process Safety and Environmental Protection,	2017	Abstract: Pharmaceutical compounds (PCs) represent a large group of micropollutants in wastewaters (WW) worldwide. Many PCs are resistant to conventional WW treatment. Moreover, for some PCs the removal process is reversible. The aim of this study was to test three newly developed ceramic carriers for biofilm formation and PCs removal. The testing of untreated WW samples by liquid chromatography …
10.1016/j.energy.2017.07.162.	H. Jouhara, D. Czajczy≈Ñska, H. Ghazal, R. Krzy≈ºy≈Ñska, L. Anguilano, A.J. Reynolds, N. Spencer,	Municipal waste management systems for domestic use,	Energy,	2017	Abstract: Every year, the average citizen of a developed country produces about half a tonne of waste, thus waste management is an essential industry. Old waste management systems based on the collection of mixed/sorted waste and transporting it a long way to disposal sites has a significant negative impact on the environment and humans. This paper will review the available waste management syste…
10.1016/j.jclepro.2017.07.169.	Mustafa √ñzilgen,	Assessment of the energy utilization and carbon dioxide emission reduction potential of the microbial fertilizers. A case study on ‚Äúfarm-to-fork‚Äù production chain of Turkish desserts and confections,	Journal of Cleaner Production,	2017	Abstract: Energy utilization and carbon dioxide emission during production of some industrially produced desserts and confections are calculated. The results showed the possibility of 9%‚Äì90% reduction in the energy utilization and 4%‚Äì80% reduction in the carbon dioxide emission if the chemical fertilizers are replaced with their microbial counter parts. Reductions were more influential in the…
10.1016/j.marpolbul.2017.08.016.	Katharina Kesy, Alexander Hentzsch, Franziska Klaeger, Sonja Oberbeckmann, Stephanie Mothes, Matthias Labrenz,	Fate and stability of polyamide-associated bacterial assemblages after their passage through the digestive tract of the blue mussel Mytilus edulis,	Marine Pollution Bulletin,	2017	Abstract: We examined whether bacterial assemblages inhabiting the synthetic polymer polyamide are selectively modified during their passage through the gut of Mytilus edulis in comparison to the biopolymer chitin with focus on potential pathogens. Specifically, we asked whether bacterial biofilms remained stable over a prolonged period of time and whether polyamide could thus serve as a vector f…
10.1016/j.cej.2017.06.174.	Wenjuan Zhang, Xiang Li, Ting Zhang, Jun Li, Sizhou Lai, Hong Chen, Pin Gao, Gang Xue,	High-rate lactic acid production from food waste and waste activated sludge via interactive control of pH adjustment and fermentation temperature,	Chemical Engineering Journal,	2017	Abstract: Lactic acid, a versatile platform molecular, could be bio-produced by synergistic fermenting food waste (FW) with waste activated sludge (WAS), which was a base consuming process and required a relatively longer fermentation time of 5d at ambient temperature. To achieve high-rate lactic acid fermentation in a short time with less alkaline consumption, a new strategy was developed via le…
10.1016/j.jes.2017.02.023.	Xingxing Peng, Zhangna Wang, Dongyang Wei, Qiyuan Huang, Xiaoshan Jia,	Biodegradation of tetrabromobisphenol A in the sewage sludge process,	Journal of Environmental Sciences,	2017	Abstract: Anaerobic sewage sludge capable of rapidly degrading tetrabromobisphenol A (TBBPA) was successfully acclimated in an anaerobic reactor over 280days. During the period from 0 to 280days, the TBBPA degradation rate (DR), utilization of glucose, and VSS were monitored continuously. After 280days of acclimation, the TBBPA DR of active sludge reached 96.0% after 20days of treatment in batch …
10.1016/j.scitotenv.2017.01.069.	Gabriela Montiel-Jarillo, Juli√°n Carrera, Mar√≠a Eugenia Su√°rez-Ojeda,	Enrichment of a mixed microbial culture for polyhydroxyalkanoates production: Effect of pH and N and P concentrations,	Science of The Total Environment,	2017	Abstract: Polyhydroxyalkanoates (PHA) are biopolymers that can be an alternative against conventional plastics. The study reported herein evaluated the enrichment of a mixed microbial culture (MMC) operated under feast/famine regime and different pHs in a sequencing batch reactor (SBR) using acetate as sole carbon source to produce polyhydroxyalkanoates (PHAs). The enrichment step was evaluated a…
10.1016/j.nbt.2016.10.008.	Catarina S.S. Oliveira, Carlos E. Silva, Gilda Carvalho, Maria A. Reis,	Strategies for efficiently selecting PHA producing mixed microbial cultures using complex feedstocks: Feast and famine regime and uncoupled carbon and nitrogen availabilities,	New Biotechnology,	2017	Abstract: Production of polyhydroxyalkanoates (PHAs) by open mixed microbial cultures (MMCs) has been attracting increasing interest as an alternative technology to PHA production by pure cultures, due to the potential for lower costs associated with the use of open systems (eliminating the requirement for sterile conditions) and the utilisation of cheap feedstock (industrial and agricultural was…
10.1016/j.gca.2016.10.026.	Kalina C. Grabb, Carolyn Buchwald, Colleen M. Hansel, Scott D. Wankel,	A dual nitrite isotopic investigation of chemodenitrification by mineral-associated Fe(II) and its production of nitrous oxide,	Geochimica et Cosmochimica Acta,	2017	Abstract: Under anaerobic conditions, the environmental reduction of nitrate (NO3‚àí) and nitrite (NO2‚àí) to more reduced forms is widely regarded as being microbially catalyzed. However, the chemical reduction of oxidized nitrogen species by reduced iron (Fe(II)), whether mineral-bound or surface-associated, may also occur under environmentally relevant conditions. Here we examine the nitrogen …
10.1016/j.ibiod.2016.10.054.	Balsam T. Mohammad, Eldon R. Rene, Maria C. Veiga, Christian Kennes,	Performance of a thermophilic gas-phase biofilter treating high BTEX loads under steady- and transient-state operation,	International Biodeterioration & Biodegradation,	2017	Abstract: The performance of a thermophilic biofilter (50¬†¬∞C) was evaluated to treat a mixture of gas-phase benzene, toluene, ethylbenzene, p-xylene, m-xylene, and o-xylene (BTEX), under steady- and transient-state conditions. After acclimation, steady-state total BTEX elimination capacities ranged from 6 to 360¬†gm‚àí3¬†h‚àí1, depending on the total BTEX loading rate applied (8‚Äì978¬†gm‚àí3¬†…
10.1016/j.matdes.2017.07.042.	Rajni Verma, Sachchidanand Singh, M.K. Dalai, M. Saravanan, Ved V. Agrawal, Avanish Kumar Srivastava,	Photocatalytic degradation of polypropylene film using TiO2-based nanomaterials under solar irradiation,	Materials & Design,	2017	Abstract: The aim of this research is the reduction of environmental pollution by degrading polypropylene (PP) film in an eco-friendly way via TiO2-based nanomaterials (NMs) under solar irradiation. PP was mingled with TiO2-based NMs; TiO2 nanoparticles (NPs) and its nanocomposite, (TiO2-reduced Graphene Oxide: TiO2-rGO) individually by a facile solution casting technique to comparatively study i…
10.1016/j.jenvman.2017.06.054.	Bahareh Hassanpour, Shree Giri, William T. Pluer, Tammo S. Steenhuis, Larry D. Geohring,	Seasonal performance of denitrifying bioreactors in the Northeastern United States: Field trials,	Journal of Environmental Management,	2017	Abstract: Denitrifying bioreactors are increasingly being used for nitrate removal from agricultural drainage water. Filled with carbon substrates, often woodchips, denitrifying bioreactors provide a favorable anaerobic environment for denitrification. Despite performing well in loess soils in the Midwestern United States, field bioreactors have not yet been evaluated in shallow soils over glacia…
10.1016/bs.coac.2016.10.002.	Ana Violeta Gir√£o, Gianvito Caputo, Marta C. Ferro,	Chapter 6 - Application of Scanning Electron Microscopy‚ÄìEnergy Dispersive X-Ray Spectroscopy (SEM-EDS),	Editor(s): Teresa A.P. Rocha-Santos, Armando C. Duarte,	Elsevier
10.1016/j.jenvman.2016.11.071.	Sen Wang, Zhiwei Li, Mengchun Gao, Zonglian She, Bingrui Ma, Liang Guo, Dong Zheng, Yangguo Zhao, Chunji Jin, Xuejiao Wang, Feng Gao,	Long-term effects of cupric oxide nanoparticles (CuO NPs) on the performance, microbial community and enzymatic activity of activated sludge in a sequencing batch reactor,	Journal of Environmental Management,	2017	Abstract: The long-term effects of cupric oxide nanoparticles (CuO NPs) on the performance, microbial activity and microbial community of activated sludge were investigated in a sequencing batch reactor (SBR). The SBR performance had no evident change at 0‚Äì10¬†mg/L CuO NPs, whereas the CuO NPs concentration at 30‚Äì60¬†mg/L affected the COD, NH4+-N and soluble orthophosphate (SOP) removal, nitr…
10.1016/j.egypro.2017.10.113.	Chotinath Vongvichiankul, Jirawan Deebao, Watsa Khongnakorn,	Relationship between pH, Oxidation Reduction Potential (ORP) and Biogas Production in Mesophilic Screw Anaerobic Digester,	Energy Procedia,	2017	Abstract: Anaerobic digestion is a biological process that can be used for food waste and leachate treatment. A semi- continuous anaerobic digestion experiment was carried out treating a synthetic feedstock made of 50% synthetic food waste and 50% leachate. The total solids concentration inside the reaction was maintain constant and different TS were investigated varying from 5 to 7% TS. The aim …
10.1016/j.apgeochem.2017.02.016.	William Orem, Matthew Varonka, Lynn Crosby, Karl Haase, Keith Loftin, Michelle Hladik, Denise M. Akob, Calin Tatu, Adam Mumford, Jeanne Jaeschke, Anne Bates, Tiffani Schell, Isabelle Cozzarelli,	Organic geochemistry and toxicology of a stream impacted by unconventional oil and gas wastewater disposal operations,	Applied Geochemistry,	2017	Abstract: The large volume of wastewater produced during unconventional oil and gas (UOG) extraction is a significant challenge for the energy industry and of environmental concern, as the risks due to leaks, spills, and migration of these fluids into natural waters are unknown. UOG wastewater is often hypersaline, and contains myriad organic and inorganic substances added for production purposes…
10.1016/j.marpolbul.2017.08.024.	Manca Kovaƒç Vir≈°ek, Marija Nika Lov≈°in, ≈†pela Koren, Andrej Kr≈æan, Monika Peterlin,	Microplastics as a vector for the transport of the bacterial fish pathogen species Aeromonas salmonicida,	Marine Pollution Bulletin,	2017	Abstract: Microplastics is widespread in the marine environment where it can cause numerous negative effects. It can provide space for the growth of organisms and serves as a vector for the long distance transfer of marine microorganisms. In this study, we examined the sea surface concentrations of microplastics in the North Adriatic and characterized bacterial communities living on the microplas…
10.1016/j.jksus.2016.10.005.	Andrew S. Ball, Esmaeil Shahsavari, Arturo Aburto-Medina, Krishna K. Kadali, Amer A.J. Shaiban, Richard J. Stewart,	Biostabilization of municipal solid waste fractions from an Advanced Waste Treatment plant,	Journal of King Saud University - Science,	2017	Abstract: Controlling the safe disposal of Municipal Solid Waste (MSW), especially the biodegradable fraction, is an important goal of waste management. This study reports the effects of using composting to biostabilize the biodegradable fraction of MSW sourced from an Advanced Waste Treatment plant in Australia. The impact of biostabilization on the initial aerobic degradation of the material sh…
10.1016/j.jenvman.2017.06.007.	Marta M. Moreno, Sara Gonz√°lez-Mora, Jaime Villena, Juan A. Campos, Carmen Moreno,	Deterioration pattern of six biodegradable, potentially low-environmental impact mulches in field conditions,	Journal of Environmental Management,	2017	Abstract: Polyethylene plastic mulches are widely used in agriculture due to the countless advantages they have. However, the environmental problems associated with their use have led us to look for alternative mulch materials which degrade naturally and quickly, impact the environment less and function satisfactorily. To this end, biodegradable plastics and paper mulches are being used, but aspe…
10.1016/j.biortech.2017.05.099.	Yuquan Wei, Yue Zhao, Yuying Fan, Qian Lu, Mingxiao Li, Qingbin Wei, Yi Zhao, Zhenyu Cao, Zimin Wei,	Impact of phosphate-solubilizing bacteria inoculation methods on phosphorus transformation and long-term utilization in composting,	Bioresource Technology,	2017	Abstract: This study aimed to assess the effect of phosphate-solubilizing bacteria (PSB) application and inoculation methods on rock phosphate (RP) solubilization and bacterial community during composting. The results showed that PSB inoculation in different stages of composting, especially both in the beginning and cooling stages, not only improved the diversity and abundance of PSB and bacteria…
10.1016/j.wasman.2016.11.007.	K. Chidambarampadmavathy, O.P. Karthikeyan, R. Huerlimann, G.E. Maes, K. Heimann,	Response of mixed methanotrophic consortia to different methane to oxygen ratios,	Waste Management,	2017	Abstract: Methane (CH4) and oxygen (air) concentrations affect the CH4 oxidation capacity (MOC) and mixed methanotrophic community structures in compost (fresh) and landfill (age old) top cover soils. A change in the mixed methanotrophic community structure in response has implications for landfill CH4 bio-filter remediation and possible bio-product outcomes (i.e., fatty acid methyl esters (FAME)…
10.1016/j.apenergy.2016.10.122.	Koen Wetser, Kim Dieleman, Cees Buisman, David Strik,	Electricity from wetlands: Tubular plant microbial fuels with silicone gas-diffusion biocathodes,	Applied Energy,	2017	Abstract: Application of the plant microbial fuel cell (PMFC) in wetlands should be invisible without excavation of the soil. The preferred design is a tubular design with the anode directly between the plant roots and an oxygen reducing biocathode inside the tube. Oxygen should be passively supplied to the cathode via a gas diffusion layer. In this research silicone was successfully used as gas …
10.3168/jds.2016-11745.	I.M. Ogunade, Y. Jiang, D.H. Kim, A.A. Pech Cervantes, K.G. Arriola, D. Vyas, Z.G. Weinberg, K.C. Jeong, A.T. Adesogan,	Fate of Escherichia coli O157:H7 and bacterial diversity in corn silage contaminated with the pathogen and treated with chemical or microbial additives,	Journal of Dairy Science,	2017	Abstract: ABSTRACT
10.1016/j.jmarsys.2016.08.013.	Nadezhda A. Berezina, Yulia I. Gubelit, Yulia M. Polyak, Andrey N. Sharov, Valentina A. Kudryavtseva, Vasily A. Lubimtsev, Vasily A. Petukhov, Tatyana D. Shigaeva,	An integrated approach to the assessment of the eastern Gulf of Finland health: A case study of coastal habitats,	Journal of Marine Systems,	2017	Abstract: Eutrophication and chemical pollution are typical threats to the ecosystem of the Gulf of Finland. This paper aims to make a comprehensive assessment of the environmental status of coastal habitats in the easternmost Gulf of Finland (Neva River estuary) by using different physical, chemical and biotic variables to find cost-effective indicators for further monitoring. During summers of …
10.1016/j.envsci.2016.12.014.	Marion Brodhagen, Jessica R. Goldberger, Douglas G. Hayes, Debra Ann Inglis, Thomas L. Marsh, Carol Miles,	Policy considerations for limiting unintended residual plastic in agricultural soils,	Environmental Science & Policy,	2017	Abstract: Growing crops under high-intensity agriculture entails the use of numerous plastic products, especially polyethylene plastic films used as crop mulches. As a result, some of the world‚Äôs most productive agricultural soils are now being affected by plastic pollution, seriously threatening soil health and food security. Plastic film mulches designed to biodegrade in soil provide an appea…
10.1016/j.cej.2017.02.094.	Sabrina Campanari, Floriana Augelletti, Simona Rossetti, Fabio Sciubba, Marianna Villano, Mauro Majone,	Enhancing a multi-stage process for olive oil mill wastewater valorization towards polyhydroxyalkanoates and biogas production,	Chemical Engineering Journal,	2017	Abstract: Olive oil mill wastewaters (OMW) cause serious environmental pollution problems due to their high level of production and specific chemical characteristics. An innovative disposal treatment and simultaneous valorization technology consists of using OMW as a no-cost substrate for mixed microbial culture (MMC)-based polyhydroxyalkanoates (PHAs) production process. Here, an MMC multi-stage…
10.1016/j.watres.2017.09.031.	Emmanouela Korkakaki, Mark C.M. van Loosdrecht, Robbert Kleerebezem,	Impact of phosphate limitation on PHA production in a feast-famine process,	Water Research,	2017	Abstract: Double-limitation systems have shown to induce polyhydroxyalkanoates (PHA) production in chemostat studies limited in e.g. carbon and phosphate. In this work the impact of double substrate limitation on the enrichment of a PHA producing community was studied in a sequencing batch process. Enrichments at different C/P concentration ratios in the influent were established and the effect o…
10.1016/j.ibiod.2017.01.015.	Sonalee Das, Priyanka Pandey, Smita Mohanty, Sanjay Kumar Nayak,	Evaluation of biodegradability of green polyurethane/nanosilica composite synthesized from transesterified castor oil and palm oil based isocyanate,	International Biodeterioration & Biodegradation,	2017	Abstract: This paper aims to assess the biodegradability of neat polyurethane and polyurethane/nanosilica composite based on transesterified castor oil and isocyanate derived from palm oil under composting condition for an exposure period of 90 days. Fungal and bacterial colonies have been isolated and identified from the surface of the degraded sample. The biodegradation of the films have been i…
10.1016/j.ibiod.2017.01.004.	Jiaming Xu, Qihong Lu, Renata Alves de Toledo, Hojae Shim,	Degradation of di-2-ethylhexyl phthalate (DEHP) by an indigenous isolate Acinetobacter sp. SN13,	International Biodeterioration & Biodegradation,	2017	Abstract: A bacterial strain capable of degrading di(2-ethylhexyl) phthalate (DEHP) from the artificially contaminated water (with over 90% removal within 5 days of incubation) was isolated from the activated sludge obtained from a regional wastewater treatment plant in Macau Special Administrative Region, China. The isolate was identified as Acinetobacter sp. SN13 by the 16S rRNA gene sequence a…
10.1016/j.biortech.2016.11.074.	Zhao Zhimiao, Song Xinshan, Zhao Yufeng, Xiao Yanping, Wang Yuhui, Wang Junfeng, Yan Denghua,	Effects of iron and calcium carbonate on the variation and cycling of carbon source in integrated wastewater treatments,	Bioresource Technology,	2017	Abstract: Iron and calcium carbonate were added in wastewater treatments as the adjusting agents to improve the contaminant removal performance and regulate the variation of carbon source in integrated treatments. At different temperatures, the addition of the adjusting agents obviously improved the nitrogen and phosphorous removals. TN and TP removals were respectively increased by 29.41% and 23…
[truncated: 878 more rows]

## Sheet: Table S1B
Supplementary Table S1B: All studies that met all of the inclusion criteria, details on whether the data was available, primers used and data processing details for all included studies as well as details on contact with the authors of the studies that could not be included.
[truncated: 60 more rows]
