# Supplementary material for: Food or just a free ride? A meta-analysis reveals the global diversity of the Plastisphere
Source: ISME J. 2020 Nov 2;15(3):789–806. doi: 10.1038/s41396-020-00814-9 (PMC8027867; doi:10.1038/s41396-020-00814-9)
Supplement: Supplementary file 3 — Supplementary Table S2 [file 41396_2020_814_MOESM3_ESM.xlsx]

## Sheet: Table S2
Supplementary Table S2: All meta-data collected for each included study, including sequence accession numbers and sample names within their respective studies.

## Sheet: Combined
#SampleID	Study	Latitude	Longitude	Environment	WaterOrSediment	LabOrField	IncubationOrCollection	Source	MaterialType	PlasticTypeSpecific	PlasticTypeGeneral	DEPTH	IncubationTime	IncubationGeneral	Temperature	Salinity	Light	Season	PrimerPair	DNAExtraction
AA2018s001	AriasAndres	53.1433	13.0281	freshwater	water	lab	incubation	other	none	other	planktonic	0	3	early	20	0	ambient	summer	515F_806R	redextract_sigma
AA2018s002	AriasAndres	53.1433	13.0281	freshwater	water	lab	incubation	other	none	other	planktonic	0	3	early	20	0	ambient	summer	515F_806R	redextract_sigma
AA2018s003	AriasAndres	53.1433	13.0281	freshwater	water	lab	incubation	other	none	other	planktonic	0	3	early	20	0	ambient	summer	515F_806R	redextract_sigma
AA2018s004	AriasAndres	53.1433	13.0281	freshwater	water	lab	incubation	other	none	other	planktonic	0	3	early	20	0	ambient	summer	515F_806R	redextract_sigma
AA2018s005	AriasAndres	53.1433	13.0281	freshwater	water	lab	incubation	other	none	other	planktonic	0	3	early	20	0	ambient	summer	515F_806R	redextract_sigma
AA2018s006	AriasAndres	53.1433	13.0281	freshwater	water	lab	incubation	other	none	other	planktonic	0	3	early	20	0	ambient	summer	515F_806R	redextract_sigma
AA2018s007	AriasAndres	53.1433	13.0281	freshwater	water	lab	incubation	other	none	other	planktonic	0	3	early	20	0	ambient	summer	515F_806R	redextract_sigma
AA2018s008	AriasAndres	53.1433	13.0281	freshwater	water	lab	incubation	other	none	other	planktonic	0	3	early	20	0	ambient	summer	515F_806R	redextract_sigma
AA2018s009	AriasAndres	53.1433	13.0281	freshwater	water	lab	incubation	other	none	other	planktonic	0	3	early	20	0	ambient	summer	515F_806R	redextract_sigma
AA2018s010	AriasAndres	53.1433	13.0281	freshwater	water	lab	incubation	other	none	other	planktonic	0	3	early	20	0	ambient	summer	515F_806R	redextract_sigma
AA2018s011	AriasAndres	53.1433	13.0281	freshwater	water	lab	incubation	other	none	other	planktonic	0	3	early	20	0	ambient	summer	515F_806R	redextract_sigma
AA2018s012	AriasAndres	53.1433	13.0281	freshwater	water	lab	incubation	other	none	other	planktonic	0	3	early	20	0	ambient	summer	515F_806R	redextract_sigma
AA2018s013	AriasAndres	53.1433	13.0281	freshwater	water	lab	incubation	other	none	other	planktonic	0	3	early	20	0	ambient	summer	515F_806R	redextract_sigma
AA2018s014	AriasAndres	53.1433	13.0281	freshwater	water	lab	incubation	other	none	other	planktonic	0	3	early	20	0	ambient	summer	515F_806R	redextract_sigma
AA2018s015	AriasAndres	53.1433	13.0281	freshwater	water	lab	incubation	other	none	other	planktonic	0	3	early	20	0	ambient	summer	515F_806R	redextract_sigma
AA2018s016	AriasAndres	53.1433	13.0281	freshwater	water	lab	incubation	plastic	ps	ps	other plastic	0	3	early	20	0	ambient	summer	515F_806R	redextract_sigma
AA2018s017	AriasAndres	53.1433	13.0281	freshwater	water	lab	incubation	plastic	ps	ps	other plastic	0	3	early	20	0	ambient	summer	515F_806R	redextract_sigma
AA2018s018	AriasAndres	53.1433	13.0281	freshwater	water	lab	incubation	plastic	ps	ps	other plastic	0	3	early	20	0	ambient	summer	515F_806R	redextract_sigma
AA2018s019	AriasAndres	53.1433	13.0281	freshwater	water	lab	incubation	plastic	ps	ps	other plastic	0	3	early	20	0	ambient	summer	515F_806R	redextract_sigma
AA2018s020	AriasAndres	53.1433	13.0281	freshwater	water	lab	incubation	plastic	ps	ps	other plastic	0	3	early	20	0	ambient	summer	515F_806R	redextract_sigma
AA2018s021	AriasAndres	53.1433	13.0281	freshwater	water	lab	incubation	plastic	ps	ps	other plastic	0	3	early	20	0	ambient	summer	515F_806R	redextract_sigma
AA2018s022	AriasAndres	53.1433	13.0281	freshwater	water	lab	incubation	plastic	ps	ps	other plastic	0	3	early	20	0	ambient	summer	515F_806R	redextract_sigma
AA2018s023	AriasAndres	53.1433	13.0281	freshwater	water	field	incubation	plastic	ps	ps	other plastic	6	30	late	18	0	ambient	summer	515F_806R	redextract_sigma
AA2018s024	AriasAndres	53.1433	13.0281	freshwater	water	field	incubation	plastic	ps	ps	other plastic	6	30	late	18	0	ambient	summer	515F_806R	redextract_sigma
AA2018s025	AriasAndres	53.1433	13.0281	freshwater	water	lab	incubation	water	water	water	planktonic	6	3	early	20	0	ambient	summer	515F_806R	redextract_sigma
AA2018s026	AriasAndres	53.1433	13.0281	freshwater	water	lab	incubation	water	water	water	planktonic	6	3	early	20	0	ambient	summer	515F_806R	redextract_sigma
AA2018s027	AriasAndres	53.1433	13.0281	freshwater	water	lab	incubation	water	water	water	planktonic	6	3	early	20	0	ambient	summer	515F_806R	redextract_sigma
AA2018s028	AriasAndres	53.1433	13.0281	freshwater	water	field	incubation	water	water	water	planktonic	6	unknown	collection	18	0	ambient	summer	515F_806R	redextract_sigma
AA2018s029	AriasAndres	53.1433	13.0281	freshwater	water	field	incubation	water	water	water	planktonic	6	unknown	collection	18	0	ambient	summer	515F_806R	redextract_sigma
AA2018s030	AriasAndres	53.1433	13.0281	freshwater	water	field	incubation	water	water	water	planktonic	6	unknown	collection	18	0	ambient	summer	515F_806R	redextract_sigma
AZ2015s001	AmaralZettler	22.303	-65.18	marine	water	field	collection	water	water	water	planktonic	3	unknown	collection	25.9	36	ambient	spring	967F_1064R	gentra_puregene
AZ2015s002	AmaralZettler	22.303	-65.18	marine	water	field	collection	water	water	water	planktonic	3	unknown	collection	25.9	36	ambient	spring	967F_1064R	gentra_puregene
AZ2015s003	AmaralZettler	28.087	-63.432	marine	water	field	collection	water	water	water	planktonic	3	unknown	collection	24.7	36.57	ambient	spring	967F_1064R	gentra_puregene
AZ2015s004	AmaralZettler	28.087	-63.432	marine	water	field	collection	water	water	water	planktonic	3	unknown	collection	24.7	36.57	ambient	spring	967F_1064R	gentra_puregene
AZ2015s005	AmaralZettler	39.143	-67.825	marine	water	field	collection	water	water	water	planktonic	3	unknown	collection	18.9	34.18	ambient	summer	967F_1064R	gentra_puregene
AZ2015s006	AmaralZettler	39.143	-67.825	marine	water	field	collection	water	water	water	planktonic	3	unknown	collection	18.9	34.18	ambient	summer	967F_1064R	gentra_puregene
AZ2015s007	AmaralZettler	39.978	-68.882	marine	water	field	collection	water	water	water	planktonic	3	unknown	collection	16.6	33.76	ambient	summer	967F_1064R	gentra_puregene
AZ2015s008	AmaralZettler	39.978	-68.882	marine	water	field	collection	water	water	water	planktonic	3	unknown	collection	16.6	33.76	ambient	summer	967F_1064R	gentra_puregene
AZ2015s009	AmaralZettler	42.728	-70.22	marine	water	field	collection	water	water	water	planktonic	3	unknown	collection	15.3	29.48	ambient	summer	967F_1064R	gentra_puregene
AZ2015s010	AmaralZettler	42.728	-70.22	marine	water	field	collection	water	water	water	planktonic	3	unknown	collection	15.3	29.48	ambient	summer	967F_1064R	gentra_puregene
AZ2015s011	AmaralZettler	31.81	-121.572	marine	water	field	collection	water	water	water	planktonic	3	unknown	collection	18.3	33.19	ambient	autumn	967F_1064R	gentra_puregene
AZ2015s012	AmaralZettler	31.81	-121.572	marine	water	field	collection	water	water	water	planktonic	3	unknown	collection	18.3	33.19	ambient	autumn	967F_1064R	gentra_puregene
AZ2015s013	AmaralZettler	33.023	-125.582	marine	water	field	collection	water	water	water	planktonic	3	unknown	collection	18.9	33.17	ambient	autumn	967F_1064R	gentra_puregene
AZ2015s014	AmaralZettler	33.023	-125.582	marine	water	field	collection	water	water	water	planktonic	3	unknown	collection	18.9	33.17	ambient	autumn	967F_1064R	gentra_puregene
AZ2015s015	AmaralZettler	33.468	-127.768	marine	water	field	collection	water	water	water	planktonic	3	unknown	collection	19.2	33.18	ambient	autumn	967F_1064R	gentra_puregene
AZ2015s016	AmaralZettler	33.468	-127.768	marine	water	field	collection	water	water	water	planktonic	3	unknown	collection	19.2	33.18	ambient	autumn	967F_1064R	gentra_puregene
AZ2015s017	AmaralZettler	32.947	-131.548	marine	water	field	collection	water	water	water	planktonic	3	unknown	collection	21.2	34	ambient	autumn	967F_1064R	gentra_puregene
AZ2015s018	AmaralZettler	32.947	-131.548	marine	water	field	collection	water	water	water	planktonic	3	unknown	collection	21.2	34	ambient	autumn	967F_1064R	gentra_puregene
AZ2015s019	AmaralZettler	33.48	-132.45	marine	water	field	collection	water	water	water	planktonic	3	unknown	collection	21.2	33.5	ambient	autumn	967F_1064R	gentra_puregene
AZ2015s020	AmaralZettler	33.48	-132.45	marine	water	field	collection	water	water	water	planktonic	3	unknown	collection	21.2	33.5	ambient	autumn	967F_1064R	gentra_puregene
AZ2015s021	AmaralZettler	33.902	-134.272	marine	water	field	collection	water	water	water	planktonic	3	unknown	collection	21.1	33.61	ambient	autumn	967F_1064R	gentra_puregene
AZ2015s022	AmaralZettler	33.902	-134.272	marine	water	field	collection	water	water	water	planktonic	3	unknown	collection	21.1	33.61	ambient	autumn	967F_1064R	gentra_puregene
AZ2015s023	AmaralZettler	33.565	-135.435	marine	water	field	collection	water	water	water	planktonic	3	unknown	collection	21.7	33.7	ambient	autumn	967F_1064R	gentra_puregene
AZ2015s024	AmaralZettler	33.565	-135.435	marine	water	field	collection	water	water	water	planktonic	3	unknown	collection	21.7	33.7	ambient	autumn	967F_1064R	gentra_puregene
AZ2015s025	AmaralZettler	33.258	-136.213	marine	water	field	collection	water	water	water	planktonic	3	unknown	collection	22.1	34.389	ambient	autumn	967F_1064R	gentra_puregene
AZ2015s026	AmaralZettler	33.258	-136.213	marine	water	field	collection	water	water	water	planktonic	3	unknown	collection	22.1	34.389	ambient	autumn	967F_1064R	gentra_puregene
AZ2015s027	AmaralZettler	23.908	-149.107	marine	water	field	collection	water	water	water	planktonic	3	unknown	collection	25.6	35.32	ambient	autumn	967F_1064R	gentra_puregene
AZ2015s028	AmaralZettler	23.908	-149.107	marine	water	field	collection	water	water	water	planktonic	3	unknown	collection	25.6	35.32	ambient	autumn	967F_1064R	gentra_puregene
AZ2015s029	AmaralZettler	22.52	-150.782	marine	water	field	collection	water	water	water	planktonic	3	unknown	collection	25.2	35.34	ambient	autumn	967F_1064R	gentra_puregene
AZ2015s030	AmaralZettler	22.52	-150.782	marine	water	field	collection	water	water	water	planktonic	3	unknown	collection	25.2	35.34	ambient	autumn	967F_1064R	gentra_puregene
AZ2015s031	AmaralZettler	21.39	-152.017	marine	water	field	collection	water	water	water	planktonic	3	unknown	collection	25.7	35.09	ambient	autumn	967F_1064R	gentra_puregene
AZ2015s032	AmaralZettler	21.39	-152.017	marine	water	field	collection	water	water	water	planktonic	3	unknown	collection	25.7	35.09	ambient	autumn	967F_1064R	gentra_puregene
AZ2015s033	AmaralZettler	32.6208	-117.129	marine	water	field	incubation	plastic	ps	ps	other plastic	0.5	0	early	20	29	ambient	summer	967F_1064R	gentra_puregene
AZ2015s034	AmaralZettler	11.9983	-61.7717	marine	water	field	incubation	plastic	ps	ps	other plastic	0.5	0	early	28.1	29	ambient	spring	967F_1064R	gentra_puregene
AZ2015s035	AmaralZettler	11.9983	-61.7717	marine	water	field	incubation	not_plastic	glass	not_plastic	biofilm	0.5	0	early	28.1	36.5	ambient	spring	967F_1064R	gentra_puregene
AZ2015s036	AmaralZettler	11.9983	-61.7717	marine	water	field	incubation	not_plastic	glass	not_plastic	biofilm	0.5	0	early	28.1	36.5	ambient	spring	967F_1064R	gentra_puregene
AZ2015s037	AmaralZettler	11.9983	-61.7717	marine	water	field	incubation	not_plastic	glass	not_plastic	biofilm	0.5	0	early	28.1	36.5	ambient	spring	967F_1064R	gentra_puregene
AZ2015s038	AmaralZettler	11.9983	-61.7717	marine	water	field	incubation	plastic	pp	pp	aliphatic	0.5	0	early	28.2	36	ambient	summer	967F_1064R	gentra_puregene
AZ2015s039	AmaralZettler	11.9983	-61.7717	marine	water	field	incubation	plastic	pe	pe	aliphatic	0.5	0	early	28.2	36	ambient	summer	967F_1064R	gentra_puregene
AZ2015s040	AmaralZettler	11.9983	-61.7717	marine	water	field	incubation	plastic	ps	ps	other plastic	0.5	0	early	28.2	29	ambient	summer	967F_1064R	gentra_puregene
AZ2015s041	AmaralZettler	18.6717	-64.585	marine	water	field	collection	water	water	water	planktonic	0	unknown	collection	27.6	36.26	ambient	spring	967F_1064R	gentra_puregene
AZ2015s042	AmaralZettler	18.6717	-64.585	marine	water	field	collection	water	water	water	planktonic	0	unknown	collection	27.6	36.26	ambient	spring	967F_1064R	gentra_puregene
AZ2015s043	AmaralZettler	20.0317	-64.9667	marine	water	field	collection	water	water	water	planktonic	0	unknown	collection	26.9	36.21	ambient	spring	967F_1064R	gentra_puregene
AZ2015s044	AmaralZettler	20.0317	-64.9667	marine	water	field	collection	water	water	water	planktonic	0	unknown	collection	26.9	36.21	ambient	spring	967F_1064R	gentra_puregene
AZ2015s045	AmaralZettler	20.0317	-64.9667	marine	water	field	collection	water	water	water	planktonic	550	unknown	collection	12.3	35.59	ambient	spring	967F_1064R	gentra_puregene
AZ2015s046	AmaralZettler	21.5217	-64.8917	marine	water	field	collection	water	water	water	planktonic	0	unknown	collection	25.8	36.4	ambient	spring	967F_1064R	gentra_puregene
AZ2015s047	AmaralZettler	21.5217	-64.8917	marine	water	field	collection	plastic	pe	pe	aliphatic	0	unknown	collection	25.8	36.4	ambient	spring	967F_1064R	gentra_puregene
AZ2015s048	AmaralZettler	22.3033	-65.18	marine	water	field	collection	plastic	pe	pe	aliphatic	0	unknown	collection	25.9	36	ambient	spring	967F_1064R	gentra_puregene
AZ2015s049	AmaralZettler	22.3033	-65.18	marine	water	field	collection	plastic	pe	pe	aliphatic	0	unknown	collection	25.9	36	ambient	spring	967F_1064R	gentra_puregene
AZ2015s050	AmaralZettler	23.2833	-65.0517	marine	water	field	collection	water	water	water	planktonic	0	unknown	collection	26	36.01	ambient	spring	967F_1064R	gentra_puregene
AZ2015s051	AmaralZettler	23.2833	-65.0517	marine	water	field	collection	water	water	water	planktonic	0	unknown	collection	26	36.01	ambient	spring	967F_1064R	gentra_puregene
AZ2015s052	AmaralZettler	23.2917	-65.0833	marine	water	field	collection	plastic	pp	pp	aliphatic	0	unknown	collection	26	36.01	ambient	spring	967F_1064R	gentra_puregene
AZ2015s053	AmaralZettler	23.2917	-65.0833	marine	water	field	collection	plastic	pe	pe	aliphatic	0	unknown	collection	26	36.01	ambient	spring	967F_1064R	gentra_puregene
AZ2015s054	AmaralZettler	24.8117	-64.57	marine	water	field	collection	water	water	water	planktonic	0	unknown	collection	26.2	36.07	ambient	spring	967F_1064R	gentra_puregene
AZ2015s055	AmaralZettler	24.8117	-64.57	marine	water	field	collection	water	water	water	planktonic	0	unknown	collection	26.2	36.07	ambient	spring	967F_1064R	gentra_puregene
AZ2015s056	AmaralZettler	24.8283	-64.5817	marine	water	field	collection	plastic	pe	pe	aliphatic	0	unknown	collection	26.2	36.07	ambient	spring	967F_1064R	gentra_puregene
AZ2015s057	AmaralZettler	26.07	-64.1867	marine	water	field	collection	water	water	water	planktonic	0	unknown	collection	26	36.07	ambient	spring	967F_1064R	gentra_puregene
AZ2015s058	AmaralZettler	26.07	-64.1867	marine	water	field	collection	water	water	water	planktonic	0	unknown	collection	26	36.07	ambient	spring	967F_1064R	gentra_puregene
AZ2015s059	AmaralZettler	26.0817	-64.1967	marine	water	field	collection	plastic	pp	pp	aliphatic	0	unknown	collection	26	36.07	ambient	spring	967F_1064R	gentra_puregene
AZ2015s060	AmaralZettler	27.3117	-63.56	marine	water	field	collection	water	water	water	planktonic	0	unknown	collection	24.5	36.5	ambient	spring	967F_1064R	gentra_puregene
AZ2015s061	AmaralZettler	27.3117	-63.56	marine	water	field	collection	water	water	water	planktonic	0	unknown	collection	24.5	36.5	ambient	spring	967F_1064R	gentra_puregene
AZ2015s062	AmaralZettler	27.3117	-63.56	marine	water	field	collection	water	water	water	planktonic	550	unknown	collection	14.5	35.92	ambient	spring	967F_1064R	gentra_puregene
AZ2015s063	AmaralZettler	27.3117	-63.56	marine	water	field	collection	water	water	water	planktonic	550	unknown	collection	14.5	35.92	ambient	spring	967F_1064R	gentra_puregene
AZ2015s064	AmaralZettler	27.3233	-63.565	marine	water	field	collection	plastic	pe	pe	aliphatic	0	unknown	collection	24.5	36.5	ambient	spring	967F_1064R	gentra_puregene
AZ2015s065	AmaralZettler	27.3233	-63.565	marine	water	field	collection	plastic	pe	pe	aliphatic	0	unknown	collection	24.5	36.5	ambient	spring	967F_1064R	gentra_puregene
AZ2015s066	AmaralZettler	28.1	-63.44	marine	water	field	collection	plastic	plastic	plastic	unknown plastic	0	unknown	collection	24.7	36.57	ambient	spring	967F_1064R	gentra_puregene
AZ2015s067	AmaralZettler	28.67	-63.7567	marine	water	field	collection	water	water	water	planktonic	0	unknown	collection	24.6	36.41	ambient	spring	967F_1064R	gentra_puregene
AZ2015s068	AmaralZettler	28.67	-63.7567	marine	water	field	collection	water	water	water	planktonic	0	unknown	collection	24.6	36.41	ambient	spring	967F_1064R	gentra_puregene
AZ2015s069	AmaralZettler	30.5533	-64.13	marine	water	field	collection	water	water	water	planktonic	0	unknown	collection	23.6	36.66	ambient	spring	967F_1064R	gentra_puregene
AZ2015s070	AmaralZettler	31.65	-64.2617	marine	water	field	collection	water	water	water	planktonic	0	unknown	collection	22.7	36.4	ambient	spring	967F_1064R	gentra_puregene
AZ2015s071	AmaralZettler	31.65	-64.2617	marine	water	field	collection	water	water	water	planktonic	0	unknown	collection	22.7	36.4	ambient	spring	967F_1064R	gentra_puregene
AZ2015s072	AmaralZettler	31.65	-64.2617	marine	water	field	collection	plastic	pe	pe	aliphatic	0	unknown	collection	22.7	36.4	ambient	spring	967F_1064R	gentra_puregene
AZ2015s073	AmaralZettler	31.65	-64.2617	marine	water	field	collection	plastic	pe	pe	aliphatic	0	unknown	collection	22.7	36.4	ambient	spring	967F_1064R	gentra_puregene
AZ2015s074	AmaralZettler	34.3967	-64.745	marine	water	field	collection	water	water	water	planktonic	0	unknown	collection	22.4	36.45	ambient	summer	967F_1064R	gentra_puregene
AZ2015s075	AmaralZettler	34.3967	-64.745	marine	water	field	collection	water	water	water	planktonic	550	unknown	collection	15.1	36.03	ambient	summer	967F_1064R	gentra_puregene
AZ2015s076	AmaralZettler	34.3967	-64.745	marine	water	field	collection	water	water	water	planktonic	550	unknown	collection	15.1	36.03	ambient	summer	967F_1064R	gentra_puregene
AZ2015s077	AmaralZettler	34.405	-64.7367	marine	water	field	collection	plastic	plastic	plastic	unknown plastic	0	unknown	collection	22.4	36.45	ambient	summer	967F_1064R	gentra_puregene
AZ2015s078	AmaralZettler	34.405	-64.7367	marine	water	field	collection	plastic	plastic	plastic	unknown plastic	0	unknown	collection	22.4	36.45	ambient	summer	967F_1064R	gentra_puregene
AZ2015s079	AmaralZettler	35.5517	-65.6583	marine	water	field	collection	water	water	water	planktonic	0	unknown	collection	22.4	36.52	ambient	summer	967F_1064R	gentra_puregene
AZ2015s080	AmaralZettler	35.5517	-65.6583	marine	water	field	collection	water	water	water	planktonic	0	unknown	collection	22.4	36.52	ambient	summer	967F_1064R	gentra_puregene
AZ2015s081	AmaralZettler	35.5517	-65.6583	marine	water	field	collection	plastic	pe	pe	aliphatic	0	unknown	collection	22.4	36.52	ambient	summer	967F_1064R	gentra_puregene
AZ2015s082	AmaralZettler	35.5517	-65.6583	marine	water	field	collection	plastic	pe	pe	aliphatic	0	unknown	collection	22.4	36.52	ambient	summer	967F_1064R	gentra_puregene
AZ2015s083	AmaralZettler	36.3433	-66.8967	marine	water	field	collection	water	water	water	planktonic	0	unknown	collection	22.7	36.46	ambient	summer	967F_1064R	gentra_puregene
AZ2015s084	AmaralZettler	36.3433	-66.8967	marine	water	field	collection	plastic	pe	pe	aliphatic	0	unknown	collection	22.7	36.46	ambient	summer	967F_1064R	gentra_puregene
AZ2015s085	AmaralZettler	37.435	-68.005	marine	water	field	collection	water	water	water	planktonic	0	unknown	collection	23.2	36.34	ambient	summer	967F_1064R	gentra_puregene
AZ2015s086	AmaralZettler	37.435	-68.005	marine	water	field	collection	water	water	water	planktonic	0	unknown	collection	23.2	36.34	ambient	summer	967F_1064R	gentra_puregene
AZ2015s087	AmaralZettler	37.435	-68.005	marine	water	field	collection	plastic	pe	pe	aliphatic	0	unknown	collection	23.2	36.34	ambient	summer	967F_1064R	gentra_puregene
AZ2015s088	AmaralZettler	39.1433	-67.825	marine	water	field	collection	water	water	water	planktonic	550	unknown	collection	5.7	35.04	ambient	summer	967F_1064R	gentra_puregene
AZ2015s089	AmaralZettler	39.1433	-67.825	marine	water	field	collection	water	water	water	planktonic	550	unknown	collection	5.7	35.04	ambient	summer	967F_1064R	gentra_puregene
AZ2015s090	AmaralZettler	39.1433	-67.825	marine	water	field	collection	plastic	pe	pe	aliphatic	0	unknown	collection	18.9	34.18	ambient	summer	967F_1064R	gentra_puregene
AZ2015s091	AmaralZettler	39.1433	-67.825	marine	water	field	collection	plastic	pe	pe	aliphatic	0	unknown	collection	18.9	34.18	ambient	summer	967F_1064R	gentra_puregene
AZ2015s092	AmaralZettler	39.978	-68.882	marine	water	field	collection	plastic	pe	pe	aliphatic	0	unknown	collection	16.6	33.76	ambient	summer	967F_1064R	gentra_puregene
AZ2015s093	AmaralZettler	39.978	-68.882	marine	water	field	collection	plastic	pp	pp	aliphatic	0	unknown	collection	16.6	33.76	ambient	summer	967F_1064R	gentra_puregene
AZ2015s094	AmaralZettler	41.605	-69.395	marine	water	field	collection	water	water	water	planktonic	0	unknown	collection	14	32.08	ambient	summer	967F_1064R	gentra_puregene
AZ2015s095	AmaralZettler	41.605	-69.395	marine	water	field	collection	water	water	water	planktonic	0	unknown	collection	14	32.08	ambient	summer	967F_1064R	gentra_puregene
AZ2015s096	AmaralZettler	41.605	-69.395	marine	water	field	collection	water	water	water	planktonic	550	unknown	collection	6.2	32.91	ambient	summer	967F_1064R	gentra_puregene
AZ2015s097	AmaralZettler	41.605	-69.395	marine	water	field	collection	water	water	water	planktonic	550	unknown	collection	6.2	32.91	ambient	summer	967F_1064R	gentra_puregene
AZ2015s098	AmaralZettler	41.605	-69.395	marine	water	field	collection	plastic	pp	pp	aliphatic	0	unknown	collection	14	32.08	ambient	summer	967F_1064R	gentra_puregene
AZ2015s099	AmaralZettler	42.7283	-70.22	marine	water	field	collection	plastic	ps	ps	other plastic	0	unknown	collection	15.3	29.48	ambient	summer	967F_1064R	gentra_puregene
AZ2015s100	AmaralZettler	42.7283	-70.22	marine	water	field	collection	organic	cellulose	organic	biofilm	0	unknown	collection	15.3	29.48	ambient	summer	967F_1064R	gentra_puregene
AZ2015s101	AmaralZettler	31.2983	-157.242	marine	water	field	collection	water	water	water	planktonic	0	unknown	collection	23.7	35.25	ambient	summer	967F_1064R	gentra_puregene
AZ2015s102	AmaralZettler	31.2983	-157.242	marine	water	field	collection	water	water	water	planktonic	0	unknown	collection	23.7	35.25	ambient	summer	967F_1064R	gentra_puregene
AZ2015s103	AmaralZettler	39.1783	-140.16	marine	water	field	collection	water	water	water	planktonic	0	unknown	collection	16.4	33.16	ambient	summer	967F_1064R	gentra_puregene
AZ2015s104	AmaralZettler	39.1783	-140.16	marine	water	field	collection	water	water	water	planktonic	0	unknown	collection	16.4	33.16	ambient	summer	967F_1064R	gentra_puregene
AZ2015s105	AmaralZettler	39.1783	-140.16	marine	water	field	collection	water	water	water	planktonic	550	unknown	collection	4.8	34.04	ambient	summer	967F_1064R	gentra_puregene
AZ2015s106	AmaralZettler	32.102	-119.72	marine	water	field	collection	water	water	water	planktonic	0	unknown	collection	17.9	33.4	ambient	autumn	967F_1064R	gentra_puregene
AZ2015s107	AmaralZettler	32.102	-119.72	marine	water	field	collection	water	water	water	planktonic	0	unknown	collection	17.9	33.4	ambient	autumn	967F_1064R	gentra_puregene
AZ2015s108	AmaralZettler	31.81	-121.572	marine	water	field	collection	plastic	pe	pe	aliphatic	0	unknown	collection	18.3	33.19	ambient	autumn	967F_1064R	gentra_puregene
AZ2015s109	AmaralZettler	32.1883	-123.875	marine	water	field	collection	water	water	water	planktonic	0	unknown	collection	18.5	33.16	ambient	autumn	967F_1064R	gentra_puregene
AZ2015s110	AmaralZettler	32.1883	-123.875	marine	water	field	collection	water	water	water	planktonic	0	unknown	collection	18.5	33.16	ambient	autumn	967F_1064R	gentra_puregene
AZ2015s111	AmaralZettler	33.0233	-125.582	marine	water	field	collection	plastic	pe	pe	aliphatic	0	unknown	collection	18.9	33.17	ambient	autumn	967F_1064R	gentra_puregene
AZ2015s112	AmaralZettler	33.4683	-127.768	marine	water	field	collection	plastic	plastic	plastic	unknown plastic	0	unknown	collection	19.2	33.18	ambient	autumn	967F_1064R	gentra_puregene
AZ2015s113	AmaralZettler	33.4933	-127.715	marine	water	field	collection	plastic	plastic	plastic	unknown plastic	0	unknown	collection	19.2	33.14	ambient	autumn	967F_1064R	gentra_puregene
AZ2015s114	AmaralZettler	32.7917	-129.295	marine	water	field	collection	water	water	water	planktonic	0	unknown	collection	19.1	33.18	ambient	autumn	967F_1064R	gentra_puregene
AZ2015s115	AmaralZettler	32.7917	-129.295	marine	water	field	collection	water	water	water	planktonic	0	unknown	collection	19.1	33.18	ambient	autumn	967F_1064R	gentra_puregene
AZ2015s116	AmaralZettler	32.7917	-129.295	marine	water	field	collection	water	water	water	planktonic	550	unknown	collection	5.5	34.17	ambient	autumn	967F_1064R	gentra_puregene
AZ2015s117	AmaralZettler	32.7917	-129.295	marine	water	field	collection	water	water	water	planktonic	550	unknown	collection	5.5	34.17	ambient	autumn	967F_1064R	gentra_puregene
AZ2015s118	AmaralZettler	32.7217	-130.872	marine	water	field	collection	water	water	water	planktonic	0	unknown	collection	20.6	33.86	ambient	autumn	967F_1064R	gentra_puregene
AZ2015s119	AmaralZettler	32.7217	-130.872	marine	water	field	collection	water	water	water	planktonic	0	unknown	collection	20.6	33.86	ambient	autumn	967F_1064R	gentra_puregene
AZ2015s120	AmaralZettler	32.9467	-131.548	marine	water	field	collection	water	water	water	planktonic	550	unknown	collection	5.4	34.08	ambient	autumn	967F_1064R	gentra_puregene
AZ2015s121	AmaralZettler	32.9467	-131.548	marine	water	field	collection	water	water	water	planktonic	550	unknown	collection	5.4	34.08	ambient	autumn	967F_1064R	gentra_puregene
AZ2015s122	AmaralZettler	32.9467	-131.548	marine	water	field	collection	plastic	ps	ps	other plastic	0	unknown	collection	21.2	34	ambient	autumn	967F_1064R	gentra_puregene
AZ2015s123	AmaralZettler	33.4983	-132.433	marine	water	field	collection	plastic	plastic	plastic	unknown plastic	0	unknown	collection	21	33.7	ambient	autumn	967F_1064R	gentra_puregene
AZ2015s124	AmaralZettler	33.4983	-132.433	marine	water	field	collection	plastic	ps	ps	other plastic	0	unknown	collection	21	33.7	ambient	autumn	967F_1064R	gentra_puregene
AZ2015s125	AmaralZettler	33.48	-132.45	marine	water	field	collection	plastic	pe	pe	aliphatic	0	unknown	collection	21.2	33.5	ambient	autumn	967F_1064R	gentra_puregene
AZ2015s126	AmaralZettler	33.48	-132.45	marine	water	field	collection	plastic	pe	pe	aliphatic	0	unknown	collection	21.2	33.5	ambient	autumn	967F_1064R	gentra_puregene
AZ2015s127	AmaralZettler	33.655	-133.437	marine	water	field	collection	plastic	plastic	plastic	unknown plastic	0	unknown	collection	20.9	33.36	ambient	autumn	967F_1064R	gentra_puregene
AZ2015s128	AmaralZettler	33.655	-133.437	marine	water	field	collection	plastic	pp	pp	aliphatic	0	unknown	collection	20.9	33.36	ambient	autumn	967F_1064R	gentra_puregene
AZ2015s129	AmaralZettler	33.655	-133.437	marine	water	field	collection	plastic	pp	pp	aliphatic	0	unknown	collection	20.9	33.36	ambient	autumn	967F_1064R	gentra_puregene
AZ2015s130	AmaralZettler	33.655	-133.437	marine	water	field	collection	plastic	ps	ps	other plastic	0	unknown	collection	20.9	33.36	ambient	autumn	967F_1064R	gentra_puregene
AZ2015s131	AmaralZettler	33.695	-133.458	marine	water	field	collection	water	water	water	planktonic	0	unknown	collection	20.9	33.32	ambient	autumn	967F_1064R	gentra_puregene
AZ2015s132	AmaralZettler	33.695	-133.458	marine	water	field	collection	water	water	water	planktonic	0	unknown	collection	20.9	33.32	ambient	autumn	967F_1064R	gentra_puregene
AZ2015s133	AmaralZettler	33.695	-133.458	marine	water	field	collection	water	water	water	planktonic	550	unknown	collection	5.3	34.14	ambient	autumn	967F_1064R	gentra_puregene
AZ2015s134	AmaralZettler	33.695	-133.458	marine	water	field	collection	water	water	water	planktonic	550	unknown	collection	5.3	34.14	ambient	autumn	967F_1064R	gentra_puregene
AZ2015s135	AmaralZettler	33.695	-133.458	marine	water	field	collection	plastic	pe	pe	aliphatic	0	unknown	collection	20.9	33.32	ambient	autumn	967F_1064R	gentra_puregene
AZ2015s136	AmaralZettler	33.695	-133.458	marine	water	field	collection	plastic	pp	pp	aliphatic	0	unknown	collection	20.9	33.32	ambient	autumn	967F_1064R	gentra_puregene
AZ2015s137	AmaralZettler	33.5717	-135.443	marine	water	field	collection	plastic	plastic	plastic	unknown plastic	0	unknown	collection	21.2	33.4	ambient	autumn	967F_1064R	gentra_puregene
AZ2015s138	AmaralZettler	33.5633	-135.432	marine	water	field	collection	plastic	plastic	plastic	unknown plastic	0	unknown	collection	21.6	33.74	ambient	autumn	967F_1064R	gentra_puregene
AZ2015s139	AmaralZettler	33.5633	-135.432	marine	water	field	collection	plastic	plastic	plastic	unknown plastic	0	unknown	collection	21.6	33.74	ambient	autumn	967F_1064R	gentra_puregene
AZ2015s140	AmaralZettler	33.5633	-135.432	marine	water	field	collection	plastic	plastic	plastic	unknown plastic	0	unknown	collection	21.6	33.74	ambient	autumn	967F_1064R	gentra_puregene
AZ2015s141	AmaralZettler	33.5633	-135.432	marine	water	field	collection	plastic	pet	pet	other plastic	0	unknown	collection	21.6	33.74	ambient	autumn	967F_1064R	gentra_puregene
AZ2015s142	AmaralZettler	33.565	-135.435	marine	water	field	collection	water	water	water	planktonic	550	unknown	collection	5.3	34.09	ambient	autumn	967F_1064R	gentra_puregene
AZ2015s143	AmaralZettler	33.565	-135.435	marine	water	field	collection	water	water	water	planktonic	550	unknown	collection	5.3	34.09	ambient	autumn	967F_1064R	gentra_puregene
AZ2015s144	AmaralZettler	33.565	-135.435	marine	water	field	collection	plastic	pp	pp	aliphatic	0	unknown	collection	21.7	33.7	ambient	autumn	967F_1064R	gentra_puregene
AZ2015s145	AmaralZettler	33.565	-135.435	marine	water	field	collection	plastic	pe	pe	aliphatic	0	unknown	collection	21.7	33.7	ambient	autumn	967F_1064R	gentra_puregene
AZ2015s146	AmaralZettler	33.2583	-136.213	marine	water	field	collection	plastic	pe	pe	aliphatic	0	unknown	collection	22.1	34.39	ambient	autumn	967F_1064R	gentra_puregene
AZ2015s147	AmaralZettler	33.2583	-136.213	marine	water	field	collection	plastic	plastic	plastic	unknown plastic	0	unknown	collection	22.1	34.39	ambient	autumn	967F_1064R	gentra_puregene
AZ2015s148	AmaralZettler	32.9033	-137.232	marine	water	field	collection	water	water	water	planktonic	0	unknown	collection	22.2	34.67	ambient	autumn	967F_1064R	gentra_puregene
AZ2015s149	AmaralZettler	32.9033	-137.232	marine	water	field	collection	water	water	water	planktonic	0	unknown	collection	22.2	34.67	ambient	autumn	967F_1064R	gentra_puregene
AZ2015s150	AmaralZettler	32.9033	-137.232	marine	water	field	collection	plastic	pe	pe	aliphatic	0	unknown	collection	22.2	34.67	ambient	autumn	967F_1064R	gentra_puregene
AZ2015s151	AmaralZettler	32.9033	-137.232	marine	water	field	collection	plastic	pe	pe	aliphatic	0	unknown	collection	22.2	34.67	ambient	autumn	967F_1064R	gentra_puregene
AZ2015s152	AmaralZettler	32.2617	-138.573	marine	water	field	collection	water	water	water	planktonic	0	unknown	collection	23	34.9	ambient	autumn	967F_1064R	gentra_puregene
AZ2015s153	AmaralZettler	32.2617	-138.573	marine	water	field	collection	water	water	water	planktonic	0	unknown	collection	23	34.9	ambient	autumn	967F_1064R	gentra_puregene
AZ2015s154	AmaralZettler	32.2617	-138.573	marine	water	field	collection	plastic	pe	pe	aliphatic	0	unknown	collection	23	34.9	ambient	autumn	967F_1064R	gentra_puregene
AZ2015s155	AmaralZettler	32.0533	-139.095	marine	water	field	collection	water	water	water	planktonic	0	unknown	collection	23.2	34.87	ambient	autumn	967F_1064R	gentra_puregene
AZ2015s156	AmaralZettler	32.0533	-139.095	marine	water	field	collection	water	water	water	planktonic	0	unknown	collection	23.2	34.87	ambient	autumn	967F_1064R	gentra_puregene
AZ2015s157	AmaralZettler	32.0533	-139.095	marine	water	field	collection	plastic	pe	pe	aliphatic	0	unknown	collection	23.2	34.87	ambient	autumn	967F_1064R	gentra_puregene
AZ2015s158	AmaralZettler	32.0533	-139.095	marine	water	field	collection	plastic	pe	pe	aliphatic	0	unknown	collection	23.2	34.87	ambient	autumn	967F_1064R	gentra_puregene
AZ2015s159	AmaralZettler	31.9067	-139.583	marine	water	field	collection	water	water	water	planktonic	0	unknown	collection	23.2	34.53	ambient	autumn	967F_1064R	gentra_puregene
AZ2015s160	AmaralZettler	31.9067	-139.583	marine	water	field	collection	water	water	water	planktonic	0	unknown	collection	23.2	34.53	ambient	autumn	967F_1064R	gentra_puregene
AZ2015s161	AmaralZettler	31.9067	-139.583	marine	water	field	collection	water	water	water	planktonic	550	unknown	collection	5.8	34.01	ambient	autumn	967F_1064R	gentra_puregene
AZ2015s162	AmaralZettler	31.9067	-139.583	marine	water	field	collection	plastic	plastic	plastic	unknown plastic	0	unknown	collection	23.2	34.53	ambient	autumn	967F_1064R	gentra_puregene
AZ2015s163	AmaralZettler	31.33	-140.34	marine	water	field	collection	plastic	plastic	plastic	unknown plastic	0	unknown	collection	23.1	34.81	ambient	autumn	967F_1064R	gentra_puregene
AZ2015s164	AmaralZettler	31.33	-140.34	marine	water	field	collection	plastic	plastic	plastic	unknown plastic	0	unknown	collection	23.1	34.81	ambient	autumn	967F_1064R	gentra_puregene
AZ2015s165	AmaralZettler	31.33	-140.34	marine	water	field	collection	plastic	ps	ps	other plastic	0	unknown	collection	23.1	34.81	ambient	autumn	967F_1064R	gentra_puregene
AZ2015s166	AmaralZettler	31.9067	-139.583	marine	water	field	collection	water	water	water	planktonic	0	unknown	collection	23.1	34.8	ambient	autumn	967F_1064R	gentra_puregene
AZ2015s167	AmaralZettler	31.9067	-139.583	marine	water	field	collection	water	water	water	planktonic	0	unknown	collection	23.1	34.8	ambient	autumn	967F_1064R	gentra_puregene
AZ2015s168	AmaralZettler	31.9067	-139.583	marine	water	field	collection	plastic	pp	pp	aliphatic	0	unknown	collection	23.1	34.8	ambient	autumn	967F_1064R	gentra_puregene
AZ2015s169	AmaralZettler	31.9067	-139.583	marine	water	field	collection	plastic	pe	pe	aliphatic	0	unknown	collection	23.1	34.8	ambient	autumn	967F_1064R	gentra_puregene
AZ2015s170	AmaralZettler	30.26	-140.682	marine	water	field	collection	plastic	pe	pe	aliphatic	0	unknown	collection	23.2	35.04	ambient	autumn	967F_1064R	gentra_puregene
AZ2015s171	AmaralZettler	30.26	-140.682	marine	water	field	collection	plastic	plastic	plastic	unknown plastic	0	unknown	collection	23.2	35.04	ambient	autumn	967F_1064R	gentra_puregene
AZ2015s172	AmaralZettler	30.1167	-141.183	marine	water	field	collection	plastic	plastic	plastic	unknown plastic	0	unknown	collection	23.5	35.2	ambient	autumn	967F_1064R	gentra_puregene
AZ2015s173	AmaralZettler	30.1167	-141.183	marine	water	field	collection	plastic	plastic	plastic	unknown plastic	0	unknown	collection	23.5	35.2	ambient	autumn	967F_1064R	gentra_puregene
AZ2015s174	AmaralZettler	30.1167	-141.183	marine	water	field	collection	plastic	plastic	plastic	unknown plastic	0	unknown	collection	23.5	35.2	ambient	autumn	967F_1064R	gentra_puregene
AZ2015s175	AmaralZettler	30.1167	-141.183	marine	water	field	collection	plastic	plastic	plastic	unknown plastic	0	unknown	collection	23.5	35.2	ambient	autumn	967F_1064R	gentra_puregene
AZ2015s176	AmaralZettler	30.135	-141.21	marine	water	field	collection	water	water	water	planktonic	0	unknown	collection	23.7	35.23	ambient	autumn	967F_1064R	gentra_puregene
AZ2015s177	AmaralZettler	30.135	-141.21	marine	water	field	collection	water	water	water	planktonic	0	unknown	collection	23.7	35.23	ambient	autumn	967F_1064R	gentra_puregene
AZ2015s178	AmaralZettler	30.135	-141.21	marine	water	field	collection	plastic	plastic	plastic	unknown plastic	0	unknown	collection	23.7	35.23	ambient	autumn	967F_1064R	gentra_puregene
AZ2015s179	AmaralZettler	30.135	-141.21	marine	water	field	collection	plastic	plastic	plastic	unknown plastic	0	unknown	collection	23.7	35.23	ambient	autumn	967F_1064R	gentra_puregene
AZ2015s180	AmaralZettler	30.0167	-142.312	marine	water	field	collection	water	water	water	planktonic	0	unknown	collection	23.3	35	ambient	autumn	967F_1064R	gentra_puregene
AZ2015s181	AmaralZettler	30.0167	-142.312	marine	water	field	collection	water	water	water	planktonic	0	unknown	collection	23.3	35	ambient	autumn	967F_1064R	gentra_puregene
AZ2015s182	AmaralZettler	30.0167	-142.312	marine	water	field	collection	plastic	pe	pe	aliphatic	0	unknown	collection	23.3	35	ambient	autumn	967F_1064R	gentra_puregene
AZ2015s183	AmaralZettler	30.0167	-142.312	marine	water	field	collection	plastic	pe	pe	aliphatic	0	unknown	collection	23.3	35	ambient	autumn	967F_1064R	gentra_puregene
AZ2015s184	AmaralZettler	30.03	-143.968	marine	water	field	collection	water	water	water	planktonic	0	unknown	collection	23.7	35.4	ambient	autumn	967F_1064R	gentra_puregene
AZ2015s185	AmaralZettler	30.03	-143.968	marine	water	field	collection	plastic	pe	pe	aliphatic	0	unknown	collection	23.7	35.4	ambient	autumn	967F_1064R	gentra_puregene
AZ2015s186	AmaralZettler	30.03	-143.968	marine	water	field	collection	plastic	pe	pe	aliphatic	0	unknown	collection	23.7	35.4	ambient	autumn	967F_1064R	gentra_puregene
AZ2015s187	AmaralZettler	30.0667	-145.06	marine	water	field	collection	water	water	water	planktonic	0	unknown	collection	24.1	35.41	ambient	autumn	967F_1064R	gentra_puregene
AZ2015s188	AmaralZettler	30.0667	-145.06	marine	water	field	collection	water	water	water	planktonic	0	unknown	collection	24.1	35.41	ambient	autumn	967F_1064R	gentra_puregene
AZ2015s189	AmaralZettler	30.0667	-145.06	marine	water	field	collection	plastic	pe	pe	aliphatic	0	unknown	collection	24.1	35.41	ambient	autumn	967F_1064R	gentra_puregene
AZ2015s190	AmaralZettler	30.42	-145.747	marine	water	field	collection	water	water	water	planktonic	0	unknown	collection	24.2	35.4	ambient	autumn	967F_1064R	gentra_puregene
AZ2015s191	AmaralZettler	30.42	-145.747	marine	water	field	collection	plastic	pe	pe	aliphatic	0	unknown	collection	24.2	35.4	ambient	autumn	967F_1064R	gentra_puregene
AZ2015s192	AmaralZettler	30.42	-145.747	marine	water	field	collection	plastic	pe	pe	aliphatic	0	unknown	collection	24.2	35.4	ambient	autumn	967F_1064R	gentra_puregene
AZ2015s193	AmaralZettler	30.4	-145.763	marine	water	field	collection	plastic	plastic	plastic	unknown plastic	0	unknown	collection	24.2	35.44	ambient	autumn	967F_1064R	gentra_puregene
AZ2015s194	AmaralZettler	30.4	-145.763	marine	water	field	collection	plastic	plastic	plastic	unknown plastic	0	unknown	collection	24.2	35.44	ambient	autumn	967F_1064R	gentra_puregene
AZ2015s195	AmaralZettler	29.8867	-145.787	marine	water	field	collection	water	water	water	planktonic	0	unknown	collection	24.2	35.4	ambient	autumn	967F_1064R	gentra_puregene
AZ2015s196	AmaralZettler	29.8867	-145.787	marine	water	field	collection	water	water	water	planktonic	0	unknown	collection	24.2	35.4	ambient	autumn	967F_1064R	gentra_puregene
AZ2015s197	AmaralZettler	29.8867	-145.787	marine	water	field	collection	plastic	pe	pe	aliphatic	0	unknown	collection	24.2	35.4	ambient	autumn	967F_1064R	gentra_puregene
AZ2015s198	AmaralZettler	28.54	-146.158	marine	water	field	collection	water	water	water	planktonic	0	unknown	collection	24.5	35.64	ambient	autumn	967F_1064R	gentra_puregene
AZ2015s199	AmaralZettler	28.54	-146.158	marine	water	field	collection	plastic	plastic	plastic	unknown plastic	0	unknown	collection	24.5	35.64	ambient	autumn	967F_1064R	gentra_puregene
AZ2015s200	AmaralZettler	27.0333	-146.78	marine	water	field	collection	water	water	water	planktonic	0	unknown	collection	24.4	35.53	ambient	autumn	967F_1064R	gentra_puregene
AZ2015s201	AmaralZettler	27.0333	-146.78	marine	water	field	collection	water	water	water	planktonic	0	unknown	collection	24.4	35.53	ambient	autumn	967F_1064R	gentra_puregene
AZ2015s202	AmaralZettler	27	-146.782	marine	water	field	collection	plastic	plastic	plastic	unknown plastic	0	unknown	collection	24.1	35.53	ambient	autumn	967F_1064R	gentra_puregene
AZ2015s203	AmaralZettler	25.3017	-147.617	marine	water	field	collection	water	water	water	planktonic	0	unknown	collection	25	35.57	ambient	autumn	967F_1064R	gentra_puregene
AZ2015s204	AmaralZettler	25.3017	-147.617	marine	water	field	collection	water	water	water	planktonic	0	unknown	collection	25	35.57	ambient	autumn	967F_1064R	gentra_puregene
AZ2015s205	AmaralZettler	25.3017	-147.617	marine	water	field	collection	plastic	plastic	plastic	unknown plastic	0	unknown	collection	25	35.57	ambient	autumn	967F_1064R	gentra_puregene
AZ2015s206	AmaralZettler	25.3017	-147.617	marine	water	field	collection	plastic	pe	pe	aliphatic	0	unknown	collection	25	35.57	ambient	autumn	967F_1064R	gentra_puregene
AZ2015s207	AmaralZettler	23.9083	-149.107	marine	water	field	collection	water	water	water	planktonic	550	unknown	collection	6.4	34.05	ambient	autumn	967F_1064R	gentra_puregene
AZ2015s208	AmaralZettler	23.9083	-149.107	marine	water	field	collection	plastic	plastic	plastic	unknown plastic	0	unknown	collection	25.6	35.32	ambient	autumn	967F_1064R	gentra_puregene
AZ2015s209	AmaralZettler	23.9083	-149.107	marine	water	field	collection	plastic	pe	pe	aliphatic	0	unknown	collection	25.6	35.32	ambient	autumn	967F_1064R	gentra_puregene
AZ2015s210	AmaralZettler	22.52	-150.782	marine	water	field	collection	plastic	plastic	plastic	unknown plastic	0	unknown	collection	25.2	35.34	ambient	autumn	967F_1064R	gentra_puregene
AZ2015s211	AmaralZettler	22.52	-150.782	marine	water	field	collection	plastic	pe	pe	aliphatic	0	unknown	collection	25.2	35.34	ambient	autumn	967F_1064R	gentra_puregene
AZ2015s212	AmaralZettler	21.39	-152.017	marine	water	field	collection	plastic	pe	pe	aliphatic	0	unknown	collection	25.7	35.09	ambient	autumn	967F_1064R	gentra_puregene
AZ2015s213	AmaralZettler	20.0917	-153.812	marine	water	field	collection	water	water	water	planktonic	0	unknown	collection	26.1	35.11	ambient	autumn	967F_1064R	gentra_puregene
AZ2015s214	AmaralZettler	20.0917	-153.812	marine	water	field	collection	water	water	water	planktonic	0	unknown	collection	26.1	35.11	ambient	autumn	967F_1064R	gentra_puregene
AZ2015s215	AmaralZettler	17.7472	-64.6992	marine	water	field	collection	water	water	water	planktonic	0	unknown	collection	29.6	36.2	ambient	spring	967F_1064R	gentra_puregene
AZ2015s216	AmaralZettler	17.7472	-64.6992	marine	water	field	collection	water	water	water	planktonic	0	unknown	collection	29.6	36.2	ambient	spring	967F_1064R	gentra_puregene
AZ2015s217	AmaralZettler	17.7472	-64.6992	marine	water	field	collection	plastic	pe	pe	aliphatic	0	unknown	collection	29.6	36.2	ambient	spring	967F_1064R	gentra_puregene
AZ2015s218	AmaralZettler	17.7472	-64.6992	marine	water	field	collection	plastic	plastic	plastic	unknown plastic	0	unknown	collection	29.6	36.2	ambient	spring	967F_1064R	gentra_puregene
AZ2015s219	AmaralZettler	17.9817	-64.5733	marine	water	field	collection	water	water	water	planktonic	0	unknown	collection	27.8	36.43	ambient	spring	967F_1064R	gentra_puregene
AZ2015s220	AmaralZettler	17.9817	-64.5733	marine	water	field	collection	water	water	water	planktonic	0	unknown	collection	27.8	36.43	ambient	spring	967F_1064R	gentra_puregene
AZ2015s221	AmaralZettler	17.9817	-64.5733	marine	water	field	collection	plastic	plastic	plastic	unknown plastic	0	unknown	collection	27.8	36.43	ambient	spring	967F_1064R	gentra_puregene
AZ2015s222	AmaralZettler	17.9817	-64.5733	marine	water	field	collection	plastic	pe	pe	aliphatic	0	unknown	collection	27.8	36.43	ambient	spring	967F_1064R	gentra_puregene
AZ2015s223	AmaralZettler	19.9367	-64.7733	marine	water	field	collection	water	water	water	planktonic	0	unknown	collection	26.9	36.7	ambient	spring	967F_1064R	gentra_puregene
AZ2015s224	AmaralZettler	19.9367	-64.7733	marine	water	field	collection	water	water	water	planktonic	0	unknown	collection	26.9	36.7	ambient	spring	967F_1064R	gentra_puregene
AZ2015s225	AmaralZettler	21.3183	-64.6583	marine	water	field	collection	water	water	water	planktonic	0	unknown	collection	26.8	36.25	ambient	spring	967F_1064R	gentra_puregene
AZ2015s226	AmaralZettler	21.3183	-64.6583	marine	water	field	collection	water	water	water	planktonic	0	unknown	collection	26.8	36.25	ambient	spring	967F_1064R	gentra_puregene
AZ2015s227	AmaralZettler	21.3183	-64.6583	marine	water	field	collection	water	water	water	planktonic	0	unknown	collection	26.8	36.25	ambient	spring	967F_1064R	gentra_puregene
AZ2015s228	AmaralZettler	21.3183	-64.6583	marine	water	field	collection	water	water	water	planktonic	0	unknown	collection	26.8	36.25	ambient	spring	967F_1064R	gentra_puregene
AZ2015s229	AmaralZettler	21.3183	-64.6583	marine	water	field	collection	plastic	pe	pe	aliphatic	0	unknown	collection	26.8	36.25	ambient	spring	967F_1064R	gentra_puregene
AZ2015s230	AmaralZettler	22.865	-64.4667	marine	water	field	collection	water	water	water	planktonic	0	unknown	collection	26.2	36.39	ambient	spring	967F_1064R	gentra_puregene
AZ2015s231	AmaralZettler	22.865	-64.4667	marine	water	field	collection	water	water	water	planktonic	0	unknown	collection	26.2	36.39	ambient	spring	967F_1064R	gentra_puregene
AZ2015s232	AmaralZettler	24.0567	-64.685	marine	water	field	collection	water	water	water	planktonic	0	unknown	collection	25.6	36.5	ambient	spring	967F_1064R	gentra_puregene
AZ2015s233	AmaralZettler	24.0567	-64.685	marine	water	field	collection	water	water	water	planktonic	0	unknown	collection	25.6	36.5	ambient	spring	967F_1064R	gentra_puregene
AZ2015s234	AmaralZettler	24.0567	-64.685	marine	water	field	collection	water	water	water	planktonic	0	unknown	collection	25.6	36.5	ambient	spring	967F_1064R	gentra_puregene
AZ2015s235	AmaralZettler	25.7467	-64.7967	marine	water	field	collection	water	water	water	planktonic	0	unknown	collection	25.3	36.53	ambient	spring	967F_1064R	gentra_puregene
AZ2015s236	AmaralZettler	25.7467	-64.7967	marine	water	field	collection	water	water	water	planktonic	0	unknown	collection	25.3	36.53	ambient	spring	967F_1064R	gentra_puregene
AZ2015s237	AmaralZettler	25.7467	-64.7967	marine	water	field	collection	plastic	plastic	plastic	unknown plastic	0	unknown	collection	25.3	36.53	ambient	spring	967F_1064R	gentra_puregene
AZ2015s238	AmaralZettler	27.3433	-64.5933	marine	water	field	collection	water	water	water	planktonic	0	unknown	collection	23.9	36.75	ambient	spring	967F_1064R	gentra_puregene
AZ2015s239	AmaralZettler	27.3433	-64.5933	marine	water	field	collection	water	water	water	planktonic	0	unknown	collection	23.9	36.75	ambient	spring	967F_1064R	gentra_puregene
AZ2015s240	AmaralZettler	27.3433	-64.5933	marine	water	field	collection	water	water	water	planktonic	0	unknown	collection	23.9	36.75	ambient	spring	967F_1064R	gentra_puregene
AZ2015s241	AmaralZettler	29.145	-64.4433	marine	water	field	collection	water	water	water	planktonic	0	unknown	collection	23.7	36.78	ambient	spring	967F_1064R	gentra_puregene
AZ2015s242	AmaralZettler	29.145	-64.4433	marine	water	field	collection	water	water	water	planktonic	0	unknown	collection	23.7	36.78	ambient	spring	967F_1064R	gentra_puregene
AZ2015s243	AmaralZettler	29.145	-64.4433	marine	water	field	collection	plastic	pp	pp	aliphatic	0	unknown	collection	23.7	36.78	ambient	spring	967F_1064R	gentra_puregene
AZ2015s244	AmaralZettler	30.87	-64.3767	marine	water	field	collection	water	water	water	planktonic	0	unknown	collection	23.1	36.8	ambient	spring	967F_1064R	gentra_puregene
AZ2015s245	AmaralZettler	30.87	-64.3767	marine	water	field	collection	water	water	water	planktonic	0	unknown	collection	23.1	36.8	ambient	spring	967F_1064R	gentra_puregene
AZ2015s246	AmaralZettler	32.105	-64.3617	marine	water	field	collection	water	water	water	planktonic	0	unknown	collection	22.6	36.73	ambient	spring	967F_1064R	gentra_puregene
AZ2015s247	AmaralZettler	32.105	-64.3617	marine	water	field	collection	water	water	water	planktonic	0	unknown	collection	22.6	36.73	ambient	spring	967F_1064R	gentra_puregene
AZ2015s248	AmaralZettler	32.105	-64.3617	marine	water	field	collection	plastic	pe	pe	aliphatic	0	unknown	collection	22.6	36.73	ambient	spring	967F_1064R	gentra_puregene
AZ2015s249	AmaralZettler	32.0913	-64.4598	marine	water	field	collection	plastic	pe	pe	aliphatic	0	unknown	collection	22.8	36.73	ambient	spring	967F_1064R	gentra_puregene
AZ2015s250	AmaralZettler	32.0913	-64.4598	marine	water	field	collection	plastic	pe	pe	aliphatic	0	unknown	collection	22.8	36.73	ambient	spring	967F_1064R	gentra_puregene
AZ2015s251	AmaralZettler	32.3783	-64.68	marine	water	field	collection	plastic	pe	pe	aliphatic	0	unknown	collection	22.8	36.73	ambient	spring	967F_1064R	gentra_puregene
AZ2015s252	AmaralZettler	32.3783	-64.68	marine	water	field	collection	plastic	pe	pe	aliphatic	0	unknown	collection	22.8	36.73	ambient	spring	967F_1064R	gentra_puregene
AZ2015s253	AmaralZettler	32.55	-64.515	marine	water	field	collection	water	water	water	planktonic	0	unknown	collection	23	36.67	ambient	summer	967F_1064R	gentra_puregene
AZ2015s254	AmaralZettler	32.55	-64.515	marine	water	field	collection	water	water	water	planktonic	0	unknown	collection	23	36.67	ambient	summer	967F_1064R	gentra_puregene
AZ2015s255	AmaralZettler	32.55	-64.515	marine	water	field	collection	plastic	pp	pp	aliphatic	0	unknown	collection	23	36.67	ambient	summer	967F_1064R	gentra_puregene
AZ2015s256	AmaralZettler	33.8733	-65.9367	marine	water	field	collection	plastic	pe	pe	aliphatic	0	unknown	collection	23.3	36.69	ambient	summer	967F_1064R	gentra_puregene
AZ2015s257	AmaralZettler	35.075	-67.2283	marine	water	field	collection	water	water	water	planktonic	0	unknown	collection	23	36.43	ambient	summer	967F_1064R	gentra_puregene
AZ2015s258	AmaralZettler	35.075	-67.2283	marine	water	field	collection	plastic	ps	ps	other plastic	0	unknown	collection	23	36.43	ambient	summer	967F_1064R	gentra_puregene
AZ2015s259	AmaralZettler	35.7217	-65.93	marine	water	field	collection	water	water	water	planktonic	0	unknown	collection	23.5	36.3	ambient	summer	967F_1064R	gentra_puregene
AZ2015s260	AmaralZettler	35.7217	-65.93	marine	water	field	collection	water	water	water	planktonic	0	unknown	collection	23.5	36.3	ambient	summer	967F_1064R	gentra_puregene
AZ2015s261	AmaralZettler	35.7217	-65.93	marine	water	field	collection	water	water	water	planktonic	550	unknown	collection	17.9	36.51	ambient	summer	967F_1064R	gentra_puregene
AZ2015s262	AmaralZettler	35.7217	-65.93	marine	water	field	collection	water	water	water	planktonic	550	unknown	collection	17.9	36.51	ambient	summer	967F_1064R	gentra_puregene
AZ2015s263	AmaralZettler	35.7001	-65.9122	marine	water	field	collection	plastic	pe	pe	aliphatic	0	unknown	collection	23.5	36.3	ambient	summer	967F_1064R	gentra_puregene
AZ2015s264	AmaralZettler	35.7001	-65.9122	marine	water	field	incubation	plastic	pe	pe	aliphatic	0	unknown	collection	23.5	36.3	ambient	summer	967F_1064R	gentra_puregene
AZ2015s265	AmaralZettler	35.7001	-65.9122	marine	water	field	incubation	plastic	ps	ps	other plastic	0	unknown	collection	23.5	36.3	ambient	summer	967F_1064R	gentra_puregene
AZ2015s266	AmaralZettler	35.7001	-65.9122	marine	water	field	incubation	plastic	ps	ps	other plastic	0	unknown	collection	23.5	36.3	ambient	summer	967F_1064R	gentra_puregene
AZ2015s267	AmaralZettler	35.7001	-65.9122	marine	water	field	incubation	plastic	pp	pp	aliphatic	0	unknown	collection	23.5	36.3	ambient	summer	967F_1064R	gentra_puregene
AZ2015s268	AmaralZettler	35.7001	-65.9122	marine	water	field	incubation	not_plastic	glass	not_plastic	biofilm	0	unknown	collection	23.5	36.3	ambient	summer	967F_1064R	gentra_puregene
AZ2015s269	AmaralZettler	41.3826	-70.8786	marine	water	field	incubation	plastic	pe	pe	aliphatic	0	unknown	collection	16.7	31.86	ambient	summer	967F_1064R	gentra_puregene
AZ2015s270	AmaralZettler	41.3826	-70.8786	marine	water	field	incubation	plastic	pe	pe	aliphatic	0	unknown	collection	16.7	31.86	ambient	summer	967F_1064R	gentra_puregene
AZ2015s271	AmaralZettler	41.3826	-70.8786	marine	water	field	incubation	plastic	ps	ps	other plastic	0	unknown	collection	16.7	31.86	ambient	summer	967F_1064R	gentra_puregene
AZ2015s272	AmaralZettler	41.3826	-70.8786	marine	water	field	incubation	plastic	ps	ps	other plastic	0	unknown	collection	16.7	31.86	ambient	summer	967F_1064R	gentra_puregene
AZ2015s273	AmaralZettler	37.2583	-67.64	marine	water	field	collection	water	water	water	planktonic	0	unknown	collection	24.7	36.3	ambient	summer	967F_1064R	gentra_puregene
AZ2015s274	AmaralZettler	38.5283	-69.48	marine	water	field	collection	water	water	water	planktonic	0	unknown	collection	19.5	34.4	ambient	summer	967F_1064R	gentra_puregene
AZ2015s275	AmaralZettler	38.5283	-69.48	marine	water	field	collection	water	water	water	planktonic	0	unknown	collection	19.5	34.4	ambient	summer	967F_1064R	gentra_puregene
AZ2015s276	AmaralZettler	39.2217	-71.2417	marine	water	field	collection	water	water	water	planktonic	0	unknown	collection	19.4	35.3	ambient	summer	967F_1064R	gentra_puregene
AZ2015s277	AmaralZettler	39.5083	-72.3283	marine	water	field	collection	water	water	water	planktonic	550	unknown	collection	6.2	35.06	ambient	summer	967F_1064R	gentra_puregene
AZ2015s278	AmaralZettler	39.5083	-72.3283	marine	water	field	collection	water	water	water	planktonic	550	unknown	collection	6.2	35.06	ambient	summer	967F_1064R	gentra_puregene
AZ2015s279	AmaralZettler	41.3683	-70.8983	marine	water	field	collection	water	water	water	planktonic	0	unknown	collection	16	31.92	ambient	summer	967F_1064R	gentra_puregene
AZ2015s280	AmaralZettler	35.5762	-66.1289	marine	water	field	incubation	plastic	pet	pet	other plastic	0	0	early	22.3	36.5	ambient	summer	967F_1064R	gentra_puregene
AZ2015s281	AmaralZettler	35.5762	-66.1289	marine	water	field	incubation	plastic	pe	pe	aliphatic	0	0	early	22.3	36.5	ambient	summer	967F_1064R	gentra_puregene
AZ2015s282	AmaralZettler	35.5762	-66.1289	marine	water	field	incubation	plastic	pe	pe	aliphatic	0	0	early	22.3	36.5	ambient	summer	967F_1064R	gentra_puregene
AZ2015s283	AmaralZettler	35.5762	-66.1289	marine	water	field	incubation	plastic	pe	pe	aliphatic	0	0	early	22.3	36.5	ambient	summer	967F_1064R	gentra_puregene
AZ2015s284	AmaralZettler	35.5762	-66.1289	marine	water	field	incubation	plastic	pp	pp	aliphatic	0	0	early	22.3	36.5	ambient	summer	967F_1064R	gentra_puregene
AZ2015s285	AmaralZettler	35.5762	-66.1289	marine	water	field	incubation	plastic	ps	ps	other plastic	0	0	early	22.3	36.5	ambient	summer	967F_1064R	gentra_puregene
AZ2015s286	AmaralZettler	35.5762	-66.1289	marine	water	field	incubation	plastic	ps	ps	other plastic	0	0	early	22.3	36.5	ambient	summer	967F_1064R	gentra_puregene
AZ2015s287	AmaralZettler	35.5762	-66.1289	marine	water	field	incubation	blank	blank	blank	blank	0	0	early	22.3	36.5	ambient	summer	967F_1064R	gentra_puregene
AZ2015s288	AmaralZettler	32.0424	-64.4805	marine	water	field	incubation	plastic	pe	pe	aliphatic	0	0	early	22.7	36.3	ambient	spring	967F_1064R	gentra_puregene
AZ2015s289	AmaralZettler	25.2616	-64.4621	marine	water	field	incubation	plastic	pe	pe	aliphatic	0	0	early	25.7	36	ambient	spring	967F_1064R	gentra_puregene
AZ2015s290	AmaralZettler	25.2616	-64.4621	marine	water	field	incubation	plastic	pe	pe	aliphatic	0	0	early	25.7	36	ambient	spring	967F_1064R	gentra_puregene
AZ2015s291	AmaralZettler	25.2616	-64.4621	marine	water	field	incubation	plastic	pp	pp	aliphatic	0	0	early	25.7	36	ambient	spring	967F_1064R	gentra_puregene
AZ2015s292	AmaralZettler	25.2616	-64.4621	marine	water	field	incubation	plastic	pp	pp	aliphatic	0	0	early	25.7	36	ambient	spring	967F_1064R	gentra_puregene
AZ2015s293	AmaralZettler	41.525	-70.6733	marine	water	field	incubation	plastic	pp	pp	aliphatic	0.5	0	early	23.8	30	ambient	summer	967F_1064R	gentra_puregene
AZ2015s294	AmaralZettler	41.525	-70.6733	marine	water	field	incubation	plastic	pp	pp	aliphatic	0.5	0	early	23.8	30	ambient	summer	967F_1064R	gentra_puregene
AZ2015s295	AmaralZettler	41.525	-70.6733	marine	water	field	incubation	plastic	pp	pp	aliphatic	0.5	0	early	23.8	30	ambient	summer	967F_1064R	gentra_puregene
AZ2015s296	AmaralZettler	41.525	-70.6733	marine	water	field	incubation	plastic	pe	pe	aliphatic	0.5	0	early	23.8	30	ambient	summer	967F_1064R	gentra_puregene
AZ2015s297	AmaralZettler	41.525	-70.6733	marine	water	field	incubation	plastic	pe	pe	aliphatic	0.5	0	early	23.8	30	ambient	summer	967F_1064R	gentra_puregene
AZ2015s298	AmaralZettler	41.525	-70.6733	marine	water	field	incubation	plastic	pe	pe	aliphatic	0.5	0	early	23.8	30	ambient	summer	967F_1064R	gentra_puregene
AZ2015s299	AmaralZettler	41.525	-70.6733	marine	water	field	incubation	plastic	ps	ps	other plastic	0.5	0	early	23.8	30	ambient	summer	967F_1064R	gentra_puregene
AZ2015s300	AmaralZettler	41.525	-70.6733	marine	water	field	incubation	plastic	ps	ps	other plastic	0.5	0	early	23.8	30	ambient	summer	967F_1064R	gentra_puregene
AZ2015s301	AmaralZettler	41.525	-70.6733	marine	water	field	incubation	plastic	ps	ps	other plastic	0.5	0	early	23.8	30	ambient	summer	967F_1064R	gentra_puregene
AZ2015s302	AmaralZettler	41.525	-70.6733	marine	water	field	incubation	not_plastic	glass	not_plastic	biofilm	0.5	0	early	23.8	30	ambient	summer	967F_1064R	gentra_puregene
AZ2015s303	AmaralZettler	41.525	-70.6733	marine	water	field	incubation	not_plastic	glass	not_plastic	biofilm	0.5	0	early	23.8	30	ambient	summer	967F_1064R	gentra_puregene
AZ2015s304	AmaralZettler	41.525	-70.6733	marine	water	field	incubation	plastic	pp	pp	aliphatic	0.5	0	early	24	30	ambient	summer	967F_1064R	gentra_puregene
AZ2015s305	AmaralZettler	41.525	-70.6733	marine	water	field	incubation	plastic	pp	pp	aliphatic	0.5	0	early	24	30	ambient	summer	967F_1064R	gentra_puregene
AZ2015s306	AmaralZettler	41.525	-70.6733	marine	water	field	incubation	plastic	pp	pp	aliphatic	0.5	0	early	24	30	ambient	summer	967F_1064R	gentra_puregene
AZ2015s307	AmaralZettler	41.525	-70.6733	marine	water	field	incubation	plastic	pe	pe	aliphatic	0.5	0	early	24	30	ambient	summer	967F_1064R	gentra_puregene
AZ2015s308	AmaralZettler	41.525	-70.6733	marine	water	field	incubation	plastic	pe	pe	aliphatic	0.5	0	early	24	30	ambient	summer	967F_1064R	gentra_puregene
AZ2015s309	AmaralZettler	41.525	-70.6733	marine	water	field	incubation	plastic	ps	ps	other plastic	0.5	0	early	24	30	ambient	summer	967F_1064R	gentra_puregene
AZ2015s310	AmaralZettler	41.525	-70.6733	marine	water	field	incubation	plastic	ps	ps	other plastic	0.5	0	early	24	30	ambient	summer	967F_1064R	gentra_puregene
AZ2015s311	AmaralZettler	41.525	-70.6733	marine	water	field	incubation	not_plastic	glass	not_plastic	biofilm	0.5	0	early	24	30	ambient	summer	967F_1064R	gentra_puregene
AZ2015s312	AmaralZettler	41.525	-70.6733	marine	water	field	incubation	not_plastic	glass	not_plastic	biofilm	0.5	0	early	24	30	ambient	summer	967F_1064R	gentra_puregene
AZ2015s313	AmaralZettler	41.525	-70.6733	marine	water	field	incubation	plastic	pp	pp	aliphatic	0.5	0	early	23.5	30.4	ambient	summer	967F_1064R	gentra_puregene
AZ2015s314	AmaralZettler	41.525	-70.6733	marine	water	field	incubation	plastic	pp	pp	aliphatic	0.5	0	early	23.5	30.4	ambient	summer	967F_1064R	gentra_puregene
AZ2015s315	AmaralZettler	41.525	-70.6733	marine	water	field	incubation	plastic	pp	pp	aliphatic	0.5	0	early	23.5	30.4	ambient	summer	967F_1064R	gentra_puregene
AZ2015s316	AmaralZettler	41.525	-70.6733	marine	water	field	incubation	plastic	pe	pe	aliphatic	0.5	0	early	23.5	30.4	ambient	summer	967F_1064R	gentra_puregene
AZ2015s317	AmaralZettler	41.525	-70.6733	marine	water	field	incubation	plastic	pe	pe	aliphatic	0.5	0	early	23.5	30.4	ambient	summer	967F_1064R	gentra_puregene
AZ2015s318	AmaralZettler	41.525	-70.6733	marine	water	field	incubation	plastic	ps	ps	other plastic	0.5	0	early	23.5	30.4	ambient	summer	967F_1064R	gentra_puregene
AZ2015s319	AmaralZettler	41.525	-70.6733	marine	water	field	incubation	plastic	ps	ps	other plastic	0.5	0	early	23.5	30.4	ambient	summer	967F_1064R	gentra_puregene
AZ2015s320	AmaralZettler	41.525	-70.6733	marine	water	field	incubation	plastic	ps	ps	other plastic	0.5	0	early	23.5	30.4	ambient	summer	967F_1064R	gentra_puregene
AZ2015s321	AmaralZettler	41.525	-70.6733	marine	water	field	incubation	not_plastic	glass	not_plastic	biofilm	0.5	0	early	23.5	30.4	ambient	summer	967F_1064R	gentra_puregene
AZ2015s322	AmaralZettler	41.525	-70.6733	marine	water	field	incubation	not_plastic	glass	not_plastic	biofilm	0.5	0	early	23.5	30.4	ambient	summer	967F_1064R	gentra_puregene
AZ2015s323	AmaralZettler	41.525	-70.6733	marine	water	field	incubation	plastic	pp	pp	aliphatic	0.5	0	early	22.9	29.3	ambient	summer	967F_1064R	gentra_puregene
AZ2015s324	AmaralZettler	41.525	-70.6733	marine	water	field	incubation	plastic	pp	pp	aliphatic	0.5	0	early	22.9	29.3	ambient	summer	967F_1064R	gentra_puregene
AZ2015s325	AmaralZettler	41.525	-70.6733	marine	water	field	incubation	plastic	pe	pe	aliphatic	0.5	0	early	22.9	29.3	ambient	summer	967F_1064R	gentra_puregene
AZ2015s326	AmaralZettler	41.525	-70.6733	marine	water	field	incubation	plastic	pe	pe	aliphatic	0.5	0	early	22.9	29.3	ambient	summer	967F_1064R	gentra_puregene
AZ2015s327	AmaralZettler	41.525	-70.6733	marine	water	field	incubation	plastic	pe	pe	aliphatic	0.5	0	early	22.9	29.3	ambient	summer	967F_1064R	gentra_puregene
AZ2015s328	AmaralZettler	41.525	-70.6733	marine	water	field	incubation	plastic	ps	ps	other plastic	0.5	0	early	22.9	29.3	ambient	summer	967F_1064R	gentra_puregene
AZ2015s329	AmaralZettler	41.525	-70.6733	marine	water	field	incubation	not_plastic	glass	not_plastic	biofilm	0.5	0	early	22.9	29.3	ambient	summer	967F_1064R	gentra_puregene
AZ2015s330	AmaralZettler	41.525	-70.6733	marine	water	field	incubation	plastic	pp	pp	aliphatic	0.5	0	early	21.5	29.6	ambient	autumn	967F_1064R	gentra_puregene
AZ2015s331	AmaralZettler	41.525	-70.6733	marine	water	field	incubation	plastic	pp	pp	aliphatic	0.5	0	early	21.5	29.6	ambient	autumn	967F_1064R	gentra_puregene
AZ2015s332	AmaralZettler	41.525	-70.6733	marine	water	field	incubation	plastic	pe	pe	aliphatic	0.5	0	early	21.5	29.6	ambient	autumn	967F_1064R	gentra_puregene
AZ2015s333	AmaralZettler	41.525	-70.6733	marine	water	field	incubation	plastic	pe	pe	aliphatic	0.5	0	early	21.5	29.6	ambient	autumn	967F_1064R	gentra_puregene
AZ2015s334	AmaralZettler	41.525	-70.6733	marine	water	field	incubation	plastic	ps	ps	other plastic	0.5	0	early	21.5	29.6	ambient	autumn	967F_1064R	gentra_puregene
AZ2015s335	AmaralZettler	41.525	-70.6733	marine	water	field	incubation	plastic	ps	ps	other plastic	0.5	0	early	21.5	29.6	ambient	autumn	967F_1064R	gentra_puregene
AZ2015s336	AmaralZettler	41.525	-70.6733	marine	water	field	incubation	not_plastic	glass	not_plastic	biofilm	0.5	0	early	21.5	29.6	ambient	autumn	967F_1064R	gentra_puregene
AZ2015s337	AmaralZettler	41.525	-70.6733	marine	water	field	incubation	not_plastic	glass	not_plastic	biofilm	0.5	0	early	21.5	29.6	ambient	autumn	967F_1064R	gentra_puregene
AZ2015s338	AmaralZettler	41.525	-70.6733	marine	water	field	incubation	not_plastic	glass	not_plastic	biofilm	0.5	0	early	21.5	29.6	ambient	autumn	967F_1064R	gentra_puregene
AZ2015s339	AmaralZettler	41.525	-70.6733	marine	water	field	incubation	plastic	pp	pp	aliphatic	0.5	0	early	18.7	29	ambient	autumn	967F_1064R	gentra_puregene
AZ2015s340	AmaralZettler	41.525	-70.6733	marine	water	field	incubation	plastic	pe	pe	aliphatic	0.5	0	early	18.7	29	ambient	autumn	967F_1064R	gentra_puregene
AZ2015s341	AmaralZettler	41.525	-70.6733	marine	water	field	incubation	plastic	ps	ps	other plastic	0.5	0	early	18.7	29	ambient	autumn	967F_1064R	gentra_puregene
AZ2015s342	AmaralZettler	41.525	-70.6733	marine	water	field	incubation	plastic	ps	ps	other plastic	0.5	0	early	18.7	29	ambient	autumn	967F_1064R	gentra_puregene
AZ2015s343	AmaralZettler	41.525	-70.6733	marine	water	field	incubation	not_plastic	glass	not_plastic	biofilm	0.5	0	early	18.7	29	ambient	autumn	967F_1064R	gentra_puregene
AZ2015s344	AmaralZettler	41.525	-70.6733	marine	water	field	incubation	plastic	pp	pp	aliphatic	0.5	0	early	12.9	29.7	ambient	autumn	967F_1064R	gentra_puregene
AZ2015s345	AmaralZettler	41.525	-70.6733	marine	water	field	incubation	plastic	pp	pp	aliphatic	0.5	0	early	12.9	29.7	ambient	autumn	967F_1064R	gentra_puregene
AZ2015s346	AmaralZettler	41.525	-70.6733	marine	water	field	incubation	plastic	pe	pe	aliphatic	0.5	0	early	12.9	29.7	ambient	autumn	967F_1064R	gentra_puregene
AZ2015s347	AmaralZettler	31.628	-41.415	marine	water	field	collection	blank	blank	blank	blank	0	unknown	collection	24.6	36.91	ambient	summer	967F_1064R	gentra_puregene
AZ2015s348	AmaralZettler	23.292	-65.083	marine	water	field	collection	blank	blank	blank	blank	0	unknown	collection	26	36.01	ambient	spring	967F_1064R	gentra_puregene
AZ2015s349	AmaralZettler	26.082	-64.197	marine	water	field	collection	blank	blank	blank	blank	0	unknown	collection	26	36.07	ambient	spring	967F_1064R	gentra_puregene
AZ2015s350	AmaralZettler	31.46	-53.697	marine	water	field	collection	blank	blank	blank	blank	0	unknown	collection	26.5	36.89	ambient	summer	967F_1064R	gentra_puregene
AZ2015s351	AmaralZettler	23.292	-65.083	marine	water	field	collection	blank	blank	blank	blank	0	unknown	collection	26	36.01	ambient	spring	967F_1064R	gentra_puregene
AZ2015s352	AmaralZettler	26.082	-64.197	marine	water	field	collection	blank	blank	blank	blank	0	unknown	collection	26	36.07	ambient	spring	967F_1064R	gentra_puregene
AZ2015s353	AmaralZettler	31.46	-53.697	marine	water	field	collection	blank	blank	blank	blank	3	unknown	collection	26.5	36.89	ambient	summer	967F_1064R	gentra_puregene
AZ2015s354	AmaralZettler	23.292	-65.083	marine	water	field	collection	blank	blank	blank	blank	3	unknown	collection	26	36.01	ambient	spring	967F_1064R	gentra_puregene
AZ2015s355	AmaralZettler	26.082	-64.197	marine	water	field	collection	blank	blank	blank	blank	3	unknown	collection	26	36.07	ambient	spring	967F_1064R	gentra_puregene
AZ2015s356	AmaralZettler	31.628	-41.415	marine	water	field	collection	blank	blank	blank	blank	0	unknown	collection	24.6	36.91	ambient	summer	967F_1064R	gentra_puregene
AZ2015s357	AmaralZettler	31.46	-53.697	marine	water	field	collection	blank	blank	blank	blank	0	unknown	collection	26.5	36.89	ambient	spring	967F_1064R	gentra_puregene
Ca2020s001	Canada	32.6708	-16.9334	aquatic	water	field	incubation	not_plastic	nylon	plastic	other plastic	0	125	late	21	38	10:14:00	summer	515F_806R	purelink
Ca2020s002	Canada	32.6708	-16.9334	aquatic	water	field	incubation	plastic	nylon	plastic	other plastic	0	125	late	21	38	10:14:00	summer	515F_806R	purelink
Ca2020s003	Canada	32.6708	-16.9334	aquatic	water	field	incubation	not_plastic	copper	not_plastic	biofilm	0	125	late	21	38	10:14:00	summer	515F_806R	purelink
Ca2020s004	Canada	32.6708	-16.9334	aquatic	water	field	incubation	not_plastic	copper	not_plastic	biofilm	0	125	late	21	38	10:14:00	summer	515F_806R	purelink
Ca2020s005	Canada	32.6708	-16.9334	aquatic	water	field	incubation	plastic	nylon	plastic	other plastic	0	125	late	21	38	10:14:00	summer	515F_806R	purelink
Ca2020s006	Canada	32.6708	-16.9334	aquatic	water	field	incubation	plastic	nylon	plastic	other plastic	0	125	late	21	38	10:14:00	summer	515F_806R	purelink
Ca2020s007	Canada	32.6708	-16.9334	aquatic	water	field	incubation	plastic	nylon	plastic	other plastic	0	125	late	21	38	10:14:00	summer	515F_806R	purelink
Ca2020s008	Canada	32.6708	-16.9334	aquatic	water	field	incubation	plastic	nylon	plastic	other plastic	0	125	late	21	38	10:14:00	summer	515F_806R	purelink
Ca2020s009	Canada	32.6708	-16.9334	aquatic	water	field	incubation	plastic	nylon	plastic	other plastic	0	125	late	21	38	10:14:00	summer	515F_806R	purelink
Ca2020s010	Canada	32.6708	-16.9334	aquatic	water	field	incubation	plastic	nylon	plastic	other plastic	0	125	late	21	38	10:14:00	summer	515F_806R	purelink
Ca2020s011	Canada	32.6708	-16.9334	aquatic	water	field	incubation	not_plastic	copper	not_plastic	biofilm	0	125	late	21	38	10:14:00	summer	515F_806R	purelink
Ca2020s012	Canada	32.6708	-16.9334	aquatic	water	field	incubation	not_plastic	copper	not_plastic	biofilm	0	125	late	21	38	10:14:00	summer	515F_806R	purelink
Ca2020s013	Canada	32.6708	-16.9334	aquatic	water	field	incubation	plastic	nylon	plastic	other plastic	0	125	late	21	38	10:14:00	summer	515F_806R	purelink
Ca2020s014	Canada	32.6708	-16.9334	aquatic	water	field	incubation	plastic	nylon	plastic	other plastic	0	125	late	21	38	10:14:00	summer	515F_806R	purelink
Ca2020s015	Canada	32.6708	-16.9334	aquatic	water	field	incubation	plastic	nylon	plastic	other plastic	0	125	late	21	38	10:14:00	summer	515F_806R	purelink
Ca2020s016	Canada	32.6708	-16.9334	aquatic	water	field	incubation	plastic	nylon	plastic	other plastic	0	125	late	21	38	10:14:00	summer	515F_806R	purelink
Ca2020s017	Canada	32.6708	-16.9334	aquatic	water	field	incubation	not_plastic	copper	not_plastic	biofilm	0	125	late	21	38	10:14:00	summer	515F_806R	purelink
Ca2020s018	Canada	32.6708	-16.9334	aquatic	water	field	incubation	not_plastic	copper	not_plastic	biofilm	0	125	late	21	38	10:14:00	summer	515F_806R	purelink
Cu2019s001	Curren	1.46381	103.837	marine	sediment	lab	collection	plastic	plastic	plastic	unknown plastic	0	7	early	29	35	12:12:00	summer	515F_806R	unknown
Cu2019s002	Curren	1.39242	103.979	marine	sediment	lab	collection	plastic	plastic	plastic	unknown plastic	0	7	early	29	35	12:12:00	summer	515F_806R	unknown
Cu2019s003	Curren	1.22447	103.852	marine	sediment	lab	collection	plastic	plastic	plastic	unknown plastic	0	7	early	29	35	12:12:00	summer	515F_806R	unknown
Cu2019s004	Curren	1.39242	103.979	marine	sediment	lab	collection	plastic	plastic	plastic	unknown plastic	0	7	early	29	35	12:12:00	summer	515F_806R	unknown
Cu2019s005	Curren	1.22447	103.852	marine	sediment	lab	collection	plastic	plastic	plastic	unknown plastic	0	7	early	29	35	12:12:00	summer	515F_806R	unknown
Cu2019s006	Curren	1.46381	103.837	marine	sediment	lab	collection	plastic	plastic	plastic	unknown plastic	0	7	early	29	35	12:12:00	summer	515F_806R	unknown
Cu2019s007	Curren	1.39242	103.979	marine	sediment	lab	collection	plastic	plastic	plastic	unknown plastic	0	7	early	29	35	12:12:00	summer	515F_806R	unknown
Cu2019s008	Curren	1.22447	103.852	marine	sediment	lab	collection	plastic	plastic	plastic	unknown plastic	0	7	early	29	35	12:12:00	summer	515F_806R	unknown
Cu2019s009	Curren	1.46381	103.837	marine	sediment	lab	collection	plastic	plastic	plastic	unknown plastic	0	7	early	29	35	12:12:00	summer	515F_806R	unknown
De2019s001	Delacuvellerie	42.5808	8.72578	marine	sediment	field	collection	sediment	sediment	sediment	biofilm	5	unknown	collection	20	38	ambient	autumn	341F_806R	powersoil
De2019s002	Delacuvellerie	42.5808	8.72578	marine	sediment	field	collection	sediment	sediment	sediment	biofilm	5	unknown	collection	20	38	ambient	autumn	341F_806R	powersoil
De2019s003	Delacuvellerie	42.5808	8.72578	marine	water	field	collection	plastic	plastic	plastic	unknown plastic	0	unknown	collection	20	38	ambient	autumn	341F_806R	powersoil
De2019s004	Delacuvellerie	42.5808	8.72578	marine	water	field	collection	plastic	plastic	plastic	unknown plastic	0	unknown	collection	20	38	ambient	autumn	341F_806R	powersoil
De2019s005	Delacuvellerie	42.5808	8.72578	marine	water	field	collection	plastic	plastic	plastic	unknown plastic	0	unknown	collection	20	38	ambient	autumn	341F_806R	powersoil
De2019s006	Delacuvellerie	42.5808	8.72578	marine	water	field	collection	plastic	plastic	plastic	unknown plastic	0	unknown	collection	20	38	ambient	autumn	341F_806R	powersoil
De2019s007	Delacuvellerie	42.5808	8.72578	marine	sediment	field	collection	plastic	plastic	plastic	unknown plastic	0	unknown	collection	20	38	ambient	autumn	341F_806R	powersoil
De2019s008	Delacuvellerie	42.5808	8.72578	marine	sediment	field	collection	plastic	plastic	plastic	unknown plastic	0	unknown	collection	20	38	ambient	autumn	341F_806R	powersoil
De2019s009	Delacuvellerie	42.5808	8.72578	marine	sediment	field	collection	plastic	plastic	plastic	unknown plastic	0	unknown	collection	20	38	ambient	autumn	341F_806R	powersoil
De2019s010	Delacuvellerie	42.5808	8.72578	marine	sediment	field	collection	sediment	sediment	sediment	biofilm	5	unknown	collection	20	38	ambient	autumn	341F_806R	powersoil
De2019s011	Delacuvellerie	42.5808	8.72578	marine	sediment	lab	incubation	plastic	pet	pet	other plastic	0	60	late	30	35	ambient	autumn	341F_806R	powersoil
De2019s012	Delacuvellerie	42.5808	8.72578	marine	sediment	lab	incubation	plastic	ldpe	pe	aliphatic	0	60	late	30	35	ambient	autumn	341F_806R	powersoil
De2019s013	Delacuvellerie	42.5808	8.72578	marine	water	lab	incubation	plastic	ldpe	pe	aliphatic	0	60	late	30	35	ambient	autumn	341F_806R	powersoil
De2019s014	Delacuvellerie	42.5808	8.72578	marine	water	lab	incubation	plastic	pet	pet	other plastic	0	60	late	30	35	ambient	autumn	341F_806R	powersoil
De2019s015	Delacuvellerie	42.5808	8.72578	marine	water	lab	incubation	plastic	ldpe	pe	aliphatic	0	60	late	30	35	ambient	autumn	341F_806R	powersoil
De2019s016	Delacuvellerie	42.5808	8.72578	marine	sediment	lab	incubation	plastic	ldpe	pe	aliphatic	0	60	late	30	35	ambient	autumn	341F_806R	powersoil
De2019s017	Delacuvellerie	42.5808	8.72578	marine	sediment	field	collection	sediment	sediment	sediment	biofilm	5	unknown	collection	20	38	ambient	autumn	341F_806R	powersoil
De2019s018	Delacuvellerie	42.5808	8.72578	marine	water	lab	incubation	plastic	ldpe	pe	aliphatic	0	60	late	30	35	ambient	autumn	341F_806R	powersoil
De2019s019	Delacuvellerie	42.5808	8.72578	marine	water	lab	incubation	plastic	ldpe	pe	aliphatic	0	60	late	30	35	ambient	autumn	341F_806R	powersoil
De2019s020	Delacuvellerie	42.5808	8.72578	marine	water	lab	incubation	plastic	ldpe	pe	aliphatic	0	60	late	30	35	ambient	autumn	341F_806R	powersoil
De2019s021	Delacuvellerie	42.5808	8.72578	marine	sediment	lab	incubation	sediment	sediment	sediment	biofilm	0	60	late	30	35	ambient	autumn	341F_806R	powersoil
De2019s022	Delacuvellerie	42.5808	8.72578	marine	sediment	lab	incubation	sediment	sediment	sediment	biofilm	0	60	late	30	35	ambient	autumn	341F_806R	powersoil
De2019s023	Delacuvellerie	42.5808	8.72578	marine	water	lab	incubation	plastic	ps	ps	other plastic	0	60	late	30	35	ambient	autumn	341F_806R	powersoil
DH2018s001	DussudHudec	42.4245	3.5678	marine	water	lab	incubation	plastic	pe	pe	aliphatic	4	30	late	13	38.5	dark	winter	515FY_926R	phenol_chloroform
DH2018s002	DussudHudec	42.4245	3.5678	marine	water	lab	incubation	plastic	oxope	pe	aliphatic	4	30	late	13	38.5	dark	winter	515FY_926R	phenol_chloroform
DH2018s003	DussudHudec	42.4245	3.5678	marine	water	lab	incubation	water	water	water	planktonic	4	30	late	13	38.5	dark	winter	515FY_926R	phenol_chloroform
DH2018s004	DussudHudec	42.4245	3.5678	marine	water	lab	incubation	plastic	pe	pe	aliphatic	4	45	late	13	38.5	dark	spring	515FY_926R	phenol_chloroform
DH2018s005	DussudHudec	42.4245	3.5678	marine	water	lab	incubation	plastic	pe	pe	aliphatic	4	7	early	13	38.5	dark	winter	515FY_926R	phenol_chloroform
DH2018s006	DussudHudec	42.4245	3.5678	marine	water	lab	incubation	plastic	oxope	pe	aliphatic	4	7	early	13	38.5	dark	winter	515FY_926R	phenol_chloroform
DH2018s007	DussudHudec	42.4245	3.5678	marine	water	lab	incubation	plastic	phbv	phbv	other plastic	4	45	late	13	38.5	dark	spring	515FY_926R	phenol_chloroform
DH2018s008	DussudHudec	42.4245	3.5678	marine	water	lab	incubation	water	water	water	planktonic	4	45	late	13	38.5	dark	spring	515FY_926R	phenol_chloroform
DH2018s009	DussudHudec	42.4245	3.5678	marine	water	lab	incubation	plastic	aged_oxope	pe	aliphatic	4	7	early	13	38.5	dark	winter	515FY_926R	phenol_chloroform
DH2018s010	DussudHudec	42.4245	3.5678	marine	water	lab	incubation	plastic	aged_oxope	pe	aliphatic	4	45	late	13	38.5	dark	spring	515FY_926R	phenol_chloroform
DH2018s011	DussudHudec	42.4245	3.5678	marine	water	lab	incubation	plastic	phbv	phbv	other plastic	4	22	late	13	38.5	dark	winter	515FY_926R	phenol_chloroform
DH2018s012	DussudHudec	42.4245	3.5678	marine	water	lab	incubation	water	water	water	planktonic	4	22	late	13	38.5	dark	winter	515FY_926R	phenol_chloroform
DH2018s013	DussudHudec	42.4245	3.5678	marine	water	lab	incubation	plastic	phbv	phbv	other plastic	4	7	early	13	38.5	dark	winter	515FY_926R	phenol_chloroform
DH2018s014	DussudHudec	42.4245	3.5678	marine	water	lab	incubation	plastic	oxope	pe	aliphatic	4	22	late	13	38.5	dark	winter	515FY_926R	phenol_chloroform
DH2018s015	DussudHudec	42.4245	3.5678	marine	water	lab	incubation	plastic	aged_oxope	pe	aliphatic	4	22	late	13	38.5	dark	winter	515FY_926R	phenol_chloroform
DH2018s016	DussudHudec	42.4245	3.5678	marine	water	lab	incubation	plastic	pe	pe	aliphatic	4	22	late	13	38.5	dark	winter	515FY_926R	phenol_chloroform
DH2018s017	DussudHudec	42.4245	3.5678	marine	water	lab	incubation	water	water	water	planktonic	4	7	early	13	38.5	dark	winter	515FY_926R	phenol_chloroform
DH2018s018	DussudHudec	42.4245	3.5678	marine	water	lab	incubation	plastic	oxope	pe	aliphatic	4	45	late	13	38.5	dark	spring	515FY_926R	phenol_chloroform
DM2018s001	DussudMeistertzheim	42.4245	3.5678	marine	water	field	collection	plastic	unknown	plastic	unknown plastic	0	unknown	collection	18	35	ambient	unknown	515FY_926R	phenol_chloroform
DM2018s002	DussudMeistertzheim	42.4245	3.5678	marine	water	field	collection	plastic	unknown	plastic	unknown plastic	0	unknown	collection	18	35	ambient	unknown	515FY_926R	phenol_chloroform
DM2018s003	DussudMeistertzheim	42.4245	3.5678	marine	water	field	collection	plastic	unknown	plastic	unknown plastic	0	unknown	collection	18	35	ambient	unknown	515FY_926R	phenol_chloroform
DM2018s004	DussudMeistertzheim	42.4245	3.5678	marine	water	field	collection	plastic	unknown	plastic	unknown plastic	0	unknown	collection	18	35	ambient	unknown	515FY_926R	phenol_chloroform
DM2018s005	DussudMeistertzheim	42.4245	3.5678	marine	water	field	collection	plastic	unknown	plastic	unknown plastic	0	unknown	collection	18	35	ambient	unknown	515FY_926R	phenol_chloroform
DM2018s006	DussudMeistertzheim	42.4245	3.5678	marine	water	field	collection	plastic	unknown	plastic	unknown plastic	0	unknown	collection	18	35	ambient	unknown	515FY_926R	phenol_chloroform
DM2018s007	DussudMeistertzheim	42.4245	3.5678	marine	water	field	collection	plastic	unknown	plastic	unknown plastic	0	unknown	collection	18	35	ambient	unknown	515FY_926R	phenol_chloroform
DM2018s008	DussudMeistertzheim	42.4245	3.5678	marine	water	field	collection	plastic	unknown	plastic	unknown plastic	0	unknown	collection	18	35	ambient	unknown	515FY_926R	phenol_chloroform
DM2018s009	DussudMeistertzheim	42.4245	3.5678	marine	water	field	collection	plastic	unknown	plastic	unknown plastic	0	unknown	collection	18	35	ambient	unknown	515FY_926R	phenol_chloroform
DM2018s010	DussudMeistertzheim	42.4245	3.5678	marine	water	field	collection	plastic	unknown	plastic	unknown plastic	0	unknown	collection	18	35	ambient	unknown	515FY_926R	phenol_chloroform
DM2018s011	DussudMeistertzheim	42.4245	3.5678	marine	water	field	collection	plastic	unknown	plastic	unknown plastic	0	unknown	collection	18	35	ambient	unknown	515FY_926R	phenol_chloroform
DM2018s012	DussudMeistertzheim	42.4245	3.5678	marine	water	field	collection	plastic	unknown	plastic	unknown plastic	0	unknown	collection	18	35	ambient	unknown	515FY_926R	phenol_chloroform
DM2018s013	DussudMeistertzheim	42.4245	3.5678	marine	water	field	collection	plastic	unknown	plastic	unknown plastic	0	unknown	collection	18	35	ambient	unknown	515FY_926R	phenol_chloroform
DM2018s014	DussudMeistertzheim	42.4245	3.5678	marine	water	field	collection	plastic	unknown	plastic	unknown plastic	0	unknown	collection	18	35	ambient	unknown	515FY_926R	phenol_chloroform
DM2018s015	DussudMeistertzheim	42.4245	3.5678	marine	water	field	collection	plastic	unknown	plastic	unknown plastic	0	unknown	collection	18	35	ambient	unknown	515FY_926R	phenol_chloroform
DM2018s016	DussudMeistertzheim	42.4245	3.5678	marine	water	field	collection	plastic	unknown	plastic	unknown plastic	0	unknown	collection	18	35	ambient	unknown	515FY_926R	phenol_chloroform
DM2018s017	DussudMeistertzheim	42.4245	3.5678	marine	water	field	collection	plastic	unknown	plastic	unknown plastic	0	unknown	collection	18	35	ambient	unknown	515FY_926R	phenol_chloroform
DM2018s018	DussudMeistertzheim	42.4245	3.5678	marine	water	field	collection	plastic	unknown	plastic	unknown plastic	0	unknown	collection	18	35	ambient	unknown	515FY_926R	phenol_chloroform
DM2018s019	DussudMeistertzheim	42.4245	3.5678	marine	water	field	collection	plastic	unknown	plastic	unknown plastic	0	unknown	collection	18	35	ambient	unknown	515FY_926R	phenol_chloroform
DM2018s020	DussudMeistertzheim	42.4245	3.5678	marine	water	field	collection	plastic	unknown	plastic	unknown plastic	0	unknown	collection	18	35	ambient	unknown	515FY_926R	phenol_chloroform
DM2018s021	DussudMeistertzheim	42.4245	3.5678	marine	water	field	collection	plastic	unknown	plastic	unknown plastic	0	unknown	collection	18	35	ambient	unknown	515FY_926R	phenol_chloroform
DM2018s022	DussudMeistertzheim	42.4245	3.5678	marine	water	field	collection	plastic	unknown	plastic	unknown plastic	0	unknown	collection	18	35	ambient	unknown	515FY_926R	phenol_chloroform
DM2018s023	DussudMeistertzheim	42.4245	3.5678	marine	water	field	collection	plastic	unknown	plastic	unknown plastic	0	unknown	collection	18	35	ambient	unknown	515FY_926R	phenol_chloroform
DM2018s024	DussudMeistertzheim	42.4245	3.5678	marine	water	field	collection	plastic	unknown	plastic	unknown plastic	0	unknown	collection	18	35	ambient	unknown	515FY_926R	phenol_chloroform
DM2018s025	DussudMeistertzheim	42.4245	3.5678	marine	water	field	collection	plastic	unknown	plastic	unknown plastic	0	unknown	collection	18	35	ambient	unknown	515FY_926R	phenol_chloroform
DM2018s026	DussudMeistertzheim	42.4245	3.5678	marine	water	field	collection	plastic	unknown	plastic	unknown plastic	0	unknown	collection	18	35	ambient	unknown	515FY_926R	phenol_chloroform
DM2018s027	DussudMeistertzheim	42.4245	3.5678	marine	water	field	collection	plastic	unknown	plastic	unknown plastic	0	unknown	collection	18	35	ambient	unknown	515FY_926R	phenol_chloroform
DM2018s028	DussudMeistertzheim	42.4245	3.5678	marine	water	field	collection	plastic	unknown	plastic	unknown plastic	0	unknown	collection	18	35	ambient	unknown	515FY_926R	phenol_chloroform
DM2018s029	DussudMeistertzheim	42.4245	3.5678	marine	water	field	collection	plastic	unknown	plastic	unknown plastic	0	unknown	collection	18	35	ambient	unknown	515FY_926R	phenol_chloroform
DM2018s030	DussudMeistertzheim	42.4245	3.5678	marine	water	field	collection	plastic	unknown	plastic	unknown plastic	0	unknown	collection	18	35	ambient	unknown	515FY_926R	phenol_chloroform
DM2018s031	DussudMeistertzheim	42.4245	3.5678	marine	water	field	collection	plastic	unknown	plastic	unknown plastic	0	unknown	collection	18	35	ambient	unknown	515FY_926R	phenol_chloroform
DM2018s032	DussudMeistertzheim	42.4245	3.5678	marine	water	field	collection	plastic	unknown	plastic	unknown plastic	0	unknown	collection	18	35	ambient	unknown	515FY_926R	phenol_chloroform
DM2018s033	DussudMeistertzheim	42.4245	3.5678	marine	water	field	collection	plastic	unknown	plastic	unknown plastic	0	unknown	collection	18	35	ambient	unknown	515FY_926R	phenol_chloroform
DM2018s034	DussudMeistertzheim	42.4245	3.5678	marine	water	field	collection	plastic	unknown	plastic	unknown plastic	0	unknown	collection	18	35	ambient	unknown	515FY_926R	phenol_chloroform
DM2018s035	DussudMeistertzheim	42.4245	3.5678	marine	water	field	collection	plastic	unknown	plastic	unknown plastic	0	unknown	collection	18	35	ambient	unknown	515FY_926R	phenol_chloroform
DM2018s036	DussudMeistertzheim	42.4245	3.5678	marine	water	field	collection	plastic	unknown	plastic	unknown plastic	0	unknown	collection	18	35	ambient	unknown	515FY_926R	phenol_chloroform
DM2018s037	DussudMeistertzheim	42.4245	3.5678	marine	water	field	collection	plastic	unknown	plastic	unknown plastic	0	unknown	collection	18	35	ambient	unknown	515FY_926R	phenol_chloroform
DM2018s038	DussudMeistertzheim	42.4245	3.5678	marine	water	field	collection	plastic	unknown	plastic	unknown plastic	0	unknown	collection	18	35	ambient	unknown	515FY_926R	phenol_chloroform
DM2018s039	DussudMeistertzheim	42.4245	3.5678	marine	water	field	collection	plastic	unknown	plastic	unknown plastic	0	unknown	collection	18	35	ambient	unknown	515FY_926R	phenol_chloroform
DM2018s040	DussudMeistertzheim	42.4245	3.5678	marine	water	field	collection	plastic	unknown	plastic	unknown plastic	0	unknown	collection	18	35	ambient	unknown	515FY_926R	phenol_chloroform
DM2018s041	DussudMeistertzheim	42.4245	3.5678	marine	water	field	collection	plastic	unknown	plastic	unknown plastic	0	unknown	collection	18	35	ambient	unknown	515FY_926R	phenol_chloroform
DM2018s042	DussudMeistertzheim	42.4245	3.5678	marine	water	field	collection	plastic	unknown	plastic	unknown plastic	0	unknown	collection	18	35	ambient	unknown	515FY_926R	phenol_chloroform
DM2018s043	DussudMeistertzheim	42.4245	3.5678	marine	water	field	collection	plastic	unknown	plastic	unknown plastic	0	unknown	collection	18	35	ambient	unknown	515FY_926R	phenol_chloroform
DM2018s044	DussudMeistertzheim	42.4245	3.5678	marine	water	field	collection	plastic	unknown	plastic	unknown plastic	0	unknown	collection	18	35	ambient	unknown	515FY_926R	phenol_chloroform
DM2018s045	DussudMeistertzheim	42.4245	3.5678	marine	water	field	collection	plastic	unknown	plastic	unknown plastic	0	unknown	collection	18	35	ambient	unknown	515FY_926R	phenol_chloroform
DM2018s046	DussudMeistertzheim	42.4245	3.5678	marine	water	field	collection	plastic	unknown	plastic	unknown plastic	0	unknown	collection	18	35	ambient	unknown	515FY_926R	phenol_chloroform
DM2018s047	DussudMeistertzheim	42.4245	3.5678	marine	water	field	collection	plastic	unknown	plastic	unknown plastic	0	unknown	collection	18	35	ambient	unknown	515FY_926R	phenol_chloroform
DM2018s048	DussudMeistertzheim	42.4245	3.5678	marine	water	field	collection	plastic	unknown	plastic	unknown plastic	0	unknown	collection	18	35	ambient	unknown	515FY_926R	phenol_chloroform
DM2018s049	DussudMeistertzheim	42.4245	3.5678	marine	water	field	collection	plastic	unknown	plastic	unknown plastic	0	unknown	collection	18	35	ambient	unknown	515FY_926R	phenol_chloroform
DM2018s050	DussudMeistertzheim	42.4245	3.5678	marine	water	field	collection	plastic	unknown	plastic	unknown plastic	0	unknown	collection	18	35	ambient	unknown	515FY_926R	phenol_chloroform
DM2018s051	DussudMeistertzheim	42.4245	3.5678	marine	water	field	collection	plastic	unknown	plastic	unknown plastic	0	unknown	collection	18	35	ambient	unknown	515FY_926R	phenol_chloroform
DM2018s052	DussudMeistertzheim	42.4245	3.5678	marine	water	field	collection	plastic	unknown	plastic	unknown plastic	0	unknown	collection	18	35	ambient	unknown	515FY_926R	phenol_chloroform
DM2018s053	DussudMeistertzheim	42.4245	3.5678	marine	water	field	collection	plastic	unknown	plastic	unknown plastic	0	unknown	collection	18	35	ambient	unknown	515FY_926R	phenol_chloroform
DM2018s054	DussudMeistertzheim	42.4245	3.5678	marine	water	field	collection	plastic	unknown	plastic	unknown plastic	0	unknown	collection	18	35	ambient	unknown	515FY_926R	phenol_chloroform
DM2018s055	DussudMeistertzheim	42.4245	3.5678	marine	water	field	collection	plastic	unknown	plastic	unknown plastic	0	unknown	collection	18	35	ambient	unknown	515FY_926R	phenol_chloroform
DM2018s056	DussudMeistertzheim	42.4245	3.5678	marine	water	field	collection	plastic	unknown	plastic	unknown plastic	0	unknown	collection	18	35	ambient	unknown	515FY_926R	phenol_chloroform
DM2018s057	DussudMeistertzheim	42.4245	3.5678	marine	water	field	collection	plastic	unknown	plastic	unknown plastic	0	unknown	collection	18	35	ambient	unknown	515FY_926R	phenol_chloroform
DM2018s058	DussudMeistertzheim	42.4245	3.5678	marine	water	field	collection	plastic	unknown	plastic	unknown plastic	0	unknown	collection	18	35	ambient	unknown	515FY_926R	phenol_chloroform
DM2018s059	DussudMeistertzheim	42.4245	3.5678	marine	water	field	collection	plastic	unknown	plastic	unknown plastic	0	unknown	collection	18	35	ambient	unknown	515FY_926R	phenol_chloroform
DM2018s060	DussudMeistertzheim	42.4245	3.5678	marine	water	field	collection	plastic	unknown	plastic	unknown plastic	0	unknown	collection	18	35	ambient	unknown	515FY_926R	phenol_chloroform
DM2018s061	DussudMeistertzheim	42.4245	3.5678	marine	water	field	collection	plastic	unknown	plastic	unknown plastic	0	unknown	collection	18	35	ambient	unknown	515FY_926R	phenol_chloroform
DM2018s062	DussudMeistertzheim	42.4245	3.5678	marine	water	field	collection	plastic	unknown	plastic	unknown plastic	0	unknown	collection	18	35	ambient	unknown	515FY_926R	phenol_chloroform
DM2018s063	DussudMeistertzheim	42.4245	3.5678	marine	water	field	collection	plastic	unknown	plastic	unknown plastic	0	unknown	collection	18	35	ambient	unknown	515FY_926R	phenol_chloroform
DM2018s064	DussudMeistertzheim	42.4245	3.5678	marine	water	field	collection	plastic	unknown	plastic	unknown plastic	0	unknown	collection	18	35	ambient	unknown	515FY_926R	phenol_chloroform
DM2018s065	DussudMeistertzheim	42.4245	3.5678	marine	water	field	collection	plastic	unknown	plastic	unknown plastic	0	unknown	collection	18	35	ambient	unknown	515FY_926R	phenol_chloroform
DM2018s066	DussudMeistertzheim	42.4245	3.5678	marine	water	field	collection	plastic	unknown	plastic	unknown plastic	0	unknown	collection	18	35	ambient	unknown	515FY_926R	phenol_chloroform
DM2018s067	DussudMeistertzheim	42.4245	3.5678	marine	water	field	collection	plastic	unknown	plastic	unknown plastic	0	unknown	collection	18	35	ambient	unknown	515FY_926R	phenol_chloroform
DM2018s068	DussudMeistertzheim	42.4245	3.5678	marine	water	field	collection	plastic	unknown	plastic	unknown plastic	0	unknown	collection	18	35	ambient	unknown	515FY_926R	phenol_chloroform
DM2018s069	DussudMeistertzheim	42.4245	3.5678	marine	water	field	collection	plastic	unknown	plastic	unknown plastic	0	unknown	collection	18	35	ambient	unknown	515FY_926R	phenol_chloroform
DM2018s070	DussudMeistertzheim	42.4245	3.5678	marine	water	field	collection	plastic	unknown	plastic	unknown plastic	0	unknown	collection	18	35	ambient	unknown	515FY_926R	phenol_chloroform
DM2018s071	DussudMeistertzheim	42.4245	3.5678	marine	water	field	collection	plastic	unknown	plastic	unknown plastic	0	unknown	collection	18	35	ambient	unknown	515FY_926R	phenol_chloroform
DM2018s072	DussudMeistertzheim	42.4245	3.5678	marine	water	field	collection	plastic	unknown	plastic	unknown plastic	0	unknown	collection	18	35	ambient	unknown	515FY_926R	phenol_chloroform
DM2018s073	DussudMeistertzheim	42.4245	3.5678	marine	water	field	collection	plastic	unknown	plastic	unknown plastic	0	unknown	collection	18	35	ambient	unknown	515FY_926R	phenol_chloroform
DM2018s074	DussudMeistertzheim	42.4245	3.5678	marine	water	field	collection	plastic	unknown	plastic	unknown plastic	0	unknown	collection	18	35	ambient	unknown	515FY_926R	phenol_chloroform
DM2018s075	DussudMeistertzheim	42.4245	3.5678	marine	water	field	collection	plastic	unknown	plastic	unknown plastic	0	unknown	collection	18	35	ambient	unknown	515FY_926R	phenol_chloroform
DM2018s076	DussudMeistertzheim	42.4245	3.5678	marine	water	field	collection	plastic	unknown	plastic	unknown plastic	0	unknown	collection	18	35	ambient	unknown	515FY_926R	phenol_chloroform
DM2018s077	DussudMeistertzheim	42.4245	3.5678	marine	water	field	collection	plastic	unknown	plastic	unknown plastic	0	unknown	collection	18	35	ambient	unknown	515FY_926R	phenol_chloroform
DM2018s078	DussudMeistertzheim	42.4245	3.5678	marine	water	field	collection	plastic	unknown	plastic	unknown plastic	0	unknown	collection	18	35	ambient	unknown	515FY_926R	phenol_chloroform
DM2018s079	DussudMeistertzheim	42.4245	3.5678	marine	water	field	collection	plastic	unknown	plastic	unknown plastic	0	unknown	collection	18	35	ambient	unknown	515FY_926R	phenol_chloroform
DM2018s080	DussudMeistertzheim	42.4245	3.5678	marine	water	field	collection	plastic	unknown	plastic	unknown plastic	0	unknown	collection	18	35	ambient	unknown	515FY_926R	phenol_chloroform
DM2018s081	DussudMeistertzheim	42.4245	3.5678	marine	water	field	collection	plastic	unknown	plastic	unknown plastic	0	unknown	collection	18	35	ambient	unknown	515FY_926R	phenol_chloroform
DM2018s082	DussudMeistertzheim	42.4245	3.5678	marine	water	field	collection	plastic	unknown	plastic	unknown plastic	0	unknown	collection	18	35	ambient	unknown	515FY_926R	phenol_chloroform
DM2018s083	DussudMeistertzheim	42.4245	3.5678	marine	water	field	collection	plastic	unknown	plastic	unknown plastic	0	unknown	collection	18	35	ambient	unknown	515FY_926R	phenol_chloroform
DM2018s084	DussudMeistertzheim	42.4245	3.5678	marine	water	field	collection	plastic	unknown	plastic	unknown plastic	0	unknown	collection	18	35	ambient	unknown	515FY_926R	phenol_chloroform
DM2018s085	DussudMeistertzheim	42.4245	3.5678	marine	water	field	collection	plastic	unknown	plastic	unknown plastic	0	unknown	collection	18	35	ambient	unknown	515FY_926R	phenol_chloroform
DM2018s086	DussudMeistertzheim	42.4245	3.5678	marine	water	field	collection	plastic	unknown	plastic	unknown plastic	0	unknown	collection	18	35	ambient	unknown	515FY_926R	phenol_chloroform
DM2018s087	DussudMeistertzheim	42.4245	3.5678	marine	water	field	collection	plastic	unknown	plastic	unknown plastic	0	unknown	collection	18	35	ambient	unknown	515FY_926R	phenol_chloroform
DM2018s088	DussudMeistertzheim	42.4245	3.5678	marine	water	field	collection	plastic	unknown	plastic	unknown plastic	0	unknown	collection	18	35	ambient	unknown	515FY_926R	phenol_chloroform
DM2018s089	DussudMeistertzheim	42.4245	3.5678	marine	water	field	collection	plastic	unknown	plastic	unknown plastic	0	unknown	collection	18	35	ambient	unknown	515FY_926R	phenol_chloroform
DM2018s090	DussudMeistertzheim	42.4245	3.5678	marine	water	field	collection	plastic	unknown	plastic	unknown plastic	0	unknown	collection	18	35	ambient	unknown	515FY_926R	phenol_chloroform
DM2018s091	DussudMeistertzheim	42.4245	3.5678	marine	water	field	collection	plastic	unknown	plastic	unknown plastic	0	unknown	collection	18	35	ambient	unknown	515FY_926R	phenol_chloroform
DM2018s092	DussudMeistertzheim	42.4245	3.5678	marine	water	field	collection	plastic	unknown	plastic	unknown plastic	0	unknown	collection	18	35	ambient	unknown	515FY_926R	phenol_chloroform
DM2018s093	DussudMeistertzheim	42.4245	3.5678	marine	water	field	collection	plastic	unknown	plastic	unknown plastic	0	unknown	collection	18	35	ambient	unknown	515FY_926R	phenol_chloroform
DM2018s094	DussudMeistertzheim	42.4245	3.5678	marine	water	field	collection	plastic	unknown	plastic	unknown plastic	0	unknown	collection	18	35	ambient	unknown	515FY_926R	phenol_chloroform
DM2018s095	DussudMeistertzheim	42.4245	3.5678	marine	water	field	collection	plastic	unknown	plastic	unknown plastic	0	unknown	collection	18	35	ambient	unknown	515FY_926R	phenol_chloroform
DM2018s096	DussudMeistertzheim	42.4245	3.5678	marine	water	field	collection	plastic	unknown	plastic	unknown plastic	0	unknown	collection	18	35	ambient	unknown	515FY_926R	phenol_chloroform
DM2018s097	DussudMeistertzheim	42.4245	3.5678	marine	water	field	collection	plastic	unknown	plastic	unknown plastic	0	unknown	collection	18	35	ambient	unknown	515FY_926R	phenol_chloroform
DM2018s098	DussudMeistertzheim	42.4245	3.5678	marine	water	field	collection	plastic	unknown	plastic	unknown plastic	0	unknown	collection	18	35	ambient	unknown	515FY_926R	phenol_chloroform
DM2018s099	DussudMeistertzheim	42.4245	3.5678	marine	water	field	collection	plastic	unknown	plastic	unknown plastic	0	unknown	collection	18	35	ambient	unknown	515FY_926R	phenol_chloroform
DM2018s100	DussudMeistertzheim	42.4245	3.5678	marine	water	field	collection	plastic	unknown	plastic	unknown plastic	0	unknown	collection	18	35	ambient	unknown	515FY_926R	phenol_chloroform
DM2018s101	DussudMeistertzheim	42.4245	3.5678	marine	water	field	collection	plastic	unknown	plastic	unknown plastic	0	unknown	collection	18	35	ambient	unknown	515FY_926R	phenol_chloroform
DM2018s102	DussudMeistertzheim	42.4245	3.5678	marine	water	field	collection	plastic	unknown	plastic	unknown plastic	0	unknown	collection	18	35	ambient	unknown	515FY_926R	phenol_chloroform
DM2018s103	DussudMeistertzheim	42.4245	3.5678	marine	water	field	collection	plastic	unknown	plastic	unknown plastic	0	unknown	collection	18	35	ambient	unknown	515FY_926R	phenol_chloroform
DM2018s104	DussudMeistertzheim	42.4245	3.5678	marine	water	field	collection	plastic	unknown	plastic	unknown plastic	0	unknown	collection	18	35	ambient	unknown	515FY_926R	phenol_chloroform
DM2018s105	DussudMeistertzheim	42.4245	3.5678	marine	water	field	collection	plastic	unknown	plastic	unknown plastic	0	unknown	collection	18	35	ambient	unknown	515FY_926R	phenol_chloroform
DM2018s106	DussudMeistertzheim	42.4245	3.5678	marine	water	field	collection	plastic	unknown	plastic	unknown plastic	0	unknown	collection	18	35	ambient	unknown	515FY_926R	phenol_chloroform
DM2018s107	DussudMeistertzheim	42.4245	3.5678	marine	water	field	collection	plastic	unknown	plastic	unknown plastic	0	unknown	collection	18	35	ambient	unknown	515FY_926R	phenol_chloroform
DM2018s108	DussudMeistertzheim	42.4245	3.5678	marine	water	field	collection	plastic	unknown	plastic	unknown plastic	0	unknown	collection	18	35	ambient	unknown	515FY_926R	phenol_chloroform
DM2018s109	DussudMeistertzheim	42.4245	3.5678	marine	water	field	collection	plastic	unknown	plastic	unknown plastic	0	unknown	collection	18	35	ambient	unknown	515FY_926R	phenol_chloroform
DM2018s110	DussudMeistertzheim	42.4245	3.5678	marine	water	field	collection	plastic	unknown	plastic	unknown plastic	0	unknown	collection	18	35	ambient	unknown	515FY_926R	phenol_chloroform
DM2018s111	DussudMeistertzheim	42.4245	3.5678	marine	water	field	collection	plastic	unknown	plastic	unknown plastic	0	unknown	collection	18	35	ambient	unknown	515FY_926R	phenol_chloroform
DM2018s112	DussudMeistertzheim	42.4245	3.5678	marine	water	field	collection	plastic	unknown	plastic	unknown plastic	0	unknown	collection	18	35	ambient	unknown	515FY_926R	phenol_chloroform
DM2018s113	DussudMeistertzheim	42.4245	3.5678	marine	water	field	collection	plastic	unknown	plastic	unknown plastic	0	unknown	collection	18	35	ambient	unknown	515FY_926R	phenol_chloroform
DM2018s114	DussudMeistertzheim	42.4245	3.5678	marine	water	field	collection	plastic	unknown	plastic	unknown plastic	0	unknown	collection	18	35	ambient	unknown	515FY_926R	phenol_chloroform
DM2018s115	DussudMeistertzheim	42.4245	3.5678	marine	water	field	collection	plastic	unknown	plastic	unknown plastic	0	unknown	collection	18	35	ambient	unknown	515FY_926R	phenol_chloroform
DM2018s116	DussudMeistertzheim	42.4245	3.5678	marine	water	field	collection	plastic	unknown	plastic	unknown plastic	0	unknown	collection	18	35	ambient	unknown	515FY_926R	phenol_chloroform
DM2018s117	DussudMeistertzheim	42.4245	3.5678	marine	water	field	collection	plastic	unknown	plastic	unknown plastic	0	unknown	collection	18	35	ambient	unknown	515FY_926R	phenol_chloroform
DM2018s118	DussudMeistertzheim	42.4245	3.5678	marine	water	field	collection	plastic	unknown	plastic	unknown plastic	0	unknown	collection	18	35	ambient	unknown	515FY_926R	phenol_chloroform
DM2018s119	DussudMeistertzheim	42.4245	3.5678	marine	water	field	collection	plastic	unknown	plastic	unknown plastic	0	unknown	collection	18	35	ambient	unknown	515FY_926R	phenol_chloroform
DM2018s120	DussudMeistertzheim	42.4245	3.5678	marine	water	field	collection	plastic	unknown	plastic	unknown plastic	0	unknown	collection	18	35	ambient	unknown	515FY_926R	phenol_chloroform
DM2018s121	DussudMeistertzheim	42.4245	3.5678	marine	water	field	collection	plastic	unknown	plastic	unknown plastic	0	unknown	collection	18	35	ambient	unknown	515FY_926R	phenol_chloroform
DM2018s122	DussudMeistertzheim	42.4245	3.5678	marine	water	field	collection	plastic	unknown	plastic	unknown plastic	0	unknown	collection	18	35	ambient	unknown	515FY_926R	phenol_chloroform
DM2018s123	DussudMeistertzheim	42.4245	3.5678	marine	water	field	collection	plastic	unknown	plastic	unknown plastic	0	unknown	collection	18	35	ambient	unknown	515FY_926R	phenol_chloroform
DM2018s124	DussudMeistertzheim	42.4245	3.5678	marine	water	field	collection	plastic	unknown	plastic	unknown plastic	0	unknown	collection	18	35	ambient	unknown	515FY_926R	phenol_chloroform
DM2018s125	DussudMeistertzheim	42.4245	3.5678	marine	water	field	collection	plastic	unknown	plastic	unknown plastic	0	unknown	collection	18	35	ambient	unknown	515FY_926R	phenol_chloroform
DM2018s126	DussudMeistertzheim	42.4245	3.5678	marine	water	field	collection	plastic	unknown	plastic	unknown plastic	0	unknown	collection	18	35	ambient	unknown	515FY_926R	phenol_chloroform
DM2018s127	DussudMeistertzheim	42.4245	3.5678	marine	water	field	collection	plastic	unknown	plastic	unknown plastic	0	unknown	collection	18	35	ambient	unknown	515FY_926R	phenol_chloroform
DM2018s128	DussudMeistertzheim	42.4245	3.5678	marine	water	field	collection	plastic	unknown	plastic	unknown plastic	0	unknown	collection	18	35	ambient	unknown	515FY_926R	phenol_chloroform
DM2018s129	DussudMeistertzheim	42.4245	3.5678	marine	water	field	collection	plastic	unknown	plastic	unknown plastic	0	unknown	collection	18	35	ambient	unknown	515FY_926R	phenol_chloroform
DM2018s130	DussudMeistertzheim	42.4245	3.5678	marine	water	field	collection	plastic	unknown	plastic	unknown plastic	0	unknown	collection	18	35	ambient	unknown	515FY_926R	phenol_chloroform
DM2018s131	DussudMeistertzheim	42.4245	3.5678	marine	water	field	collection	plastic	unknown	plastic	unknown plastic	0	unknown	collection	18	35	ambient	unknown	515FY_926R	phenol_chloroform
DM2018s132	DussudMeistertzheim	42.4245	3.5678	marine	water	field	collection	plastic	unknown	plastic	unknown plastic	0	unknown	collection	18	35	ambient	unknown	515FY_926R	phenol_chloroform
DM2018s133	DussudMeistertzheim	42.4245	3.5678	marine	water	field	collection	plastic	unknown	plastic	unknown plastic	0	unknown	collection	18	35	ambient	unknown	515FY_926R	phenol_chloroform
DM2018s134	DussudMeistertzheim	42.4245	3.5678	marine	water	field	collection	plastic	unknown	plastic	unknown plastic	0	unknown	collection	18	35	ambient	unknown	515FY_926R	phenol_chloroform
DM2018s135	DussudMeistertzheim	42.4245	3.5678	marine	water	field	collection	plastic	unknown	plastic	unknown plastic	0	unknown	collection	18	35	ambient	unknown	515FY_926R	phenol_chloroform
DM2018s136	DussudMeistertzheim	42.4245	3.5678	marine	water	field	collection	plastic	unknown	plastic	unknown plastic	0	unknown	collection	18	35	ambient	unknown	515FY_926R	phenol_chloroform
DM2018s137	DussudMeistertzheim	42.4245	3.5678	marine	water	field	collection	plastic	unknown	plastic	unknown plastic	0	unknown	collection	18	35	ambient	unknown	515FY_926R	phenol_chloroform
DM2018s138	DussudMeistertzheim	42.4245	3.5678	marine	water	field	collection	plastic	unknown	plastic	unknown plastic	0	unknown	collection	18	35	ambient	unknown	515FY_926R	phenol_chloroform
DM2018s139	DussudMeistertzheim	42.4245	3.5678	marine	water	field	collection	plastic	unknown	plastic	unknown plastic	0	unknown	collection	18	35	ambient	unknown	515FY_926R	phenol_chloroform
DM2018s140	DussudMeistertzheim	42.4245	3.5678	marine	water	field	collection	plastic	unknown	plastic	unknown plastic	0	unknown	collection	18	35	ambient	unknown	515FY_926R	phenol_chloroform
DM2018s141	DussudMeistertzheim	42.4245	3.5678	marine	water	field	collection	plastic	unknown	plastic	unknown plastic	0	unknown	collection	18	35	ambient	unknown	515FY_926R	phenol_chloroform
DM2018s142	DussudMeistertzheim	42.4245	3.5678	marine	water	field	collection	plastic	unknown	plastic	unknown plastic	0	unknown	collection	18	35	ambient	unknown	515FY_926R	phenol_chloroform
DM2018s143	DussudMeistertzheim	42.4245	3.5678	marine	water	field	collection	plastic	unknown	plastic	unknown plastic	0	unknown	collection	18	35	ambient	unknown	515FY_926R	phenol_chloroform
DM2018s144	DussudMeistertzheim	42.4245	3.5678	marine	water	field	collection	plastic	unknown	plastic	unknown plastic	0	unknown	collection	18	35	ambient	unknown	515FY_926R	phenol_chloroform
DM2018s145	DussudMeistertzheim	42.4245	3.5678	marine	water	field	collection	plastic	unknown	plastic	unknown plastic	0	unknown	collection	18	35	ambient	unknown	515FY_926R	phenol_chloroform
DM2018s146	DussudMeistertzheim	42.4245	3.5678	marine	water	field	collection	plastic	unknown	plastic	unknown plastic	0	unknown	collection	18	35	ambient	unknown	515FY_926R	phenol_chloroform
DM2018s147	DussudMeistertzheim	42.4245	3.5678	marine	water	field	collection	plastic	unknown	plastic	unknown plastic	0	unknown	collection	18	35	ambient	unknown	515FY_926R	phenol_chloroform
DM2018s148	DussudMeistertzheim	42.4245	3.5678	marine	water	field	collection	plastic	unknown	plastic	unknown plastic	0	unknown	collection	18	35	ambient	unknown	515FY_926R	phenol_chloroform
DM2018s149	DussudMeistertzheim	42.4245	3.5678	marine	water	field	collection	plastic	unknown	plastic	unknown plastic	0	unknown	collection	18	35	ambient	unknown	515FY_926R	phenol_chloroform
DT2015s001	DeTender	51.22	2.86	marine	water	field	collection	water	water	water	planktonic	1	unknown	collection	7	35	ambient	spring	341F_785R	powersoil
DT2015s002	DeTender	51.22	2.86	marine	water	field	collection	water	water	water	planktonic	1	unknown	collection	7	35	ambient	spring	341F_785R	powersoil
DT2015s003	DeTender	51.22	2.86	marine	water	field	collection	water	water	water	planktonic	1	unknown	collection	7	35	ambient	spring	341F_785R	powersoil
DT2015s004	DeTender	51.22	2.86	marine	water	field	collection	water	water	water	planktonic	8.5	unknown	collection	7	35	ambient	spring	341F_785R	powersoil
DT2015s005	DeTender	51.16	2.71	marine	water	field	collection	water	water	water	planktonic	1	unknown	collection	7	35	ambient	spring	341F_785R	powersoil
DT2015s006	DeTender	51.16	2.71	marine	water	field	collection	water	water	water	planktonic	1	unknown	collection	7	35	ambient	spring	341F_785R	powersoil
DT2015s007	DeTender	51.16	2.71	marine	water	field	collection	water	water	water	planktonic	6.5	unknown	collection	7	35	ambient	spring	341F_785R	powersoil
DT2015s008	DeTender	51.16	2.71	marine	water	field	collection	water	water	water	planktonic	6.5	unknown	collection	7	35	ambient	spring	341F_785R	powersoil
DT2015s009	DeTender	51.33	3.13	marine	water	field	collection	water	water	water	planktonic	1	unknown	collection	7	35	ambient	spring	341F_785R	powersoil
DT2015s010	DeTender	51.33	3.13	marine	water	field	collection	water	water	water	planktonic	1	unknown	collection	7	35	ambient	spring	341F_785R	powersoil
DT2015s011	DeTender	51.33	3.13	marine	water	field	collection	water	water	water	planktonic	6.5	unknown	collection	7	35	ambient	spring	341F_785R	powersoil
DT2015s012	DeTender	51.33	3.13	marine	water	field	collection	water	water	water	planktonic	6.5	unknown	collection	7	35	ambient	spring	341F_785R	powersoil
DT2015s013	DeTender	51.22	2.86	marine	sediment	field	collection	sediment	sediment	sediment	biofilm	8.5	unknown	collection	7	35	ambient	spring	341F_785R	powersoil
DT2015s014	DeTender	51.22	2.86	marine	sediment	field	collection	sediment	sediment	sediment	biofilm	8.5	unknown	collection	7	35	ambient	spring	341F_785R	powersoil
DT2015s015	DeTender	51.22	2.86	marine	sediment	field	collection	sediment	sediment	sediment	biofilm	8.5	unknown	collection	7	35	ambient	spring	341F_785R	powersoil
DT2015s016	DeTender	51.22	2.86	marine	sediment	field	collection	sediment	sediment	sediment	biofilm	8.5	unknown	collection	18	35	ambient	summer	341F_785R	powersoil
DT2015s017	DeTender	51.22	2.86	marine	sediment	field	collection	sediment	sediment	sediment	biofilm	8.5	unknown	collection	18	35	ambient	summer	341F_785R	powersoil
DT2015s018	DeTender	51.22	2.86	marine	sediment	field	collection	sediment	sediment	sediment	biofilm	8.5	unknown	collection	18	35	ambient	summer	341F_785R	powersoil
DT2015s019	DeTender	51.16	2.71	marine	sediment	field	collection	sediment	sediment	sediment	biofilm	6.5	unknown	collection	7	35	ambient	spring	341F_785R	powersoil
DT2015s020	DeTender	51.16	2.71	marine	sediment	field	collection	sediment	sediment	sediment	biofilm	6.5	unknown	collection	7	35	ambient	spring	341F_785R	powersoil
DT2015s021	DeTender	51.16	2.71	marine	sediment	field	collection	sediment	sediment	sediment	biofilm	6.5	unknown	collection	7	35	ambient	spring	341F_785R	powersoil
DT2015s022	DeTender	51.16	2.71	marine	sediment	field	collection	sediment	sediment	sediment	biofilm	6.5	unknown	collection	18	35	ambient	summer	341F_785R	powersoil
DT2015s023	DeTender	51.16	2.71	marine	sediment	field	collection	sediment	sediment	sediment	biofilm	6.5	unknown	collection	18	35	ambient	summer	341F_785R	powersoil
DT2015s024	DeTender	51.16	2.71	marine	sediment	field	collection	sediment	sediment	sediment	biofilm	6.5	unknown	collection	18	35	ambient	summer	341F_785R	powersoil
DT2015s025	DeTender	51.33	3.13	marine	sediment	field	collection	sediment	sediment	sediment	biofilm	6.5	unknown	collection	7	35	ambient	spring	341F_785R	powersoil
DT2015s026	DeTender	51.33	3.13	marine	sediment	field	collection	sediment	sediment	sediment	biofilm	6.5	unknown	collection	7	35	ambient	spring	341F_785R	powersoil
DT2015s027	DeTender	51.33	3.13	marine	sediment	field	collection	sediment	sediment	sediment	biofilm	6.5	unknown	collection	7	35	ambient	spring	341F_785R	powersoil
DT2015s028	DeTender	51.33	3.13	marine	sediment	field	collection	sediment	sediment	sediment	biofilm	6.5	unknown	collection	18	35	ambient	summer	341F_785R	powersoil
DT2015s029	DeTender	51.33	3.13	marine	sediment	field	collection	sediment	sediment	sediment	biofilm	6.5	unknown	collection	18	35	ambient	summer	341F_785R	powersoil
DT2015s030	DeTender	51.33	3.13	marine	sediment	field	collection	sediment	sediment	sediment	biofilm	6.5	unknown	collection	18	35	ambient	summer	341F_785R	powersoil
DT2015s031	DeTender	51.27	2.91	marine	water	field	collection	water	water	water	planktonic	1	unknown	collection	16	35	ambient	summer	341F_785R	powersoil
DT2015s032	DeTender	51.27	2.91	marine	water	field	collection	water	water	water	planktonic	1	unknown	collection	16	35	ambient	summer	341F_785R	powersoil
DT2015s033	DeTender	51.27	2.91	marine	water	field	collection	water	water	water	planktonic	9	unknown	collection	16	35	ambient	summer	341F_785R	powersoil
DT2015s034	DeTender	51.27	2.91	marine	water	field	collection	water	water	water	planktonic	9	unknown	collection	16	35	ambient	summer	341F_785R	powersoil
DT2015s035	DeTender	51.32	2.85	marine	water	field	collection	water	water	water	planktonic	1	unknown	collection	16	35	ambient	summer	341F_785R	powersoil
DT2015s036	DeTender	51.32	2.85	marine	water	field	collection	water	water	water	planktonic	1	unknown	collection	16	35	ambient	summer	341F_785R	powersoil
DT2015s037	DeTender	51.32	2.85	marine	water	field	collection	water	water	water	planktonic	11	unknown	collection	16	35	ambient	summer	341F_785R	powersoil
DT2015s038	DeTender	51.32	2.85	marine	water	field	collection	water	water	water	planktonic	11	unknown	collection	16	35	ambient	summer	341F_785R	powersoil
DT2015s039	DeTender	51.37	3.22	marine	water	field	collection	water	water	water	planktonic	1	unknown	collection	16	35	ambient	summer	341F_785R	powersoil
DT2015s040	DeTender	51.37	3.22	marine	water	field	collection	water	water	water	planktonic	1	unknown	collection	16	35	ambient	summer	341F_785R	powersoil
DT2015s041	DeTender	51.37	3.22	marine	water	field	collection	water	water	water	planktonic	7	unknown	collection	16	35	ambient	summer	341F_785R	powersoil
DT2015s042	DeTender	51.37	3.22	marine	water	field	collection	water	water	water	planktonic	7	unknown	collection	16	35	ambient	summer	341F_785R	powersoil
DT2015s043	DeTender	51.47	3.06	marine	water	field	collection	water	water	water	planktonic	1	unknown	collection	16	35	ambient	summer	341F_785R	powersoil
DT2015s044	DeTender	51.47	3.06	marine	water	field	collection	water	water	water	planktonic	1	unknown	collection	16	35	ambient	summer	341F_785R	powersoil
DT2015s045	DeTender	51.47	3.06	marine	water	field	collection	water	water	water	planktonic	21	unknown	collection	16	35	ambient	summer	341F_785R	powersoil
DT2015s046	DeTender	51.47	3.06	marine	water	field	collection	water	water	water	planktonic	21	unknown	collection	16	35	ambient	summer	341F_785R	powersoil
DT2015s047	DeTender	51.43	2.81	marine	water	field	collection	water	water	water	planktonic	1	unknown	collection	16	35	ambient	summer	341F_785R	powersoil
DT2015s048	DeTender	51.43	2.81	marine	water	field	collection	water	water	water	planktonic	1	unknown	collection	16	35	ambient	summer	341F_785R	powersoil
DT2015s049	DeTender	51.43	2.81	marine	water	field	collection	water	water	water	planktonic	22	unknown	collection	16	35	ambient	summer	341F_785R	powersoil
DT2015s050	DeTender	51.43	2.81	marine	water	field	collection	water	water	water	planktonic	22	unknown	collection	16	35	ambient	summer	341F_785R	powersoil
DT2015s051	DeTender	51.34	2.5	marine	water	field	collection	water	water	water	planktonic	1	unknown	collection	16	35	ambient	summer	341F_785R	powersoil
DT2015s052	DeTender	51.34	2.5	marine	water	field	collection	water	water	water	planktonic	1	unknown	collection	16	35	ambient	summer	341F_785R	powersoil
DT2015s053	DeTender	51.34	2.5	marine	water	field	collection	water	water	water	planktonic	6.6	unknown	collection	16	35	ambient	summer	341F_785R	powersoil
DT2015s054	DeTender	51.34	2.5	marine	water	field	collection	water	water	water	planktonic	6.6	unknown	collection	16	35	ambient	summer	341F_785R	powersoil
DT2015s055	DeTender	51.44	3.14	marine	water	field	collection	water	water	water	planktonic	1	unknown	collection	16	35	ambient	summer	341F_785R	powersoil
DT2015s056	DeTender	51.44	3.14	marine	water	field	collection	water	water	water	planktonic	1	unknown	collection	16	35	ambient	summer	341F_785R	powersoil
DT2015s057	DeTender	51.44	3.14	marine	water	field	collection	water	water	water	planktonic	10	unknown	collection	16	35	ambient	summer	341F_785R	powersoil
DT2015s058	DeTender	51.44	3.14	marine	water	field	collection	water	water	water	planktonic	10	unknown	collection	16	35	ambient	summer	341F_785R	powersoil
DT2015s059	DeTender	51.27	2.61	marine	water	field	collection	water	water	water	planktonic	1	unknown	collection	16	35	ambient	summer	341F_785R	powersoil
DT2015s060	DeTender	51.27	2.61	marine	water	field	collection	water	water	water	planktonic	1	unknown	collection	16	35	ambient	summer	341F_785R	powersoil
DT2015s061	DeTender	51.27	2.61	marine	water	field	collection	water	water	water	planktonic	27	unknown	collection	16	35	ambient	summer	341F_785R	powersoil
DT2015s062	DeTender	51.27	2.61	marine	water	field	collection	water	water	water	planktonic	27	unknown	collection	16	35	ambient	summer	341F_785R	powersoil
DT2015s063	DeTender	51.19	2.7	marine	water	field	collection	water	water	water	planktonic	1	unknown	collection	16	35	ambient	summer	341F_785R	powersoil
DT2015s064	DeTender	51.19	2.7	marine	water	field	collection	water	water	water	planktonic	1	unknown	collection	16	35	ambient	summer	341F_785R	powersoil
DT2015s065	DeTender	51.19	2.7	marine	water	field	collection	water	water	water	planktonic	13	unknown	collection	16	35	ambient	summer	341F_785R	powersoil
DT2015s066	DeTender	51.19	2.7	marine	water	field	collection	water	water	water	planktonic	13	unknown	collection	16	35	ambient	summer	341F_785R	powersoil
DT2015s067	DeTender	51.46	2.35	marine	water	field	collection	water	water	water	planktonic	38	unknown	collection	16	35	ambient	summer	341F_785R	powersoil
DT2015s068	DeTender	51.46	2.35	marine	water	field	collection	water	water	water	planktonic	1	unknown	collection	16	35	ambient	summer	341F_785R	powersoil
DT2015s069	DeTender	51.46	2.35	marine	water	field	collection	water	water	water	planktonic	1	unknown	collection	16	35	ambient	summer	341F_785R	powersoil
DT2015s070	DeTender	51.46	2.35	marine	water	field	collection	water	water	water	planktonic	38	unknown	collection	16	35	ambient	summer	341F_785R	powersoil
DT2015s071	DeTender	51.75	2.7	marine	water	field	collection	water	water	water	planktonic	1	unknown	collection	16	35	ambient	summer	341F_785R	powersoil
DT2015s072	DeTender	51.75	2.7	marine	water	field	collection	water	water	water	planktonic	1	unknown	collection	16	35	ambient	summer	341F_785R	powersoil
DT2015s073	DeTender	51.75	2.7	marine	water	field	collection	water	water	water	planktonic	36	unknown	collection	16	35	ambient	summer	341F_785R	powersoil
DT2015s074	DeTender	51.75	2.7	marine	water	field	collection	water	water	water	planktonic	36	unknown	collection	16	35	ambient	summer	341F_785R	powersoil
DT2015s075	DeTender	51.68	2.42	marine	water	field	collection	water	water	water	planktonic	1	unknown	collection	16	35	ambient	summer	341F_785R	powersoil
DT2015s076	DeTender	51.68	2.42	marine	water	field	collection	water	water	water	planktonic	1	unknown	collection	16	35	ambient	summer	341F_785R	powersoil
DT2015s077	DeTender	51.68	2.42	marine	water	field	collection	water	water	water	planktonic	36	unknown	collection	16	35	ambient	summer	341F_785R	powersoil
DT2015s078	DeTender	51.68	2.42	marine	water	field	collection	water	water	water	planktonic	36	unknown	collection	16	35	ambient	summer	341F_785R	powersoil
DT2015s079	DeTender	51.48	2.45	marine	water	field	collection	water	water	water	planktonic	1	unknown	collection	16	35	ambient	summer	341F_785R	powersoil
DT2015s080	DeTender	51.48	2.45	marine	water	field	collection	water	water	water	planktonic	32	unknown	collection	16	35	ambient	summer	341F_785R	powersoil
DT2015s081	DeTender	51.48	2.45	marine	water	field	collection	water	water	water	planktonic	32	unknown	collection	16	35	ambient	summer	341F_785R	powersoil
DT2015s082	DeTender	51.58	2.79	marine	water	field	collection	water	water	water	planktonic	1	unknown	collection	16	35	ambient	summer	341F_785R	powersoil
DT2015s083	DeTender	51.58	2.79	marine	water	field	collection	water	water	water	planktonic	1	unknown	collection	16	35	ambient	summer	341F_785R	powersoil
DT2015s084	DeTender	51.58	2.79	marine	water	field	collection	water	water	water	planktonic	33	unknown	collection	16	35	ambient	summer	341F_785R	powersoil
DT2015s085	DeTender	51.58	2.79	marine	water	field	collection	water	water	water	planktonic	33	unknown	collection	16	35	ambient	summer	341F_785R	powersoil
DT2015s086	DeTender	51.24	2.93	marine	sediment	field	collection	plastic	plastic	plastic	unknown plastic	0	unknown	collection	7	35	ambient	spring	341F_785R	powersoil
DT2015s087	DeTender	51.24	2.93	marine	sediment	field	collection	plastic	plastic	plastic	unknown plastic	0	unknown	collection	7	35	ambient	spring	341F_785R	powersoil
DT2015s088	DeTender	51.24	2.93	marine	sediment	field	collection	plastic	plastic	plastic	unknown plastic	0	unknown	collection	7	35	ambient	spring	341F_785R	powersoil
DT2015s089	DeTender	51.24	2.93	marine	sediment	field	collection	plastic	plastic	plastic	unknown plastic	0	unknown	collection	7	35	ambient	spring	341F_785R	powersoil
DT2015s090	DeTender	51.22	2.86	marine	water	field	collection	plastic	plastic	plastic	unknown plastic	8.5	unknown	collection	7	35	ambient	spring	341F_785R	powersoil
DT2015s091	DeTender	51.22	2.86	marine	water	field	collection	plastic	plastic	plastic	unknown plastic	8.5	unknown	collection	7	35	ambient	spring	341F_785R	powersoil
DT2015s092	DeTender	51.22	2.86	marine	water	field	collection	plastic	plastic	plastic	unknown plastic	8.5	unknown	collection	7	35	ambient	spring	341F_785R	powersoil
DT2015s093	DeTender	51.22	2.86	marine	water	field	collection	plastic	plastic	plastic	unknown plastic	8.5	unknown	collection	18	35	ambient	summer	341F_785R	powersoil
DT2015s094	DeTender	51.22	2.86	marine	water	field	collection	plastic	plastic	plastic	unknown plastic	8.5	unknown	collection	18	35	ambient	summer	341F_785R	powersoil
DT2015s095	DeTender	51.22	2.86	marine	water	field	collection	plastic	plastic	plastic	unknown plastic	8.5	unknown	collection	18	35	ambient	summer	341F_785R	powersoil
DT2015s096	DeTender	51.22	2.86	marine	water	field	collection	plastic	plastic	plastic	unknown plastic	8.5	unknown	collection	18	35	ambient	summer	341F_785R	powersoil
DT2015s097	DeTender	51.16	2.71	marine	water	field	collection	plastic	plastic	plastic	unknown plastic	6.5	unknown	collection	7	35	ambient	spring	341F_785R	powersoil
DT2015s098	DeTender	51.16	2.71	marine	water	field	collection	plastic	plastic	plastic	unknown plastic	6.5	unknown	collection	7	35	ambient	spring	341F_785R	powersoil
DT2015s099	DeTender	51.16	2.71	marine	water	field	collection	plastic	plastic	plastic	unknown plastic	6.5	unknown	collection	7	35	ambient	spring	341F_785R	powersoil
DT2015s100	DeTender	51.16	2.71	marine	water	field	collection	plastic	plastic	plastic	unknown plastic	7.2	unknown	collection	18	35	ambient	summer	341F_785R	powersoil
DT2015s101	DeTender	51.16	2.71	marine	water	field	collection	plastic	plastic	plastic	unknown plastic	7.2	unknown	collection	18	35	ambient	summer	341F_785R	powersoil
DT2015s102	DeTender	51.33	3.13	marine	water	field	collection	plastic	plastic	plastic	unknown plastic	6.5	unknown	collection	7	35	ambient	spring	341F_785R	powersoil
DT2015s103	DeTender	51.33	3.13	marine	water	field	collection	plastic	plastic	plastic	unknown plastic	6.7	unknown	collection	18	35	ambient	summer	341F_785R	powersoil
DT2015s104	DeTender	51.33	3.13	marine	water	field	collection	plastic	plastic	plastic	unknown plastic	6.7	unknown	collection	18	35	ambient	summer	341F_785R	powersoil
DT2015s105	DeTender	51.33	3.13	marine	water	field	collection	plastic	plastic	plastic	unknown plastic	6.7	unknown	collection	18	35	ambient	summer	341F_785R	powersoil
DT2015s106	DeTender	51.33	3.13	marine	water	field	collection	plastic	plastic	plastic	unknown plastic	6.7	unknown	collection	18	35	ambient	summer	341F_785R	powersoil
DT2015s107	DeTender	51.33	3.13	marine	water	field	collection	plastic	plastic	plastic	unknown plastic	6.7	unknown	collection	18	35	ambient	summer	341F_785R	powersoil
DT2015s108	DeTender	51.45	3.23	marine	water	field	collection	plastic	plastic	plastic	unknown plastic	6.5	unknown	collection	18	35	ambient	summer	341F_785R	powersoil
DT2015s109	DeTender	51.45	3.23	marine	water	field	collection	plastic	plastic	plastic	unknown plastic	6.5	unknown	collection	18	35	ambient	summer	341F_785R	powersoil
DT2015s110	DeTender	51.45	2.61	marine	water	field	collection	plastic	plastic	plastic	unknown plastic	31.3	unknown	collection	18	35	ambient	summer	341F_785R	powersoil
DT2015s111	DeTender	51.45	2.61	marine	water	field	collection	plastic	plastic	plastic	unknown plastic	31.3	unknown	collection	18	35	ambient	summer	341F_785R	powersoil
DT2017s001	DeTenderB	51.2167	2.93333	marine	sediment	field	incubation	plastic	pe	pe	aliphatic	6	20	late	16.3	33.8	ambient	autumn	341F_785R	powersoil
DT2017s002	DeTenderB	51.2167	2.93333	marine	sediment	field	incubation	plastic	pe	pe	aliphatic	6	7	early	16.3	33.8	ambient	autumn	341F_785R	powersoil
DT2017s003	DeTenderB	51.5667	2.96667	marine	sediment	field	incubation	sediment	sediment	sediment	biofilm	26	153	late	7.7	34.5	ambient	winter	341F_785R	powersoil
DT2017s004	DeTenderB	51.5667	2.96667	marine	sediment	field	incubation	plastic	pe	pe	aliphatic	26	88	late	10.4	34	ambient	winter	341F_785R	powersoil
DT2017s005	DeTenderB	51.2167	2.93333	marine	sediment	field	incubation	plastic	pe	pe	aliphatic	6	7	early	16.3	33.8	ambient	autumn	341F_785R	powersoil
DT2017s006	DeTenderB	51.2167	2.93333	marine	sediment	field	incubation	plastic	pe	pe	aliphatic	6	186	late	6.5	33.4	ambient	spring	341F_785R	powersoil
DT2017s007	DeTenderB	51.5667	2.96667	marine	sediment	field	incubation	water	water	water	planktonic	26	153	late	7.7	34.5	ambient	winter	341F_785R	powersoil
DT2017s008	DeTenderB	51.2167	2.93333	marine	sediment	field	incubation	plastic	pe	pe	aliphatic	6	186	late	6.5	33.4	ambient	spring	341F_785R	powersoil
DT2017s009	DeTenderB	51.5667	2.96667	marine	sediment	field	incubation	water	water	water	planktonic	26	88	late	10.4	34	ambient	winter	341F_785R	powersoil
DT2017s010	DeTenderB	51.2167	2.93333	marine	sediment	field	incubation	plastic	pe	pe	aliphatic	6	216	late	9.9	34	ambient	spring	341F_785R	powersoil
DT2017s011	DeTenderB	51.5667	2.96667	marine	sediment	field	incubation	plastic	pe	pe	aliphatic	26	25	late	13.1	32.8	ambient	autumn	341F_785R	powersoil
DT2017s012	DeTenderB	51.2167	2.93333	marine	sediment	field	incubation	plastic	pe	pe	aliphatic	6	14	late	16.3	33.8	ambient	autumn	341F_785R	powersoil
DT2017s013	DeTenderB	51.2167	2.93333	marine	sediment	field	incubation	plastic	pe	pe	aliphatic	6	28	late	12.3	32.4	ambient	autumn	341F_785R	powersoil
DT2017s014	DeTenderB	51.5667	2.96667	marine	sediment	field	incubation	sediment	sediment	sediment	biofilm	26	88	late	10.4	34	ambient	winter	341F_785R	powersoil
DT2017s015	DeTenderB	51.5667	2.96667	marine	sediment	field	incubation	plastic	pe	pe	aliphatic	26	153	late	7.7	34.5	ambient	winter	341F_785R	powersoil
DT2017s016	DeTenderB	51.2167	2.93333	marine	sediment	field	incubation	plastic	pe	pe	aliphatic	6	91	late	10.9	34.1	ambient	winter	341F_785R	powersoil
DT2017s017	DeTenderB	51.5667	2.96667	marine	sediment	field	incubation	sediment	sediment	sediment	biofilm	26	153	late	7.7	34.5	ambient	winter	341F_785R	powersoil
DT2017s018	DeTenderB	51.2167	2.93333	marine	sediment	field	incubation	plastic	pe	pe	aliphatic	6	28	late	12.3	32.4	ambient	autumn	341F_785R	powersoil
DT2017s019	DeTenderB	51.2167	2.93333	marine	sediment	field	incubation	plastic	pe	pe	aliphatic	6	91	late	10.9	34.1	ambient	winter	341F_785R	powersoil
DT2017s020	DeTenderB	51.2167	2.93333	marine	sediment	field	incubation	plastic	pe	pe	aliphatic	6	277	late	14.6	30.4	ambient	summer	341F_785R	powersoil
DT2017s021	DeTenderB	51.2167	2.93333	marine	sediment	field	incubation	plastic	pe	pe	aliphatic	6	7	early	16.3	33.8	ambient	autumn	341F_785R	powersoil
DT2017s022	DeTenderB	51.2167	2.93333	marine	sediment	field	incubation	plastic	pe	pe	aliphatic	6	216	late	9.9	34	ambient	spring	341F_785R	powersoil
DT2017s023	DeTenderB	51.2167	2.93333	marine	sediment	field	incubation	plastic	pe	pe	aliphatic	6	186	late	6.5	33.4	ambient	spring	341F_785R	powersoil
DT2017s024	DeTenderB	51.2167	2.93333	marine	sediment	field	incubation	plastic	pe	pe	aliphatic	6	126	late	7.7	33.9	ambient	winter	341F_785R	powersoil
DT2017s025	DeTenderB	51.2167	2.93333	marine	sediment	field	incubation	plastic	pe	pe	aliphatic	6	28	late	12.3	32.4	ambient	autumn	341F_785R	powersoil
DT2017s026	DeTenderB	51.5667	2.96667	marine	sediment	field	incubation	sediment	sediment	sediment	biofilm	26	126	late	6.5	32.4	ambient	winter	341F_785R	powersoil
DT2017s027	DeTenderB	51.5667	2.96667	marine	sediment	field	incubation	plastic	pe	pe	aliphatic	26	25	late	13.1	32.8	ambient	autumn	341F_785R	powersoil
DT2017s028	DeTenderB	51.2167	2.93333	marine	sediment	field	incubation	plastic	pe	pe	aliphatic	6	246	late	10.5	30.9	ambient	spring	341F_785R	powersoil
DT2017s029	DeTenderB	51.2167	2.93333	marine	sediment	field	incubation	plastic	pe	pe	aliphatic	6	153	late	6.6	31.3	ambient	winter	341F_785R	powersoil
DT2017s030	DeTenderB	51.2167	2.93333	marine	sediment	field	incubation	plastic	pe	pe	aliphatic	6	277	late	14.6	30.4	ambient	summer	341F_785R	powersoil
DT2017s031	DeTenderB	51.2167	2.93333	marine	sediment	field	incubation	plastic	pe	pe	aliphatic	6	126	late	7.7	33.9	ambient	winter	341F_785R	powersoil
DT2017s032	DeTenderB	51.2167	2.93333	marine	sediment	field	incubation	plastic	pe	pe	aliphatic	6	63	late	10.6	33.3	ambient	autumn	341F_785R	powersoil
DT2017s033	DeTenderB	51.2167	2.93333	marine	sediment	field	incubation	plastic	pe	pe	aliphatic	6	63	late	10.6	33.3	ambient	autumn	341F_785R	powersoil
DT2017s034	DeTenderB	51.2167	2.93333	marine	sediment	field	incubation	plastic	pe	pe	aliphatic	6	277	late	14.6	30.4	ambient	summer	341F_785R	powersoil
DT2017s035	DeTenderB	51.2167	2.93333	marine	sediment	field	incubation	plastic	pe	pe	aliphatic	6	126	late	7.7	33.9	ambient	winter	341F_785R	powersoil
DT2017s036	DeTenderB	51.5667	2.96667	marine	sediment	field	incubation	sediment	sediment	sediment	biofilm	26	153	late	7.7	34.5	ambient	winter	341F_785R	powersoil
DT2017s037	DeTenderB	51.5667	2.96667	marine	sediment	field	incubation	plastic	pe	pe	aliphatic	26	126	late	6.5	32.4	ambient	winter	341F_785R	powersoil
DT2017s038	DeTenderB	51.2167	2.93333	marine	sediment	field	incubation	plastic	pe	pe	aliphatic	6	63	late	10.6	33.3	ambient	autumn	341F_785R	powersoil
DT2017s039	DeTenderB	51.2167	2.93333	marine	sediment	field	incubation	plastic	pe	pe	aliphatic	6	277	late	14.6	30.4	ambient	summer	341F_785R	powersoil
DT2017s040	DeTenderB	51.5667	2.96667	marine	sediment	field	incubation	plastic	pe	pe	aliphatic	26	88	late	10.4	34	ambient	winter	341F_785R	powersoil
DT2017s041	DeTenderB	51.2167	2.93333	marine	sediment	field	incubation	plastic	pe	pe	aliphatic	6	307	late	20.6	31.7	ambient	summer	341F_785R	powersoil
DT2017s042	DeTenderB	51.2167	2.93333	marine	sediment	field	incubation	plastic	pe	pe	aliphatic	6	307	late	20.6	31.7	ambient	summer	341F_785R	powersoil
DT2017s043	DeTenderB	51.2167	2.93333	marine	sediment	field	incubation	plastic	pe	pe	aliphatic	6	91	late	10.9	34.1	ambient	winter	341F_785R	powersoil
DT2017s044	DeTenderB	51.5667	2.96667	marine	sediment	field	incubation	water	water	water	planktonic	26	126	late	6.5	32.4	ambient	winter	341F_785R	powersoil
DT2017s045	DeTenderB	51.2167	2.93333	marine	sediment	field	incubation	plastic	pe	pe	aliphatic	6	277	late	14.6	30.4	ambient	summer	341F_785R	powersoil
DT2017s046	DeTenderB	51.5667	2.96667	marine	sediment	field	incubation	plastic	pe	pe	aliphatic	26	126	late	6.5	32.4	ambient	winter	341F_785R	powersoil
DT2017s047	DeTenderB	51.2167	2.93333	marine	sediment	field	incubation	plastic	pe	pe	aliphatic	6	216	late	9.9	34	ambient	spring	341F_785R	powersoil
DT2017s048	DeTenderB	51.5667	2.96667	marine	sediment	field	incubation	water	water	water	planktonic	26	126	late	6.5	32.4	ambient	winter	341F_785R	powersoil
DT2017s049	DeTenderB	51.2167	2.93333	marine	sediment	field	incubation	plastic	pe	pe	aliphatic	6	153	late	6.6	31.3	ambient	winter	341F_785R	powersoil
DT2017s050	DeTenderB	51.5667	2.96667	marine	sediment	field	incubation	sediment	sediment	sediment	biofilm	26	0	early	16.3	33.8	ambient	autumn	341F_785R	powersoil
DT2017s051	DeTenderB	51.5667	2.96667	marine	sediment	field	incubation	plastic	pe	pe	aliphatic	26	126	late	6.5	32.4	ambient	winter	341F_785R	powersoil
DT2017s052	DeTenderB	51.2167	2.93333	marine	sediment	field	incubation	plastic	pe	pe	aliphatic	6	7	early	16.3	33.8	ambient	autumn	341F_785R	powersoil
DT2017s053	DeTenderB	51.2167	2.93333	marine	sediment	field	incubation	plastic	pe	pe	aliphatic	6	186	late	6.5	33.4	ambient	spring	341F_785R	powersoil
DT2017s054	DeTenderB	51.2167	2.93333	marine	sediment	field	incubation	plastic	pe	pe	aliphatic	6	153	late	6.6	31.3	ambient	winter	341F_785R	powersoil
DT2017s055	DeTenderB	51.2167	2.93333	marine	sediment	field	incubation	plastic	pe	pe	aliphatic	6	307	late	20.6	31.7	ambient	summer	341F_785R	powersoil
DT2017s056	DeTenderB	51.5667	2.96667	marine	sediment	field	incubation	sediment	sediment	sediment	biofilm	26	88	late	10.4	34	ambient	winter	341F_785R	powersoil
DT2017s057	DeTenderB	51.5667	2.96667	marine	sediment	field	incubation	plastic	pe	pe	aliphatic	26	25	late	13.1	32.8	ambient	autumn	341F_785R	powersoil
DT2017s058	DeTenderB	51.5667	2.96667	marine	sediment	field	incubation	water	water	water	planktonic	26	0	early	16.3	33.8	ambient	autumn	341F_785R	powersoil
DT2017s059	DeTenderB	51.2167	2.93333	marine	sediment	field	incubation	plastic	pe	pe	aliphatic	6	20	late	16.3	33.8	ambient	autumn	341F_785R	powersoil
DT2017s060	DeTenderB	51.2167	2.93333	marine	sediment	field	incubation	plastic	pe	pe	aliphatic	6	7	early	16.3	33.8	ambient	autumn	341F_785R	powersoil
DT2017s061	DeTenderB	51.2167	2.93333	marine	sediment	field	incubation	plastic	pe	pe	aliphatic	6	63	late	10.6	33.3	ambient	autumn	341F_785R	powersoil
DT2017s062	DeTenderB	51.2167	2.93333	marine	sediment	field	incubation	plastic	pe	pe	aliphatic	6	126	late	7.7	33.9	ambient	winter	341F_785R	powersoil
DT2017s063	DeTenderB	51.5667	2.96667	marine	sediment	field	incubation	plastic	pe	pe	aliphatic	26	25	late	13.1	32.8	ambient	autumn	341F_785R	powersoil
DT2017s064	DeTenderB	51.2167	2.93333	marine	sediment	field	incubation	plastic	pe	pe	aliphatic	6	246	late	10.5	30.9	ambient	spring	341F_785R	powersoil
DT2017s065	DeTenderB	51.5667	2.96667	marine	sediment	field	incubation	sediment	sediment	sediment	biofilm	26	126	late	6.5	32.4	ambient	winter	341F_785R	powersoil
DT2017s066	DeTenderB	51.5667	2.96667	marine	sediment	field	incubation	sediment	sediment	sediment	biofilm	26	25	late	13.1	32.8	ambient	autumn	341F_785R	powersoil
DT2017s067	DeTenderB	51.2167	2.93333	marine	sediment	field	incubation	plastic	pe	pe	aliphatic	6	0	early	16.3	33.8	ambient	autumn	341F_785R	powersoil
DT2017s068	DeTenderB	51.2167	2.93333	marine	sediment	field	incubation	plastic	pe	pe	aliphatic	6	91	late	10.9	34.1	ambient	winter	341F_785R	powersoil
DT2017s069	DeTenderB	51.2167	2.93333	marine	sediment	field	incubation	plastic	pe	pe	aliphatic	6	126	late	7.7	33.9	ambient	winter	341F_785R	powersoil
DT2017s070	DeTenderB	51.2167	2.93333	marine	sediment	field	incubation	plastic	pe	pe	aliphatic	6	153	late	6.6	31.3	ambient	winter	341F_785R	powersoil
DT2017s071	DeTenderB	51.2167	2.93333	marine	sediment	field	incubation	plastic	pe	pe	aliphatic	6	28	late	12.3	32.4	ambient	autumn	341F_785R	powersoil
DT2017s072	DeTenderB	51.2167	2.93333	marine	sediment	field	incubation	plastic	pe	pe	aliphatic	6	63	late	10.6	33.3	ambient	autumn	341F_785R	powersoil
DT2017s073	DeTenderB	51.2167	2.93333	marine	sediment	field	incubation	plastic	pe	pe	aliphatic	6	0	early	16.3	33.8	ambient	autumn	341F_785R	powersoil
DT2017s074	DeTenderB	51.5667	2.96667	marine	sediment	field	incubation	plastic	pe	pe	aliphatic	26	25	late	13.1	32.8	ambient	autumn	341F_785R	powersoil
DT2017s075	DeTenderB	51.5667	2.96667	marine	sediment	field	incubation	water	water	water	planktonic	26	0	early	16.3	33.8	ambient	autumn	341F_785R	powersoil
DT2017s076	DeTenderB	51.5667	2.96667	marine	sediment	field	incubation	plastic	pe	pe	aliphatic	26	153	late	7.7	34.5	ambient	winter	341F_785R	powersoil
DT2017s077	DeTenderB	51.5667	2.96667	marine	sediment	field	incubation	plastic	pe	pe	aliphatic	26	88	late	10.4	34	ambient	winter	341F_785R	powersoil
DT2017s078	DeTenderB	51.2167	2.93333	marine	sediment	field	incubation	plastic	pe	pe	aliphatic	6	277	late	14.6	30.4	ambient	summer	341F_785R	powersoil
DT2017s079	DeTenderB	51.5667	2.96667	marine	sediment	field	incubation	water	water	water	planktonic	26	88	late	10.4	34	ambient	winter	341F_785R	powersoil
DT2017s080	DeTenderB	51.2167	2.93333	marine	sediment	field	incubation	plastic	pe	pe	aliphatic	6	14	late	16.3	33.8	ambient	autumn	341F_785R	powersoil
DT2017s081	DeTenderB	51.5667	2.96667	marine	sediment	field	incubation	plastic	pe	pe	aliphatic	26	153	late	7.7	34.5	ambient	winter	341F_785R	powersoil
DT2017s082	DeTenderB	51.2167	2.93333	marine	sediment	field	incubation	plastic	pe	pe	aliphatic	6	307	late	20.6	31.7	ambient	summer	341F_785R	powersoil
DT2017s083	DeTenderB	51.2167	2.93333	marine	sediment	field	incubation	plastic	pe	pe	aliphatic	6	20	late	16.3	33.8	ambient	autumn	341F_785R	powersoil
DT2017s084	DeTenderB	51.5667	2.96667	marine	sediment	field	incubation	sediment	sediment	sediment	biofilm	26	153	late	7.7	34.5	ambient	winter	341F_785R	powersoil
DT2017s085	DeTenderB	51.2167	2.93333	marine	sediment	field	incubation	plastic	pe	pe	aliphatic	6	20	late	16.3	33.8	ambient	autumn	341F_785R	powersoil
DT2017s086	DeTenderB	51.2167	2.93333	marine	sediment	field	incubation	plastic	pe	pe	aliphatic	6	7	early	16.3	33.8	ambient	autumn	341F_785R	powersoil
DT2017s087	DeTenderB	51.5667	2.96667	marine	sediment	field	incubation	sediment	sediment	sediment	biofilm	26	126	late	6.5	32.4	ambient	winter	341F_785R	powersoil
DT2017s088	DeTenderB	51.5667	2.96667	marine	sediment	field	incubation	plastic	pe	pe	aliphatic	26	88	late	10.4	34	ambient	winter	341F_785R	powersoil
DT2017s089	DeTenderB	51.2167	2.93333	marine	sediment	field	incubation	plastic	pe	pe	aliphatic	6	216	late	9.9	34	ambient	spring	341F_785R	powersoil
DT2017s090	DeTenderB	51.2167	2.93333	marine	sediment	field	incubation	plastic	pe	pe	aliphatic	6	14	late	16.3	33.8	ambient	autumn	341F_785R	powersoil
DT2017s091	DeTenderB	51.5667	2.96667	marine	sediment	field	incubation	plastic	pe	pe	aliphatic	26	153	late	7.7	34.5	ambient	winter	341F_785R	powersoil
DT2017s092	DeTenderB	51.5667	2.96667	marine	sediment	field	incubation	plastic	pe	pe	aliphatic	26	25	late	13.1	32.8	ambient	autumn	341F_785R	powersoil
DT2017s093	DeTenderB	51.5667	2.96667	marine	sediment	field	incubation	water	water	water	planktonic	26	153	late	7.7	34.5	ambient	winter	341F_785R	powersoil
DT2017s094	DeTenderB	51.5667	2.96667	marine	sediment	field	incubation	water	water	water	planktonic	26	25	late	13.1	32.8	ambient	autumn	341F_785R	powersoil
DT2017s095	DeTenderB	51.5667	2.96667	marine	sediment	field	incubation	sediment	sediment	sediment	biofilm	26	0	early	16.3	33.8	ambient	autumn	341F_785R	powersoil
DT2017s096	DeTenderB	51.5667	2.96667	marine	sediment	field	incubation	water	water	water	planktonic	26	153	late	7.7	34.5	ambient	winter	341F_785R	powersoil
DT2017s097	DeTenderB	51.5667	2.96667	marine	sediment	field	incubation	water	water	water	planktonic	26	126	late	6.5	32.4	ambient	winter	341F_785R	powersoil
DT2017s098	DeTenderB	51.5667	2.96667	marine	sediment	field	incubation	plastic	pe	pe	aliphatic	26	88	late	10.4	34	ambient	winter	341F_785R	powersoil
DT2017s099	DeTenderB	51.5667	2.96667	marine	sediment	field	incubation	plastic	pe	pe	aliphatic	26	153	late	7.7	34.5	ambient	winter	341F_785R	powersoil
DT2017s100	DeTenderB	51.5667	2.96667	marine	sediment	field	incubation	plastic	pe	pe	aliphatic	26	126	late	6.5	32.4	ambient	winter	341F_785R	powersoil
DT2017s101	DeTenderB	51.2167	2.93333	marine	sediment	field	incubation	plastic	pe	pe	aliphatic	6	246	late	10.5	30.9	ambient	spring	341F_785R	powersoil
DT2017s102	DeTenderB	51.5667	2.96667	marine	sediment	field	incubation	sediment	sediment	sediment	biofilm	26	0	early	13.1	32.8	ambient	autumn	341F_785R	powersoil
DT2017s103	DeTenderB	51.2167	2.93333	marine	sediment	field	incubation	plastic	pe	pe	aliphatic	6	14	late	16.3	33.8	ambient	autumn	341F_785R	powersoil
DT2017s104	DeTenderB	51.2167	2.93333	marine	sediment	field	incubation	plastic	pe	pe	aliphatic	6	246	late	10.5	30.9	ambient	spring	341F_785R	powersoil
DT2017s105	DeTenderB	51.5667	2.96667	marine	sediment	field	incubation	plastic	pe	pe	aliphatic	26	0	early	16.3	33.8	ambient	autumn	341F_785R	powersoil
DT2017s106	DeTenderB	51.2167	2.93333	marine	sediment	field	incubation	plastic	pe	pe	aliphatic	6	91	late	10.9	34.1	ambient	winter	341F_785R	powersoil
DT2017s107	DeTenderB	51.2167	2.93333	marine	sediment	field	incubation	plastic	pe	pe	aliphatic	6	28	late	12.3	32.4	ambient	autumn	341F_785R	powersoil
DT2017s108	DeTenderB	51.2167	2.93333	marine	sediment	field	incubation	plastic	pe	pe	aliphatic	6	126	late	7.7	33.9	ambient	winter	341F_785R	powersoil
DT2017s109	DeTenderB	51.2167	2.93333	marine	sediment	field	incubation	plastic	pe	pe	aliphatic	6	14	late	16.3	33.8	ambient	autumn	341F_785R	powersoil
DT2017s110	DeTenderB	51.2167	2.93333	marine	sediment	field	incubation	plastic	pe	pe	aliphatic	6	20	late	16.3	33.8	ambient	autumn	341F_785R	powersoil
DT2017s111	DeTenderB	51.5667	2.96667	marine	sediment	field	incubation	sediment	sediment	sediment	biofilm	26	25	late	13.1	32.8	ambient	autumn	341F_785R	powersoil
DT2017s112	DeTenderB	51.5667	2.96667	marine	sediment	field	incubation	plastic	pe	pe	aliphatic	26	126	late	6.5	32.4	ambient	winter	341F_785R	powersoil
DT2017s113	DeTenderB	51.2167	2.93333	marine	sediment	field	incubation	plastic	pe	pe	aliphatic	6	307	late	20.6	31.7	ambient	summer	341F_785R	powersoil
DT2017s114	DeTenderB	51.5667	2.96667	marine	sediment	field	incubation	plastic	pe	pe	aliphatic	26	126	late	6.5	32.4	ambient	winter	341F_785R	powersoil
DT2017s115	DeTenderB	51.2167	2.93333	marine	sediment	field	incubation	plastic	pe	pe	aliphatic	6	14	late	16.3	33.8	ambient	autumn	341F_785R	powersoil
DT2017s116	DeTenderB	51.2167	2.93333	marine	sediment	field	incubation	plastic	pe	pe	aliphatic	6	28	late	12.3	32.4	ambient	autumn	341F_785R	powersoil
DT2017s117	DeTenderB	51.5667	2.96667	marine	sediment	field	incubation	water	water	water	planktonic	26	88	late	10.4	34	ambient	winter	341F_785R	powersoil
DT2017s118	DeTenderB	51.2167	2.93333	marine	sediment	field	incubation	plastic	pe	pe	aliphatic	6	246	late	10.5	30.9	ambient	spring	341F_785R	powersoil
DT2017s119	DeTenderB	51.5667	2.96667	marine	sediment	field	incubation	plastic	pe	pe	aliphatic	26	88	late	10.4	34	ambient	winter	341F_785R	powersoil
DT2017s120	DeTenderB	51.5667	2.96667	marine	sediment	field	incubation	water	water	water	planktonic	26	25	late	13.1	32.8	ambient	autumn	341F_785R	powersoil
DT2017s121	DeTenderB	51.2167	2.93333	marine	sediment	field	incubation	plastic	pe	pe	aliphatic	6	63	late	10.6	33.3	ambient	autumn	341F_785R	powersoil
DT2017s122	DeTenderB	51.5667	2.96667	marine	sediment	field	incubation	plastic	pe	pe	aliphatic	26	153	late	7.7	34.5	ambient	winter	341F_785R	powersoil
DT2017s123	DeTenderB	51.2167	2.93333	marine	sediment	field	incubation	plastic	pe	pe	aliphatic	6	20	late	16.3	33.8	ambient	autumn	341F_785R	powersoil
DT2017s124	DeTenderB	51.5667	2.96667	marine	sediment	field	incubation	water	water	water	planktonic	26	25	late	13.1	32.8	ambient	autumn	341F_785R	powersoil
DT2017s125	DeTenderB	51.5667	2.96667	marine	sediment	field	incubation	sediment	sediment	sediment	biofilm	26	88	late	10.4	34	ambient	winter	341F_785R	powersoil
DT2017s126	DeTenderB	51.5667	2.96667	marine	sediment	field	incubation	water	water	water	planktonic	26	0	early	16.3	33.8	ambient	autumn	341F_785R	powersoil
DT2017s127	DeTenderB	51.5667	2.96667	marine	sediment	field	incubation	plastic	pe	pe	aliphatic	26	0	early	16.3	33.8	ambient	autumn	341F_785R	powersoil
DT2017s128	DeTenderB	51.2167	2.93333	marine	sediment	field	incubation	plastic	pe	pe	aliphatic	6	246	late	10.5	30.9	ambient	spring	341F_785R	powersoil
DT2017s129	DeTenderB	51.2167	2.93333	marine	sediment	field	incubation	plastic	pe	pe	aliphatic	6	153	late	6.6	31.3	ambient	winter	341F_785R	powersoil
DT2017s130	DeTenderB	51.2167	2.93333	marine	sediment	field	incubation	plastic	pe	pe	aliphatic	6	216	late	9.9	34	ambient	spring	341F_785R	powersoil
DT2017s131	DeTenderB	51.2167	2.93333	marine	sediment	field	incubation	plastic	pe	pe	aliphatic	6	186	late	6.5	33.4	ambient	spring	341F_785R	powersoil
DT2017s132	DeTenderB	51.2167	2.93333	marine	sediment	field	incubation	plastic	pe	pe	aliphatic	6	216	late	9.9	34	ambient	spring	341F_785R	powersoil
DT2017s133	DeTenderB	51.2167	2.93333	marine	sediment	field	incubation	plastic	pe	pe	aliphatic	6	307	late	20.6	31.7	ambient	summer	341F_785R	powersoil
DT2017s134	DeTenderB	51.2167	2.93333	marine	sediment	field	incubation	plastic	pe	pe	aliphatic	6	153	late	6.6	31.3	ambient	winter	341F_785R	powersoil
DT2017s135	DeTenderB	51.2167	2.93333	marine	sediment	field	incubation	plastic	pe	pe	aliphatic	6	186	late	6.5	33.4	ambient	spring	341F_785R	powersoil
DT2017s136	DeTenderB	51.2167	2.93333	marine	sediment	field	incubation	plastic	pe	pe	aliphatic	6	91	late	10.9	34.1	ambient	winter	341F_785R	powersoil
EC2019s001	ErniCassola	39.4916	2.73583	marine	water	field	incubation	water	water	water	planktonic	1.5	9	late	16	35	ambient	spring	515FY_926R	powerbiofilm
EC2019s002	ErniCassola	39.4916	2.73583	marine	water	field	incubation	water	water	water	planktonic	1.5	9	late	16	35	ambient	spring	515FY_926R	powerbiofilm
EC2019s003	ErniCassola	39.4916	2.73583	marine	water	field	incubation	blank	blank	blank	blank	1.5	unknown	collection	16	35	ambient	spring	515FY_926R	powerbiofilm
EC2019s004	ErniCassola	39.4916	2.73583	marine	water	field	incubation	plastic	w_pe	pe	aliphatic	1.5	9	late	16	35	ambient	spring	515FY_926R	powerbiofilm
EC2019s005	ErniCassola	39.4916	2.73583	marine	water	field	incubation	water	water	water	planktonic	1.5	9	late	16	35	ambient	spring	515FY_926R	powerbiofilm
EC2019s006	ErniCassola	39.4916	2.73583	marine	water	field	incubation	water	water	water	planktonic	1.5	9	late	16	35	ambient	spring	515FY_926R	powerbiofilm
EC2019s007	ErniCassola	39.4916	2.73583	marine	water	field	incubation	blank	blank	blank	blank	1.5	unknown	collection	16	35	ambient	spring	515FY_926R	powerbiofilm
EC2019s008	ErniCassola	39.4916	2.73583	marine	water	field	incubation	plastic	pe	pe	aliphatic	1.5	9	late	16	35	ambient	spring	515FY_926R	powerbiofilm
EC2019s009	ErniCassola	39.4916	2.73583	marine	water	field	incubation	plastic	pe	pe	aliphatic	1.5	9	late	16	35	ambient	spring	515FY_926R	powerbiofilm
EC2019s010	ErniCassola	39.4916	2.73583	marine	water	field	incubation	plastic	w_pe	pe	aliphatic	1.5	2	early	16	35	ambient	spring	515FY_926R	powerbiofilm
EC2019s011	ErniCassola	39.4916	2.73583	marine	water	field	incubation	blank	blank	blank	blank	1.5	unknown	collection	16	35	ambient	spring	515FY_926R	powerbiofilm
EC2019s012	ErniCassola	39.4916	2.73583	marine	water	field	incubation	plastic	pe	pe	aliphatic	1.5	9	late	16	35	ambient	spring	515FY_926R	powerbiofilm
EC2019s013	ErniCassola	39.4916	2.73583	marine	water	field	incubation	plastic	pe	pe	aliphatic	1.5	9	late	16	35	ambient	spring	515FY_926R	powerbiofilm
EC2019s014	ErniCassola	39.4916	2.73583	marine	water	field	incubation	not_plastic	glass	not_plastic	biofilm	1.5	9	late	16	35	ambient	spring	515FY_926R	powerbiofilm
EC2019s015	ErniCassola	39.4916	2.73583	marine	water	field	incubation	plastic	pe	pe	aliphatic	1.5	9	late	16	35	ambient	spring	515FY_926R	powerbiofilm
EC2019s016	ErniCassola	39.4916	2.73583	marine	water	field	incubation	plastic	w_pe	pe	aliphatic	1.5	9	late	16	35	ambient	spring	515FY_926R	powerbiofilm
EC2019s017	ErniCassola	39.4916	2.73583	marine	water	field	incubation	not_plastic	glass	not_plastic	biofilm	1.5	9	late	16	35	ambient	spring	515FY_926R	powerbiofilm
EC2019s018	ErniCassola	39.4916	2.73583	marine	water	field	incubation	not_plastic	glass	not_plastic	biofilm	1.5	9	late	16	35	ambient	spring	515FY_926R	powerbiofilm
EC2019s019	ErniCassola	39.4916	2.73583	marine	water	field	incubation	not_plastic	glass	not_plastic	biofilm	1.5	9	late	16	35	ambient	spring	515FY_926R	powerbiofilm
EC2019s020	ErniCassola	39.4916	2.73583	marine	water	field	incubation	not_plastic	glass	not_plastic	biofilm	1.5	9	late	16	35	ambient	spring	515FY_926R	powerbiofilm
EC2019s021	ErniCassola	39.4916	2.73583	marine	water	field	incubation	plastic	pe	pe	aliphatic	1.5	9	late	16	35	ambient	spring	515FY_926R	powerbiofilm
EC2019s022	ErniCassola	39.4916	2.73583	marine	water	field	incubation	not_plastic	glass	not_plastic	biofilm	1.5	2	early	16	35	ambient	spring	515FY_926R	powerbiofilm
EC2019s023	ErniCassola	39.4916	2.73583	marine	water	field	incubation	plastic	pe	pe	aliphatic	1.5	9	late	16	35	ambient	spring	515FY_926R	powerbiofilm
EC2019s024	ErniCassola	39.4916	2.73583	marine	water	field	incubation	plastic	w_pe	pe	aliphatic	1.5	9	late	16	35	ambient	spring	515FY_926R	powerbiofilm
EC2019s025	ErniCassola	39.4916	2.73583	marine	water	field	incubation	plastic	w_pe	pe	aliphatic	1.5	2	early	16	35	ambient	spring	515FY_926R	powerbiofilm
EC2019s026	ErniCassola	39.4916	2.73583	marine	water	field	incubation	plastic	pe	pe	aliphatic	1.5	2	early	16	35	ambient	spring	515FY_926R	powerbiofilm
EC2019s027	ErniCassola	39.4916	2.73583	marine	water	field	incubation	not_plastic	glass	not_plastic	biofilm	1.5	9	late	16	35	ambient	spring	515FY_926R	powerbiofilm
EC2019s028	ErniCassola	39.4916	2.73583	marine	water	field	incubation	not_plastic	glass	not_plastic	biofilm	1.5	2	early	16	35	ambient	spring	515FY_926R	powerbiofilm
EC2019s029	ErniCassola	39.4916	2.73583	marine	water	field	incubation	plastic	pe	pe	aliphatic	1.5	2	early	16	35	ambient	spring	515FY_926R	powerbiofilm
EC2019s030	ErniCassola	39.4916	2.73583	marine	water	field	incubation	plastic	w_pe	pe	aliphatic	1.5	2	early	16	35	ambient	spring	515FY_926R	powerbiofilm
EC2019s031	ErniCassola	39.4916	2.73583	marine	water	field	incubation	blank	blank	blank	blank	1.5	unknown	collection	16	35	ambient	spring	515FY_926R	powerbiofilm
EC2019s032	ErniCassola	39.4916	2.73583	marine	water	field	incubation	not_plastic	glass	not_plastic	biofilm	1.5	2	early	16	35	ambient	spring	515FY_926R	powerbiofilm
EC2019s033	ErniCassola	39.4916	2.73583	marine	water	field	incubation	plastic	w_pe	pe	aliphatic	1.5	2	early	16	35	ambient	spring	515FY_926R	powerbiofilm
EC2019s034	ErniCassola	39.4916	2.73583	marine	water	field	incubation	plastic	pe	pe	aliphatic	1.5	2	early	16	35	ambient	spring	515FY_926R	powerbiofilm
EC2019s035	ErniCassola	39.4916	2.73583	marine	water	field	incubation	not_plastic	glass	not_plastic	biofilm	1.5	2	early	16	35	ambient	spring	515FY_926R	powerbiofilm
EC2019s036	ErniCassola	39.4916	2.73583	marine	water	field	incubation	plastic	pe	pe	aliphatic	1.5	2	early	16	35	ambient	spring	515FY_926R	powerbiofilm
EC2019s037	ErniCassola	39.4916	2.73583	marine	water	field	incubation	plastic	w_pe	pe	aliphatic	1.5	9	late	16	35	ambient	spring	515FY_926R	powerbiofilm
EC2019s038	ErniCassola	39.4916	2.73583	marine	water	field	incubation	plastic	w_pe	pe	aliphatic	1.5	2	early	16	35	ambient	spring	515FY_926R	powerbiofilm
EC2019s039	ErniCassola	39.4916	2.73583	marine	water	field	incubation	plastic	pe	pe	aliphatic	1.5	2	early	16	35	ambient	spring	515FY_926R	powerbiofilm
EC2019s040	ErniCassola	39.4916	2.73583	marine	water	field	incubation	water	water	water	planktonic	1.5	unknown	collection	16	35	ambient	spring	515FY_926R	powerbiofilm
EC2019s041	ErniCassola	39.4916	2.73583	marine	water	field	incubation	plastic	pe	pe	aliphatic	1.5	2	early	16	35	ambient	spring	515FY_926R	powerbiofilm
EC2019s042	ErniCassola	39.4916	2.73583	marine	water	field	incubation	plastic	w_pe	pe	aliphatic	1.5	2	early	16	35	ambient	spring	515FY_926R	powerbiofilm
Es2019s001	Esan	45.4568	-63.1056	terrestrial	sediment	field	collection	organic	compost	organic	biofilm	0	unknown	collection	10	0	ambient	all	B969F_BA1406R	powersoil
Es2019s002	Esan	45.4568	-63.1056	terrestrial	sediment	field	collection	organic	compost	organic	biofilm	0	unknown	collection	10	0	ambient	all	B969F_BA1406R	powersoil
Es2019s003	Esan	45.4568	-63.1056	terrestrial	sediment	field	collection	organic	compost	organic	biofilm	0	unknown	collection	10	0	ambient	all	B969F_BA1406R	powersoil
Es2019s004	Esan	45.4568	-63.1056	terrestrial	sediment	field	collection	organic	compost	organic	biofilm	0	unknown	collection	10	0	ambient	all	B969F_BA1406R	powersoil
Es2019s005	Esan	45.4568	-63.1056	terrestrial	sediment	field	collection	organic	compost	organic	biofilm	0	unknown	collection	10	0	ambient	all	B969F_BA1406R	powersoil
Es2019s006	Esan	45.4568	-63.1056	terrestrial	sediment	field	collection	plastic	plastic	plastic	unknown plastic	0	unknown	collection	10	0	ambient	all	B969F_BA1406R	powersoil
Es2019s007	Esan	45.4568	-63.1056	terrestrial	sediment	field	collection	plastic	plastic	plastic	unknown plastic	0	unknown	collection	10	0	ambient	all	B969F_BA1406R	powersoil
Es2019s008	Esan	45.4568	-63.1056	terrestrial	sediment	field	collection	plastic	plastic	plastic	unknown plastic	0	unknown	collection	10	0	ambient	all	B969F_BA1406R	powersoil
Es2019s009	Esan	45.4568	-63.1056	terrestrial	sediment	field	collection	plastic	plastic	plastic	unknown plastic	0	unknown	collection	10	0	ambient	all	B969F_BA1406R	powersoil
Es2019s010	Esan	45.4568	-63.1056	terrestrial	sediment	field	collection	plastic	plastic	plastic	unknown plastic	0	unknown	collection	10	0	ambient	all	B969F_BA1406R	powersoil
Es2019s011	Esan	45.2504	-63.3464	terrestrial	sediment	field	collection	organic	compost	organic	biofilm	0	unknown	collection	10	0	ambient	all	B969F_BA1406R	powersoil
Es2019s012	Esan	45.2504	-63.3464	terrestrial	sediment	field	collection	organic	compost	organic	biofilm	0	unknown	collection	10	0	ambient	all	B969F_BA1406R	powersoil
Es2019s013	Esan	45.2504	-63.3464	terrestrial	sediment	field	collection	organic	compost	organic	biofilm	0	unknown	collection	10	0	ambient	all	B969F_BA1406R	powersoil
Es2019s014	Esan	45.2504	-63.3464	terrestrial	sediment	field	collection	organic	compost	organic	biofilm	0	unknown	collection	10	0	ambient	all	B969F_BA1406R	powersoil
Es2019s015	Esan	45.2504	-63.3464	terrestrial	sediment	field	collection	organic	compost	organic	biofilm	0	unknown	collection	10	0	ambient	all	B969F_BA1406R	powersoil
Es2019s016	Esan	45.2504	-63.3464	terrestrial	sediment	field	collection	plastic	plastic	plastic	unknown plastic	0	unknown	collection	10	0	ambient	all	B969F_BA1406R	powersoil
Es2019s017	Esan	45.2504	-63.3464	terrestrial	sediment	field	collection	plastic	plastic	plastic	unknown plastic	0	unknown	collection	10	0	ambient	all	B969F_BA1406R	powersoil
Es2019s018	Esan	45.2504	-63.3464	terrestrial	sediment	field	collection	plastic	plastic	plastic	unknown plastic	0	unknown	collection	10	0	ambient	all	B969F_BA1406R	powersoil
Es2019s019	Esan	45.2504	-63.3464	terrestrial	sediment	field	collection	plastic	plastic	plastic	unknown plastic	0	unknown	collection	10	0	ambient	all	B969F_BA1406R	powersoil
Es2019s020	Esan	45.2504	-63.3464	terrestrial	sediment	field	collection	plastic	plastic	plastic	unknown plastic	0	unknown	collection	10	0	ambient	all	B969F_BA1406R	powersoil
Es2019s021	Esan	45.4927	-61.5376	terrestrial	sediment	field	collection	organic	compost	organic	biofilm	0	unknown	collection	10	0	ambient	all	B969F_BA1406R	powersoil
Es2019s022	Esan	45.4927	-61.5376	terrestrial	sediment	field	collection	organic	compost	organic	biofilm	0	unknown	collection	10	0	ambient	all	B969F_BA1406R	powersoil
Es2019s023	Esan	45.4927	-61.5376	terrestrial	sediment	field	collection	organic	compost	organic	biofilm	0	unknown	collection	10	0	ambient	all	B969F_BA1406R	powersoil
Es2019s024	Esan	45.4927	-61.5376	terrestrial	sediment	field	collection	organic	compost	organic	biofilm	0	unknown	collection	10	0	ambient	all	B969F_BA1406R	powersoil
Es2019s025	Esan	45.4927	-61.5376	terrestrial	sediment	field	collection	organic	compost	organic	biofilm	0	unknown	collection	10	0	ambient	all	B969F_BA1406R	powersoil
Es2019s026	Esan	45.4927	-61.5376	terrestrial	sediment	field	collection	plastic	plastic	plastic	unknown plastic	0	unknown	collection	10	0	ambient	all	B969F_BA1406R	powersoil
Es2019s027	Esan	45.4927	-61.5376	terrestrial	sediment	field	collection	plastic	plastic	plastic	unknown plastic	0	unknown	collection	10	0	ambient	all	B969F_BA1406R	powersoil
Es2019s028	Esan	45.4927	-61.5376	terrestrial	sediment	field	collection	plastic	plastic	plastic	unknown plastic	0	unknown	collection	10	0	ambient	all	B969F_BA1406R	powersoil
Es2019s029	Esan	45.4927	-61.5376	terrestrial	sediment	field	collection	plastic	plastic	plastic	unknown plastic	0	unknown	collection	10	0	ambient	all	B969F_BA1406R	powersoil
Es2019s030	Esan	45.4927	-61.5376	terrestrial	sediment	field	collection	plastic	plastic	plastic	unknown plastic	0	unknown	collection	10	0	ambient	all	B969F_BA1406R	powersoil
Es2019s031	Esan	45.0558	-64.841	terrestrial	sediment	field	collection	organic	compost	organic	biofilm	0	unknown	collection	10	0	ambient	all	B969F_BA1406R	powersoil
Es2019s032	Esan	45.0558	-64.841	terrestrial	sediment	field	collection	organic	compost	organic	biofilm	0	unknown	collection	10	0	ambient	all	B969F_BA1406R	powersoil
Es2019s033	Esan	45.0558	-64.841	terrestrial	sediment	field	collection	organic	compost	organic	biofilm	0	unknown	collection	10	0	ambient	all	B969F_BA1406R	powersoil
Es2019s034	Esan	45.0558	-64.841	terrestrial	sediment	field	collection	organic	compost	organic	biofilm	0	unknown	collection	10	0	ambient	all	B969F_BA1406R	powersoil
Es2019s035	Esan	45.0558	-64.841	terrestrial	sediment	field	collection	organic	compost	organic	biofilm	0	unknown	collection	10	0	ambient	all	B969F_BA1406R	powersoil
Es2019s036	Esan	45.0558	-64.841	terrestrial	sediment	field	collection	plastic	plastic	plastic	unknown plastic	0	unknown	collection	10	0	ambient	all	B969F_BA1406R	powersoil
Es2019s037	Esan	45.0558	-64.841	terrestrial	sediment	field	collection	plastic	plastic	plastic	unknown plastic	0	unknown	collection	10	0	ambient	all	B969F_BA1406R	powersoil
Es2019s038	Esan	45.0558	-64.841	terrestrial	sediment	field	collection	plastic	plastic	plastic	unknown plastic	0	unknown	collection	10	0	ambient	all	B969F_BA1406R	powersoil
Es2019s039	Esan	45.0558	-64.841	terrestrial	sediment	field	collection	plastic	plastic	plastic	unknown plastic	0	unknown	collection	10	0	ambient	all	B969F_BA1406R	powersoil
Es2019s040	Esan	45.0558	-64.841	terrestrial	sediment	field	collection	plastic	plastic	plastic	unknown plastic	0	unknown	collection	10	0	ambient	all	B969F_BA1406R	powersoil
Fr2018s001	Frere	48.3781	-4.48961	marine	water	field	collection	plastic	pe	pe	aliphatic	0	unknown	collection	12.8	34.7	ambient	winter	518F_926R	phenol_chloroform
Fr2018s002	Frere	48.3781	-4.48961	marine	water	field	collection	plastic	pe	pe	aliphatic	0	unknown	collection	12.8	34.7	ambient	winter	518F_926R	phenol_chloroform
Fr2018s003	Frere	48.3781	-4.48961	marine	water	field	collection	plastic	pe	pe	aliphatic	0	unknown	collection	12.8	34.7	ambient	winter	518F_926R	phenol_chloroform
Fr2018s004	Frere	48.3781	-4.48961	marine	water	field	collection	plastic	pe	pe	aliphatic	0	unknown	collection	12.8	34.7	ambient	winter	518F_926R	phenol_chloroform
Fr2018s005	Frere	48.3781	-4.48961	marine	water	field	collection	plastic	pe	pe	aliphatic	0	unknown	collection	12.8	34.7	ambient	winter	518F_926R	phenol_chloroform
Fr2018s006	Frere	48.3781	-4.48961	marine	water	field	collection	plastic	pe	pe	aliphatic	0	unknown	collection	12.8	34.7	ambient	winter	518F_926R	phenol_chloroform
Fr2018s007	Frere	48.3781	-4.48961	marine	water	field	collection	plastic	pe	pe	aliphatic	0	unknown	collection	12.8	34.7	ambient	winter	518F_926R	phenol_chloroform
Fr2018s008	Frere	48.3781	-4.48961	marine	water	field	collection	plastic	pe	pe	aliphatic	0	unknown	collection	12.8	34.7	ambient	winter	518F_926R	phenol_chloroform
Fr2018s009	Frere	48.3781	-4.48961	marine	water	field	collection	plastic	pe	pe	aliphatic	0	unknown	collection	12.8	34.7	ambient	winter	518F_926R	phenol_chloroform
Fr2018s010	Frere	48.3781	-4.48961	marine	water	field	collection	plastic	pe	pe	aliphatic	0	unknown	collection	12.8	34.7	ambient	winter	518F_926R	phenol_chloroform
Fr2018s011	Frere	48.3781	-4.48961	marine	water	field	collection	plastic	pe	pe	aliphatic	0	unknown	collection	12.8	34.7	ambient	winter	518F_926R	phenol_chloroform
Fr2018s013	Frere	48.3781	-4.48961	marine	water	field	collection	plastic	pp	pp	aliphatic	0	unknown	collection	12.8	34.7	ambient	winter	518F_926R	phenol_chloroform
Fr2018s014	Frere	48.3781	-4.48961	marine	water	field	collection	plastic	pp	pp	aliphatic	0	unknown	collection	12.8	34.7	ambient	winter	518F_926R	phenol_chloroform
Fr2018s015	Frere	48.3781	-4.48961	marine	water	field	collection	plastic	pp	pp	aliphatic	0	unknown	collection	12.8	34.7	ambient	winter	518F_926R	phenol_chloroform
Fr2018s016	Frere	48.3781	-4.48961	marine	water	field	collection	plastic	pp	pp	aliphatic	0	unknown	collection	12.8	34.7	ambient	winter	518F_926R	phenol_chloroform
Fr2018s017	Frere	48.3781	-4.48961	marine	water	field	collection	plastic	ps	ps	other plastic	0	unknown	collection	12.8	34.7	ambient	winter	518F_926R	phenol_chloroform
Fr2018s018	Frere	48.3781	-4.48961	marine	water	field	collection	plastic	ps	ps	other plastic	0	unknown	collection	12.8	34.7	ambient	winter	518F_926R	phenol_chloroform
Fr2018s019	Frere	48.3781	-4.48961	marine	water	field	collection	plastic	ps	ps	other plastic	0	unknown	collection	12.8	34.7	ambient	winter	518F_926R	phenol_chloroform
Fr2018s020	Frere	48.3781	-4.48961	marine	water	field	collection	plastic	pe	pe	aliphatic	0	unknown	collection	12.8	34.7	ambient	winter	518F_926R	phenol_chloroform
Fr2018s021	Frere	48.3781	-4.48961	marine	water	field	collection	plastic	pe	pe	aliphatic	0	unknown	collection	12.8	34.7	ambient	winter	518F_926R	phenol_chloroform
Fr2018s022	Frere	48.3781	-4.48961	marine	water	field	collection	plastic	pe	pe	aliphatic	0	unknown	collection	12.8	34.7	ambient	winter	518F_926R	phenol_chloroform
Fr2018s023	Frere	48.3781	-4.48961	marine	water	field	collection	plastic	pp	pp	aliphatic	0	unknown	collection	12.8	34.7	ambient	winter	518F_926R	phenol_chloroform
Fr2018s024	Frere	48.3781	-4.48961	marine	water	field	collection	plastic	ps	ps	other plastic	0	unknown	collection	12.8	34.7	ambient	winter	518F_926R	phenol_chloroform
Fr2018s025	Frere	48.3781	-4.48961	marine	water	field	collection	plastic	ps	ps	other plastic	0	unknown	collection	12.8	34.7	ambient	winter	518F_926R	phenol_chloroform
Fr2018s026	Frere	48.3429	-4.50175	marine	water	field	collection	plastic	pe	pe	aliphatic	0	unknown	collection	12.8	34.7	ambient	winter	518F_926R	phenol_chloroform
Fr2018s027	Frere	48.3429	-4.50175	marine	water	field	collection	plastic	pe	pe	aliphatic	0	unknown	collection	12.8	34.7	ambient	winter	518F_926R	phenol_chloroform
Fr2018s034	Frere	48.3781	-4.48961	marine	water	field	collection	water	water	water	planktonic	0	unknown	collection	12.8	34.7	ambient	winter	518F_926R	phenol_chloroform
Fr2018s035	Frere	48.3781	-4.48961	marine	water	field	collection	water	water	water	planktonic	0	unknown	collection	12.8	34.7	ambient	winter	518F_926R	phenol_chloroform
Fr2018s036	Frere	48.3781	-4.48961	marine	water	field	collection	water	water	water	planktonic	0	unknown	collection	12.8	34.7	ambient	winter	518F_926R	phenol_chloroform
Fr2018s037	Frere	48.3429	-4.50175	marine	water	field	collection	water	water	water	planktonic	0	unknown	collection	12.8	34.7	ambient	winter	518F_926R	phenol_chloroform
Fr2018s038	Frere	48.3429	-4.50175	marine	water	field	collection	water	water	water	planktonic	0	unknown	collection	12.8	34.7	ambient	winter	518F_926R	phenol_chloroform
Fr2018s039	Frere	48.3429	-4.50175	marine	water	field	collection	water	water	water	planktonic	0	unknown	collection	12.8	34.7	ambient	winter	518F_926R	phenol_chloroform
Fr2018s043	Frere	48.3781	-4.48961	marine	water	field	collection	plastic	pe	pe	aliphatic	0	unknown	collection	14.8	35.3	ambient	autumn	518F_926R	phenol_chloroform
Fr2018s044	Frere	48.3781	-4.48961	marine	water	field	collection	plastic	pe	pe	aliphatic	0	unknown	collection	14.8	35.3	ambient	autumn	518F_926R	phenol_chloroform
Fr2018s045	Frere	48.3781	-4.48961	marine	water	field	collection	plastic	pe	pe	aliphatic	0	unknown	collection	14.8	35.3	ambient	autumn	518F_926R	phenol_chloroform
Fr2018s046	Frere	48.3781	-4.48961	marine	water	field	collection	plastic	pe	pe	aliphatic	0	unknown	collection	14.8	35.3	ambient	autumn	518F_926R	phenol_chloroform
Fr2018s047	Frere	48.3781	-4.48961	marine	water	field	collection	plastic	pe	pe	aliphatic	0	unknown	collection	14.8	35.3	ambient	autumn	518F_926R	phenol_chloroform
Fr2018s048	Frere	48.3781	-4.48961	marine	water	field	collection	plastic	pe	pe	aliphatic	0	unknown	collection	14.8	35.3	ambient	autumn	518F_926R	phenol_chloroform
Fr2018s049	Frere	48.3781	-4.48961	marine	water	field	collection	plastic	pe	pe	aliphatic	0	unknown	collection	14.8	35.3	ambient	autumn	518F_926R	phenol_chloroform
Fr2018s050	Frere	48.3781	-4.48961	marine	water	field	collection	plastic	pe	pe	aliphatic	0	unknown	collection	14.8	35.3	ambient	autumn	518F_926R	phenol_chloroform
Fr2018s051	Frere	48.3781	-4.48961	marine	water	field	collection	plastic	pe	pe	aliphatic	0	unknown	collection	14.8	35.3	ambient	autumn	518F_926R	phenol_chloroform
Fr2018s052	Frere	48.3781	-4.48961	marine	water	field	collection	plastic	pe	pe	aliphatic	0	unknown	collection	14.8	35.3	ambient	autumn	518F_926R	phenol_chloroform
Fr2018s053	Frere	48.3781	-4.48961	marine	water	field	collection	plastic	pp	pp	aliphatic	0	unknown	collection	14.8	35.3	ambient	autumn	518F_926R	phenol_chloroform
Fr2018s054	Frere	48.3781	-4.48961	marine	water	field	collection	plastic	pp	pp	aliphatic	0	unknown	collection	14.8	35.3	ambient	autumn	518F_926R	phenol_chloroform
Fr2018s055	Frere	48.3781	-4.48961	marine	water	field	collection	plastic	pp	pp	aliphatic	0	unknown	collection	14.8	35.3	ambient	autumn	518F_926R	phenol_chloroform
Fr2018s056	Frere	48.3781	-4.48961	marine	water	field	collection	plastic	pp	pp	aliphatic	0	unknown	collection	14.8	35.3	ambient	autumn	518F_926R	phenol_chloroform
Fr2018s057	Frere	48.3781	-4.48961	marine	water	field	collection	plastic	pp	pp	aliphatic	0	unknown	collection	14.8	35.3	ambient	autumn	518F_926R	phenol_chloroform
Fr2018s058	Frere	48.3781	-4.48961	marine	water	field	collection	plastic	ps	ps	other plastic	0	unknown	collection	14.8	35.3	ambient	autumn	518F_926R	phenol_chloroform
Fr2018s059	Frere	48.3781	-4.48961	marine	water	field	collection	plastic	ps	ps	other plastic	0	unknown	collection	14.8	35.3	ambient	autumn	518F_926R	phenol_chloroform
Fr2018s060	Frere	48.3781	-4.48961	marine	water	field	collection	plastic	ps	ps	other plastic	0	unknown	collection	14.8	35.3	ambient	autumn	518F_926R	phenol_chloroform
Fr2018s061	Frere	48.3781	-4.48961	marine	water	field	collection	plastic	ps	ps	other plastic	0	unknown	collection	14.8	35.3	ambient	autumn	518F_926R	phenol_chloroform
Fr2018s065	Frere	48.3429	-4.50175	marine	water	field	collection	plastic	pe	pe	aliphatic	0	unknown	collection	14.8	35.3	ambient	autumn	518F_926R	phenol_chloroform
Fr2018s068	Frere	48.3429	-4.50175	marine	water	field	collection	plastic	ps	ps	other plastic	0	unknown	collection	14.8	35.3	ambient	autumn	518F_926R	phenol_chloroform
Fr2018s070	Frere	48.3781	-4.48961	marine	water	field	collection	water	water	water	planktonic	0	unknown	collection	14.8	35.3	ambient	autumn	518F_926R	phenol_chloroform
Fr2018s071	Frere	48.3781	-4.48961	marine	water	field	collection	water	water	water	planktonic	0	unknown	collection	14.8	35.3	ambient	autumn	518F_926R	phenol_chloroform
Fr2018s072	Frere	48.3781	-4.48961	marine	water	field	collection	water	water	water	planktonic	0	unknown	collection	14.8	35.3	ambient	autumn	518F_926R	phenol_chloroform
Fr2018s076	Frere	48.3429	-4.50175	marine	water	field	collection	water	water	water	planktonic	0	unknown	collection	14.8	35.3	ambient	autumn	518F_926R	phenol_chloroform
Fr2018s077	Frere	48.3429	-4.50175	marine	water	field	collection	water	water	water	planktonic	0	unknown	collection	14.8	35.3	ambient	autumn	518F_926R	phenol_chloroform
Fr2018s078	Frere	48.3429	-4.50175	marine	water	field	collection	water	water	water	planktonic	0	unknown	collection	14.8	35.3	ambient	autumn	518F_926R	phenol_chloroform
Ho2014s001	Hoellein	41.9986	-87.6576	freshwater	water	lab	incubation	not_plastic	aluminium	not_plastic	biofilm	0.08	52	late	23	0	ambient	summer	515F_806R	powerbiofilm
Ho2014s002	Hoellein	41.9986	-87.6576	freshwater	water	lab	incubation	not_plastic	aluminium	not_plastic	biofilm	0.08	52	late	23	0	ambient	summer	515F_806R	powerbiofilm
Ho2014s003	Hoellein	41.9986	-87.6576	freshwater	water	lab	incubation	not_plastic	aluminium	not_plastic	biofilm	0.08	52	late	23	0	ambient	summer	515F_806R	powerbiofilm
Ho2014s004	Hoellein	41.9986	-87.6576	freshwater	water	lab	incubation	organic	cardboard	organic	biofilm	0.08	52	late	23	0	ambient	summer	515F_806R	powerbiofilm
Ho2014s005	Hoellein	41.9986	-87.6576	freshwater	water	lab	incubation	organic	cardboard	organic	biofilm	0.08	52	late	23	0	ambient	summer	515F_806R	powerbiofilm
Ho2014s006	Hoellein	41.9986	-87.6576	freshwater	water	lab	incubation	not_plastic	glass	not_plastic	biofilm	0.08	52	late	23	0	ambient	summer	515F_806R	powerbiofilm
Ho2014s007	Hoellein	41.9986	-87.6576	freshwater	water	lab	incubation	not_plastic	glass	not_plastic	biofilm	0.08	52	late	23	0	ambient	summer	515F_806R	powerbiofilm
Ho2014s008	Hoellein	41.9986	-87.6576	freshwater	water	lab	incubation	not_plastic	glass	not_plastic	biofilm	0.08	52	late	23	0	ambient	summer	515F_806R	powerbiofilm
Ho2014s009	Hoellein	41.9986	-87.6576	freshwater	water	lab	incubation	organic	leaf	organic	biofilm	0.08	52	late	23	0	ambient	summer	515F_806R	powerbiofilm
Ho2014s010	Hoellein	41.9986	-87.6576	freshwater	water	lab	incubation	organic	leaf	organic	biofilm	0.08	52	late	23	0	ambient	summer	515F_806R	powerbiofilm
Ho2014s011	Hoellein	41.9986	-87.6576	freshwater	water	lab	incubation	organic	leaf	organic	biofilm	0.08	52	late	23	0	ambient	summer	515F_806R	powerbiofilm
Ho2014s012	Hoellein	41.9986	-87.6576	freshwater	water	lab	incubation	plastic	plastic	plastic	unknown plastic	0.08	52	late	23	0	ambient	summer	515F_806R	powerbiofilm
Ho2014s013	Hoellein	41.9986	-87.6576	freshwater	water	lab	incubation	plastic	plastic	plastic	unknown plastic	0.08	52	late	23	0	ambient	summer	515F_806R	powerbiofilm
Ho2014s014	Hoellein	41.9986	-87.6576	freshwater	water	lab	incubation	plastic	plastic	plastic	unknown plastic	0.08	52	late	23	0	ambient	summer	515F_806R	powerbiofilm
Ho2014s015	Hoellein	41.9986	-87.6576	freshwater	water	lab	incubation	not_plastic	tile	not_plastic	biofilm	0.08	52	late	23	0	ambient	summer	515F_806R	powerbiofilm
Ho2014s016	Hoellein	41.9986	-87.6576	freshwater	water	lab	incubation	not_plastic	tile	not_plastic	biofilm	0.08	52	late	23	0	ambient	summer	515F_806R	powerbiofilm
Ho2014s017	Hoellein	41.9993	-87.7799	freshwater	water	field	incubation	not_plastic	aluminium	not_plastic	biofilm	1	98	late	23	0	ambient	summer	515F_806R	powerbiofilm
Ho2014s018	Hoellein	41.9993	-87.7799	freshwater	water	field	incubation	not_plastic	aluminium	not_plastic	biofilm	1	98	late	23	0	ambient	summer	515F_806R	powerbiofilm
Ho2014s019	Hoellein	41.9993	-87.7799	freshwater	water	field	incubation	not_plastic	aluminium	not_plastic	biofilm	1	98	late	23	0	ambient	summer	515F_806R	powerbiofilm
Ho2014s020	Hoellein	41.9993	-87.7799	freshwater	water	field	incubation	not_plastic	glass	not_plastic	biofilm	1	98	late	23	0	ambient	summer	515F_806R	powerbiofilm
Ho2014s021	Hoellein	41.9993	-87.7799	freshwater	water	field	incubation	not_plastic	glass	not_plastic	biofilm	1	98	late	23	0	ambient	summer	515F_806R	powerbiofilm
Ho2014s022	Hoellein	41.9993	-87.7799	freshwater	water	field	incubation	not_plastic	glass	not_plastic	biofilm	1	98	late	23	0	ambient	summer	515F_806R	powerbiofilm
Ho2014s023	Hoellein	41.9993	-87.7799	freshwater	water	field	incubation	plastic	plastic	plastic	unknown plastic	1	98	late	23	0	ambient	summer	515F_806R	powerbiofilm
Ho2014s024	Hoellein	41.9993	-87.7799	freshwater	water	field	incubation	plastic	plastic	plastic	unknown plastic	1	98	late	23	0	ambient	summer	515F_806R	powerbiofilm
Ho2014s025	Hoellein	41.9993	-87.7799	freshwater	water	field	incubation	not_plastic	tile	not_plastic	biofilm	1	98	late	23	0	ambient	summer	515F_806R	powerbiofilm
Ho2014s026	Hoellein	41.9993	-87.7799	freshwater	water	field	incubation	not_plastic	tile	not_plastic	biofilm	1	98	late	23	0	ambient	summer	515F_806R	powerbiofilm
Ho2014s027	Hoellein	41.9993	-87.7799	freshwater	water	field	incubation	not_plastic	tile	not_plastic	biofilm	1	98	late	23	0	ambient	summer	515F_806R	powerbiofilm
Ho2014s028	Hoellein	42.2888	-88.3661	freshwater	water	field	incubation	not_plastic	aluminium	not_plastic	biofilm	0.5	50	late	23	0	ambient	summer	515F_806R	powerbiofilm
Ho2014s029	Hoellein	42.2888	-88.3661	freshwater	water	field	incubation	not_plastic	aluminium	not_plastic	biofilm	0.5	50	late	23	0	ambient	summer	515F_806R	powerbiofilm
Ho2014s030	Hoellein	42.2888	-88.3661	freshwater	water	field	incubation	organic	cardboard	organic	biofilm	0.5	50	late	23	0	ambient	summer	515F_806R	powerbiofilm
Ho2014s031	Hoellein	42.2888	-88.3661	freshwater	water	field	incubation	organic	cardboard	organic	biofilm	0.5	50	late	23	0	ambient	summer	515F_806R	powerbiofilm
Ho2014s032	Hoellein	42.2888	-88.3661	freshwater	water	field	incubation	organic	cardboard	organic	biofilm	0.5	50	late	23	0	ambient	summer	515F_806R	powerbiofilm
Ho2014s033	Hoellein	42.2888	-88.3661	freshwater	water	field	incubation	not_plastic	glass	not_plastic	biofilm	0.5	50	late	23	0	ambient	summer	515F_806R	powerbiofilm
Ho2014s034	Hoellein	42.2888	-88.3661	freshwater	water	field	incubation	not_plastic	glass	not_plastic	biofilm	0.5	50	late	23	0	ambient	summer	515F_806R	powerbiofilm
Ho2014s035	Hoellein	42.2888	-88.3661	freshwater	water	field	incubation	organic	leaf	organic	biofilm	0.5	50	late	23	0	ambient	summer	515F_806R	powerbiofilm
Ho2014s036	Hoellein	42.2888	-88.3661	freshwater	water	field	incubation	organic	leaf	organic	biofilm	0.5	50	late	23	0	ambient	summer	515F_806R	powerbiofilm
Ho2014s037	Hoellein	42.2888	-88.3661	freshwater	water	field	incubation	organic	leaf	organic	biofilm	0.5	50	late	23	0	ambient	summer	515F_806R	powerbiofilm
Ho2014s038	Hoellein	42.2888	-88.3661	freshwater	water	field	incubation	plastic	plastic	plastic	unknown plastic	0.5	50	late	23	0	ambient	summer	515F_806R	powerbiofilm
Ho2014s039	Hoellein	42.2888	-88.3661	freshwater	water	field	incubation	plastic	plastic	plastic	unknown plastic	0.5	50	late	23	0	ambient	summer	515F_806R	powerbiofilm
Ho2014s040	Hoellein	42.2888	-88.3661	freshwater	water	field	incubation	not_plastic	tile	not_plastic	biofilm	0.5	50	late	23	0	ambient	summer	515F_806R	powerbiofilm
Ho2014s041	Hoellein	42.2888	-88.3661	freshwater	water	field	incubation	not_plastic	tile	not_plastic	biofilm	0.5	50	late	23	0	ambient	summer	515F_806R	powerbiofilm
Ho2014s042	Hoellein	42.2888	-88.3661	freshwater	water	field	incubation	not_plastic	tile	not_plastic	biofilm	0.5	50	late	23	0	ambient	summer	515F_806R	powerbiofilm
Ho2014s043	Hoellein	42.2888	-88.3661	freshwater	water	field	incubation	plastic	plastic	plastic	unknown plastic	0.5	50	late	23	0	ambient	summer	515F_806R	powerbiofilm
Ho2014s044	Hoellein	41.9986	-87.6576	freshwater	water	lab	incubation	not_plastic	tile	not_plastic	biofilm	0.08	52	late	23	0	ambient	summer	515F_806R	powerbiofilm
Ho2014s045	Hoellein	41.9993	-87.7799	freshwater	water	field	incubation	plastic	plastic	plastic	unknown plastic	1	98	late	23	0	ambient	summer	515F_806R	powerbiofilm
Ho2014s046	Hoellein	41.9986	-87.6576	freshwater	water	lab	incubation	organic	cardboard	organic	biofilm	0.08	52	late	23	0	ambient	summer	515F_806R	powerbiofilm
Ho2017s001	HoelleinB	42.0045	-87.7107	freshwater	sediment	field	collection	plastic	plastic	plastic	unknown plastic	2	unknown	collection	23	0	ambient	summer	515F_806R	powersoil
Ho2017s002	HoelleinB	42.0045	-87.7107	freshwater	sediment	field	collection	plastic	plastic	plastic	unknown plastic	2	unknown	collection	23	0	ambient	summer	515F_806R	powersoil
Ho2017s003	HoelleinB	42.0045	-87.7107	freshwater	water	field	collection	organic	seston	organic	biofilm	0	unknown	collection	23	0	ambient	summer	515F_806R	powersoil
Ho2017s004	HoelleinB	42.0045	-87.7107	freshwater	water	field	collection	organic	seston	organic	biofilm	0	unknown	collection	23	0	ambient	summer	515F_806R	powersoil
Ho2017s005	HoelleinB	42.0045	-87.7107	freshwater	water	field	collection	plastic	plastic	plastic	unknown plastic	0	unknown	collection	23	0	ambient	summer	515F_806R	powersoil
Ho2017s006	HoelleinB	42.0045	-87.7107	freshwater	water	field	collection	plastic	plastic	plastic	unknown plastic	0	unknown	collection	23	0	ambient	summer	515F_806R	powersoil
Ho2017s007	HoelleinB	42.0045	-87.7107	freshwater	water	field	collection	plastic	plastic	plastic	unknown plastic	0	unknown	collection	23	0	ambient	summer	515F_806R	powersoil
Ho2017s008	HoelleinB	42.0045	-87.7107	freshwater	water	field	collection	plastic	plastic	plastic	unknown plastic	0	unknown	collection	23	0	ambient	summer	515F_806R	powersoil
Ho2017s009	HoelleinB	42.0225	-87.7101	freshwater	water	field	collection	water	water	water	planktonic	0	unknown	collection	23	0	ambient	summer	515F_806R	powersoil
Ho2017s010	HoelleinB	42.0225	-87.7101	freshwater	water	field	collection	water	water	water	planktonic	0	unknown	collection	23	0	ambient	summer	515F_806R	powersoil
Ho2017s011	HoelleinB	42.0225	-87.7101	freshwater	water	field	collection	water	water	water	planktonic	0	unknown	collection	23	0	ambient	summer	515F_806R	powersoil
Ho2017s012	HoelleinB	42.0225	-87.7101	freshwater	water	field	collection	water	water	water	planktonic	0	unknown	collection	23	0	ambient	summer	515F_806R	powersoil
Ho2017s013	HoelleinB	42.0045	-87.7107	freshwater	sediment	field	collection	plastic	plastic	plastic	unknown plastic	2	unknown	collection	23	0	ambient	summer	515F_806R	powersoil
Ho2017s014	HoelleinB	42.0216	-87.7102	freshwater	water	field	collection	water	water	water	planktonic	0	unknown	collection	23	0	ambient	summer	515F_806R	powersoil
Ho2017s015	HoelleinB	42.0216	-87.7102	freshwater	water	field	collection	water	water	water	planktonic	0	unknown	collection	23	0	ambient	summer	515F_806R	powersoil
Ho2017s016	HoelleinB	42.0216	-87.7102	freshwater	water	field	collection	water	water	water	planktonic	0	unknown	collection	23	0	ambient	summer	515F_806R	powersoil
Ho2017s017	HoelleinB	42.0216	-87.7102	freshwater	water	field	collection	water	water	water	planktonic	0	unknown	collection	23	0	ambient	summer	515F_806R	powersoil
Ho2017s018	HoelleinB	42.0216	-87.7102	freshwater	water	field	collection	organic	seston	organic	biofilm	0	unknown	collection	23	0	ambient	summer	515F_806R	powersoil
Ho2017s019	HoelleinB	42.0216	-87.7102	freshwater	water	field	collection	organic	seston	organic	biofilm	0	unknown	collection	23	0	ambient	summer	515F_806R	powersoil
Ho2017s020	HoelleinB	42.0216	-87.7102	freshwater	water	field	collection	organic	seston	organic	biofilm	0	unknown	collection	23	0	ambient	summer	515F_806R	powersoil
Ho2017s021	HoelleinB	42.0216	-87.7102	freshwater	water	field	collection	organic	seston	organic	biofilm	0	unknown	collection	23	0	ambient	summer	515F_806R	powersoil
Ho2017s022	HoelleinB	42.0216	-87.7102	freshwater	water	field	collection	plastic	plastic	plastic	unknown plastic	0	unknown	collection	23	0	ambient	summer	515F_806R	powersoil
Ho2017s023	HoelleinB	42.0216	-87.7102	freshwater	water	field	collection	plastic	plastic	plastic	unknown plastic	0	unknown	collection	23	0	ambient	summer	515F_806R	powersoil
Ho2017s024	HoelleinB	42.0045	-87.7107	freshwater	sediment	field	collection	plastic	plastic	plastic	unknown plastic	2	unknown	collection	23	0	ambient	summer	515F_806R	powersoil
Ho2017s025	HoelleinB	42.0216	-87.7102	freshwater	water	field	collection	plastic	plastic	plastic	unknown plastic	0	unknown	collection	23	0	ambient	summer	515F_806R	powersoil
Ho2017s026	HoelleinB	42.0216	-87.7102	freshwater	water	field	collection	plastic	plastic	plastic	unknown plastic	0	unknown	collection	23	0	ambient	summer	515F_806R	powersoil
Ho2017s027	HoelleinB	42.0225	-87.7101	freshwater	sediment	field	collection	plastic	plastic	plastic	unknown plastic	2	unknown	collection	23	0	ambient	summer	515F_806R	powersoil
Ho2017s028	HoelleinB	42.0225	-87.7101	freshwater	sediment	field	collection	plastic	plastic	plastic	unknown plastic	2	unknown	collection	23	0	ambient	summer	515F_806R	powersoil
Ho2017s029	HoelleinB	42.0225	-87.7101	freshwater	sediment	field	collection	plastic	plastic	plastic	unknown plastic	2	unknown	collection	23	0	ambient	summer	515F_806R	powersoil
Ho2017s030	HoelleinB	42.0225	-87.7101	freshwater	sediment	field	collection	sediment	sediment	sediment	biofilm	2	unknown	collection	23	0	ambient	summer	515F_806R	powersoil
Ho2017s031	HoelleinB	42.0225	-87.7101	freshwater	sediment	field	collection	sediment	sediment	sediment	biofilm	2	unknown	collection	23	0	ambient	summer	515F_806R	powersoil
Ho2017s032	HoelleinB	42.0225	-87.7101	freshwater	sediment	field	collection	sediment	sediment	sediment	biofilm	2	unknown	collection	23	0	ambient	summer	515F_806R	powersoil
Ho2017s033	HoelleinB	42.0225	-87.7101	freshwater	sediment	field	collection	sediment	sediment	sediment	biofilm	2	unknown	collection	23	0	ambient	summer	515F_806R	powersoil
Ho2017s034	HoelleinB	42.0216	-87.7102	freshwater	sediment	field	collection	plastic	plastic	plastic	unknown plastic	2	unknown	collection	23	0	ambient	summer	515F_806R	powersoil
Ho2017s035	HoelleinB	42.0045	-87.7107	freshwater	water	field	collection	water	water	water	planktonic	0	unknown	collection	23	0	ambient	summer	515F_806R	powersoil
Ho2017s036	HoelleinB	42.0216	-87.7102	freshwater	sediment	field	collection	plastic	plastic	plastic	unknown plastic	2	unknown	collection	23	0	ambient	summer	515F_806R	powersoil
Ho2017s037	HoelleinB	42.0216	-87.7102	freshwater	sediment	field	collection	plastic	plastic	plastic	unknown plastic	2	unknown	collection	23	0	ambient	summer	515F_806R	powersoil
Ho2017s038	HoelleinB	42.0216	-87.7102	freshwater	sediment	field	collection	plastic	plastic	plastic	unknown plastic	2	unknown	collection	23	0	ambient	summer	515F_806R	powersoil
Ho2017s039	HoelleinB	42.0216	-87.7102	freshwater	sediment	field	collection	sediment	sediment	sediment	biofilm	2	unknown	collection	23	0	ambient	summer	515F_806R	powersoil
Ho2017s040	HoelleinB	42.0216	-87.7102	freshwater	sediment	field	collection	sediment	sediment	sediment	biofilm	2	unknown	collection	23	0	ambient	summer	515F_806R	powersoil
Ho2017s041	HoelleinB	42.0216	-87.7102	freshwater	sediment	field	collection	sediment	sediment	sediment	biofilm	2	unknown	collection	23	0	ambient	summer	515F_806R	powersoil
Ho2017s042	HoelleinB	42.0216	-87.7102	freshwater	sediment	field	collection	sediment	sediment	sediment	biofilm	2	unknown	collection	23	0	ambient	summer	515F_806R	powersoil
Ho2017s043	HoelleinB	42.0045	-87.7107	freshwater	sediment	field	collection	sediment	sediment	sediment	biofilm	2	unknown	collection	23	0	ambient	summer	515F_806R	powersoil
Ho2017s044	HoelleinB	42.0045	-87.7107	freshwater	sediment	field	collection	sediment	sediment	sediment	biofilm	2	unknown	collection	23	0	ambient	summer	515F_806R	powersoil
Ho2017s045	HoelleinB	42.0045	-87.7107	freshwater	sediment	field	collection	sediment	sediment	sediment	biofilm	2	unknown	collection	23	0	ambient	summer	515F_806R	powersoil
Ho2017s046	HoelleinB	42.0045	-87.7107	freshwater	water	field	collection	water	water	water	planktonic	0	unknown	collection	23	0	ambient	summer	515F_806R	powersoil
Ho2017s047	HoelleinB	42.0045	-87.7107	freshwater	sediment	field	collection	sediment	sediment	sediment	biofilm	2	unknown	collection	23	0	ambient	summer	515F_806R	powersoil
Ho2017s048	HoelleinB	42.0045	-87.7107	freshwater	water	field	collection	water	water	water	planktonic	0	unknown	collection	23	0	ambient	summer	515F_806R	powersoil
Ho2017s049	HoelleinB	42.0045	-87.7107	freshwater	water	field	collection	water	water	water	planktonic	0	unknown	collection	23	0	ambient	summer	515F_806R	powersoil
Ho2017s050	HoelleinB	42.0045	-87.7107	freshwater	water	field	collection	organic	seston	organic	biofilm	0	unknown	collection	23	0	ambient	summer	515F_806R	powersoil
Ho2017s051	HoelleinB	42.0045	-87.7107	freshwater	water	field	collection	organic	seston	organic	biofilm	0	unknown	collection	23	0	ambient	summer	515F_806R	powersoil
Ji2018s001	Jiang	31.6161	121.392	aquatic	water	field	collection	plastic	ps	ps	other plastic	0.005	unknown	collection	16	15	ambient	unknown	319F_806R	powerbiofilm
Ji2018s002	Jiang	31.6161	121.392	aquatic	water	field	collection	plastic	pp	pp	aliphatic	0.005	unknown	collection	16	15	ambient	unknown	319F_806R	powerbiofilm
Ji2018s003	Jiang	31.6161	121.392	aquatic	water	field	collection	plastic	ps	ps	other plastic	0.005	unknown	collection	16	15	ambient	unknown	319F_806R	powerbiofilm
Ji2018s004	Jiang	29.5083	121.458	aquatic	water	field	collection	plastic	pe	pe	aliphatic	0.005	unknown	collection	16	33	ambient	unknown	319F_806R	powerbiofilm
Ji2018s005	Jiang	29.5083	121.458	aquatic	water	field	collection	plastic	pp	pp	aliphatic	0.005	unknown	collection	16	33	ambient	unknown	319F_806R	powerbiofilm
Ji2018s006	Jiang	29.5083	121.458	aquatic	water	field	collection	plastic	pe	pe	aliphatic	0.005	unknown	collection	16	33	ambient	unknown	319F_806R	powerbiofilm
Ji2018s007	Jiang	32.0812	121.603	aquatic	water	field	collection	plastic	pe	pe	aliphatic	0.005	unknown	collection	16	33	ambient	unknown	319F_806R	powerbiofilm
Ji2018s008	Jiang	32.0812	121.603	aquatic	water	field	collection	plastic	pe	pe	aliphatic	0.005	unknown	collection	16	33	ambient	unknown	319F_806R	powerbiofilm
Ji2018s009	Jiang	32.0812	121.603	aquatic	water	field	collection	plastic	pp	pp	aliphatic	0.005	unknown	collection	16	33	ambient	unknown	319F_806R	powerbiofilm
Ke2019s001	Kesy	54.5823	18.6288	aquatic	water	field	incubation	water	water	water	planktonic	2.1	0	early	20.6	7.4	ambient	summer	515F_806R	powersoil
Ke2019s002	Kesy	54.5823	18.6288	aquatic	water	field	incubation	water	water	water	planktonic	2.1	0	early	20.6	7.4	ambient	summer	515F_806R	powersoil
Ke2019s003	Kesy	54.3152	16.1171	aquatic	water	field	incubation	plastic	pe	pe	aliphatic	1.8	7	early	14.4	8.6	ambient	summer	515F_806R	powersoil
Ke2019s004	Kesy	54.5823	18.6288	aquatic	water	field	incubation	water	water	water	planktonic	2.1	0	early	20.6	7.4	ambient	summer	515F_806R	powersoil
Ke2019s005	Kesy	54.5823	18.6288	aquatic	water	field	incubation	water	water	water	planktonic	2.1	0	early	20.6	7.4	ambient	summer	515F_806R	powersoil
Ke2019s006	Kesy	54.5823	18.6288	aquatic	water	field	incubation	water	water	water	planktonic	2.1	0	early	20.6	7.4	ambient	summer	515F_806R	powersoil
Ke2019s007	Kesy	54.5823	18.6288	aquatic	water	field	incubation	water	water	water	planktonic	2.1	0	early	20.6	7.4	ambient	summer	515F_806R	powersoil
Ke2019s008	Kesy	54.5823	18.6288	aquatic	water	field	incubation	water	water	water	planktonic	2.1	0	early	20.6	7.4	ambient	summer	515F_806R	powersoil
Ke2019s009	Kesy	54.3152	16.1171	aquatic	water	field	incubation	plastic	pe	pe	aliphatic	1.8	7	early	14.4	8.6	ambient	summer	515F_806R	powersoil
Ke2019s010	Kesy	54.5823	18.6288	aquatic	water	field	incubation	water	water	water	planktonic	2.1	0	early	20.6	7.4	ambient	summer	515F_806R	powersoil
Ke2019s011	Kesy	55.6843	21.0114	aquatic	water	field	control	plastic	pe	pe	aliphatic	1.4	unknown	collection	18.8	7.7	ambient	unknown	515F_806R	powersoil
Ke2019s012	Kesy	55.6843	21.0114	aquatic	water	field	control	plastic	pe	pe	aliphatic	1.4	unknown	collection	18.8	7.7	ambient	unknown	515F_806R	powersoil
Ke2019s013	Kesy	57.6819	24.2636	aquatic	water	field	incubation	water	water	water	planktonic	1.6	0	early	20.3	5.8	ambient	summer	515F_806R	powersoil
Ke2019s014	Kesy	57.6819	24.2636	aquatic	water	field	incubation	plastic	pe	pe	aliphatic	1.6	7	early	19.6	6.2	ambient	summer	515F_806R	powersoil
Ke2019s015	Kesy	57.6819	24.2636	aquatic	water	field	incubation	plastic	pe	pe	aliphatic	1.6	7	early	19.6	6.2	ambient	summer	515F_806R	powersoil
Ke2019s016	Kesy	59.4951	27.7959	aquatic	water	field	incubation	plastic	pe	pe	aliphatic	2.4	7	early	18.7	4.5	ambient	summer	515F_806R	powersoil
Ke2019s017	Kesy	59.4951	27.7959	aquatic	water	field	incubation	plastic	pe	pe	aliphatic	2.4	7	early	18.7	4.5	ambient	summer	515F_806R	powersoil
Ke2019s018	Kesy	59.4951	27.7959	aquatic	water	field	incubation	plastic	pe	pe	aliphatic	2.4	7	early	18.7	4.5	ambient	summer	515F_806R	powersoil
Ke2019s019	Kesy	60.0652	24.8039	aquatic	water	field	incubation	plastic	pe	pe	aliphatic	1.8	7	early	18.3	5.8	ambient	summer	515F_806R	powersoil
Ke2019s020	Kesy	60.0652	24.8039	aquatic	water	field	incubation	plastic	pe	pe	aliphatic	1.8	7	early	18.3	5.8	ambient	summer	515F_806R	powersoil
Ke2019s021	Kesy	60.0652	24.8039	aquatic	water	field	incubation	plastic	pe	pe	aliphatic	1.8	7	early	18.3	5.8	ambient	summer	515F_806R	powersoil
Ke2019s022	Kesy	55.6843	21.0114	aquatic	water	field	incubation	water	particleassociated	water	biofilm	1.4	7	early	18.8	7.7	ambient	summer	515F_806R	powersoil
Ke2019s023	Kesy	55.6843	21.0114	aquatic	water	field	incubation	water	particleassociated	water	biofilm	1.4	0	early	19.1	7.3	ambient	summer	515F_806R	powersoil
Ke2019s024	Kesy	55.6843	21.0114	aquatic	water	field	incubation	water	particleassociated	water	biofilm	1.4	0	early	19.1	7.3	ambient	summer	515F_806R	powersoil
Ke2019s025	Kesy	55.6843	21.0114	aquatic	water	field	incubation	water	particleassociated	water	biofilm	1.4	0	early	19.1	7.3	ambient	summer	515F_806R	powersoil
Ke2019s026	Kesy	55.6843	21.0114	aquatic	water	field	incubation	water	particleassociated	water	biofilm	1.4	7	early	18.8	7.7	ambient	summer	515F_806R	powersoil
Ke2019s027	Kesy	55.6843	21.0114	aquatic	water	field	incubation	water	particleassociated	water	biofilm	1.4	7	early	18.8	7.7	ambient	summer	515F_806R	powersoil
Ke2019s028	Kesy	55.6843	21.0114	aquatic	water	field	incubation	water	particleassociated	water	biofilm	1.4	7	early	18.8	7.7	ambient	summer	515F_806R	powersoil
Ke2019s029	Kesy	55.6843	21.0114	aquatic	water	field	incubation	water	particleassociated	water	biofilm	1.4	7	early	18.8	7.7	ambient	summer	515F_806R	powersoil
Ke2019s030	Kesy	55.6843	21.0114	aquatic	water	field	incubation	water	particleassociated	water	biofilm	1.4	0	early	19.1	7.3	ambient	summer	515F_806R	powersoil
Ke2019s031	Kesy	55.6843	21.0114	aquatic	water	field	incubation	water	particleassociated	water	biofilm	1.4	7	early	18.8	7.7	ambient	summer	515F_806R	powersoil
Ke2019s032	Kesy	57.6819	24.2636	aquatic	water	field	incubation	water	water	water	planktonic	1.6	0	early	20.3	5.8	ambient	summer	515F_806R	powersoil
Ke2019s033	Kesy	53.9596	14.3227	aquatic	water	field	incubation	plastic	pe	pe	aliphatic	2.9	7	early	20	8.4	ambient	summer	515F_806R	powersoil
Ke2019s034	Kesy	57.6819	24.2636	aquatic	water	field	incubation	plastic	pe	pe	aliphatic	1.6	7	early	19.6	6.2	ambient	summer	515F_806R	powersoil
Ke2019s035	Kesy	59.4951	27.7959	aquatic	water	field	incubation	water	water	water	planktonic	2.4	7	early	18.7	4.5	ambient	summer	515F_806R	powersoil
Ke2019s036	Kesy	55.6843	21.0114	aquatic	water	field	incubation	plastic	pe	pe	aliphatic	1.4	7	early	18.8	7.7	ambient	summer	515F_806R	powersoil
Ke2019s037	Kesy	53.9596	14.3227	aquatic	water	field	incubation	water	water	water	planktonic	2.9	7	early	20	8.4	ambient	summer	515F_806R	powersoil
Ke2019s038	Kesy	57.6819	24.2636	aquatic	water	field	incubation	water	water	water	planktonic	1.6	0	early	20.3	5.8	ambient	summer	515F_806R	powersoil
Ke2019s039	Kesy	54.3152	16.1171	aquatic	water	field	incubation	water	water	water	planktonic	1.8	0	early	10	8.2	ambient	summer	515F_806R	powersoil
Ke2019s040	Kesy	54.3152	16.1171	aquatic	water	field	incubation	water	water	water	planktonic	1.8	0	early	10	8.2	ambient	summer	515F_806R	powersoil
Ke2019s041	Kesy	53.9596	14.3227	aquatic	water	field	incubation	water	water	water	planktonic	2.9	7	early	20	8.4	ambient	summer	515F_806R	powersoil
Ke2019s042	Kesy	53.9596	14.3227	aquatic	water	field	incubation	water	water	water	planktonic	2.9	7	early	20	8.4	ambient	summer	515F_806R	powersoil
Ke2019s043	Kesy	53.9596	14.3227	aquatic	water	field	incubation	water	water	water	planktonic	2.9	7	early	20	8.4	ambient	summer	515F_806R	powersoil
Ke2019s044	Kesy	53.9596	14.3227	aquatic	water	field	incubation	water	water	water	planktonic	2.9	7	early	20	8.4	ambient	summer	515F_806R	powersoil
Ke2019s045	Kesy	54.3152	16.1171	aquatic	water	field	incubation	water	water	water	planktonic	1.8	0	early	10	8.2	ambient	summer	515F_806R	powersoil
Ke2019s046	Kesy	54.3152	16.1171	aquatic	water	field	incubation	water	water	water	planktonic	1.8	0	early	10	8.2	ambient	summer	515F_806R	powersoil
Ke2019s047	Kesy	55.6843	21.0114	aquatic	water	field	incubation	plastic	pe	pe	aliphatic	1.4	7	early	18.8	7.7	ambient	summer	515F_806R	powersoil
Ke2019s048	Kesy	55.6843	21.0114	aquatic	water	field	incubation	plastic	pe	pe	aliphatic	1.4	7	early	18.8	7.7	ambient	summer	515F_806R	powersoil
Ke2019s049	Kesy	54.5823	18.6288	aquatic	water	field	incubation	plastic	pe	pe	aliphatic	2.1	7	early	19.8	7.7	ambient	summer	515F_806R	powersoil
Ke2019s050	Kesy	54.5823	18.6288	aquatic	water	field	incubation	plastic	pe	pe	aliphatic	2.1	7	early	19.8	7.7	ambient	summer	515F_806R	powersoil
Ke2019s051	Kesy	54.5823	18.6288	aquatic	water	field	incubation	plastic	pe	pe	aliphatic	2.1	7	early	19.8	7.7	ambient	summer	515F_806R	powersoil
Ke2019s052	Kesy	54.3152	16.1171	aquatic	water	field	incubation	plastic	pe	pe	aliphatic	1.8	7	early	14.4	8.6	ambient	summer	515F_806R	powersoil
Ke2019s053	Kesy	55.6843	21.0114	aquatic	water	field	incubation	water	particleassociated	water	biofilm	1.4	0	early	19.1	7.3	ambient	summer	515F_806R	powersoil
Ke2019s054	Kesy	55.6843	21.0114	aquatic	water	field	incubation	water	particleassociated	water	biofilm	1.4	0	early	19.1	7.3	ambient	summer	515F_806R	powersoil
Ke2019s055	Kesy	55.6843	21.0114	aquatic	water	field	incubation	water	particleassociated	water	biofilm	1.4	0	early	19.1	7.3	ambient	summer	515F_806R	powersoil
Ke2019s056	Kesy	55.6843	21.0114	aquatic	water	field	incubation	water	particleassociated	water	biofilm	1.4	0	early	19.1	7.3	ambient	summer	515F_806R	powersoil
Ke2019s057	Kesy	55.6843	21.0114	aquatic	water	field	incubation	water	particleassociated	water	biofilm	1.4	0	early	19.1	7.3	ambient	summer	515F_806R	powersoil
Ke2019s058	Kesy	55.6843	21.0114	aquatic	water	field	incubation	water	particleassociated	water	biofilm	1.4	0	early	19.1	7.3	ambient	summer	515F_806R	powersoil
Ke2019s059	Kesy	55.6843	21.0114	aquatic	water	field	incubation	water	particleassociated	water	biofilm	1.4	0	early	19.1	7.3	ambient	summer	515F_806R	powersoil
Ke2019s060	Kesy	55.6843	21.0114	aquatic	water	field	incubation	water	particleassociated	water	biofilm	1.4	0	early	19.1	7.3	ambient	summer	515F_806R	powersoil
Ke2019s061	Kesy	55.6843	21.0114	aquatic	water	field	incubation	water	particleassociated	water	biofilm	1.4	0	early	19.1	7.3	ambient	summer	515F_806R	powersoil
Ke2019s062	Kesy	55.6843	21.0114	aquatic	water	field	incubation	water	particleassociated	water	biofilm	1.4	0	early	19.1	7.3	ambient	summer	515F_806R	powersoil
Ke2019s063	Kesy	54.3152	16.1171	aquatic	water	field	incubation	water	water	water	planktonic	1.8	0	early	10	8.2	ambient	summer	515F_806R	powersoil
Ke2019s064	Kesy	55.6843	21.0114	aquatic	water	field	incubation	water	water	water	planktonic	1.4	7	early	18.8	7.7	ambient	summer	515F_806R	powersoil
Ke2019s065	Kesy	57.6819	24.2636	aquatic	water	field	incubation	water	water	water	planktonic	1.6	7	early	19.6	6.2	ambient	summer	515F_806R	powersoil
Ke2019s066	Kesy	60.0652	24.8039	aquatic	water	field	incubation	water	water	water	planktonic	1.8	7	early	18.3	5.8	ambient	summer	515F_806R	powersoil
Ke2019s067	Kesy	59.4951	27.7959	aquatic	water	field	incubation	water	water	water	planktonic	2.4	7	early	18.7	4.5	ambient	summer	515F_806R	powersoil
Ke2019s068	Kesy	57.6819	24.2636	aquatic	water	field	incubation	water	water	water	planktonic	1.6	7	early	19.6	6.2	ambient	summer	515F_806R	powersoil
Ke2019s069	Kesy	57.6819	24.2636	aquatic	water	field	incubation	water	water	water	planktonic	1.6	7	early	19.6	6.2	ambient	summer	515F_806R	powersoil
Ke2019s070	Kesy	54.3152	16.1171	aquatic	water	field	incubation	water	water	water	planktonic	1.8	0	early	10	8.2	ambient	summer	515F_806R	powersoil
Ke2019s071	Kesy	59.4951	27.7959	aquatic	water	field	incubation	water	water	water	planktonic	2.4	0	early	18.8	4.4	ambient	summer	515F_806R	powersoil
Ke2019s072	Kesy	57.6819	24.2636	aquatic	water	field	incubation	water	water	water	planktonic	1.6	7	early	19.6	6.2	ambient	summer	515F_806R	powersoil
Ke2019s073	Kesy	59.4951	27.7959	aquatic	water	field	incubation	water	water	water	planktonic	2.4	0	early	18.8	4.4	ambient	summer	515F_806R	powersoil
Ke2019s074	Kesy	59.4951	27.7959	aquatic	water	field	incubation	water	water	water	planktonic	2.4	0	early	18.8	4.4	ambient	summer	515F_806R	powersoil
Ke2019s075	Kesy	59.4951	27.7959	aquatic	water	field	incubation	water	water	water	planktonic	2.4	0	early	18.8	4.4	ambient	summer	515F_806R	powersoil
Ke2019s076	Kesy	59.4951	27.7959	aquatic	water	field	incubation	water	water	water	planktonic	2.4	0	early	18.8	4.4	ambient	summer	515F_806R	powersoil
Ke2019s077	Kesy	59.4951	27.7959	aquatic	water	field	incubation	water	water	water	planktonic	2.4	0	early	18.8	4.4	ambient	summer	515F_806R	powersoil
Ke2019s078	Kesy	59.4951	27.7959	aquatic	water	field	incubation	water	water	water	planktonic	2.4	0	early	18.8	4.4	ambient	summer	515F_806R	powersoil
Ke2019s079	Kesy	53.9596	14.3227	aquatic	water	field	incubation	water	water	water	planktonic	2.9	0	early	20.1	8.1	ambient	summer	515F_806R	powersoil
Ke2019s080	Kesy	53.9596	14.3227	aquatic	water	field	incubation	water	water	water	planktonic	2.9	0	early	20.1	8.1	ambient	summer	515F_806R	powersoil
Ke2019s081	Kesy	53.9596	14.3227	aquatic	water	field	incubation	water	water	water	planktonic	2.9	7	early	20	8.4	ambient	summer	515F_806R	powersoil
Ke2019s082	Kesy	53.9596	14.3227	aquatic	water	field	incubation	water	water	water	planktonic	2.9	0	early	20.1	8.1	ambient	summer	515F_806R	powersoil
Ke2019s083	Kesy	60.0652	24.8039	aquatic	water	field	incubation	water	water	water	planktonic	1.8	7	early	18.3	5.8	ambient	summer	515F_806R	powersoil
Ke2019s084	Kesy	57.6819	24.2636	aquatic	water	field	incubation	water	water	water	planktonic	1.6	0	early	20.3	5.8	ambient	summer	515F_806R	powersoil
Ke2019s085	Kesy	54.5823	18.6288	aquatic	water	field	incubation	organic	wood	organic	planktonic	2.1	7	early	19.8	7.7	ambient	summer	515F_806R	powersoil
Ke2019s086	Kesy	55.6843	21.0114	aquatic	water	field	incubation	organic	wood	organic	planktonic	1.4	7	early	18.8	7.7	ambient	summer	515F_806R	powersoil
Ke2019s087	Kesy	54.5823	18.6288	aquatic	water	field	incubation	organic	wood	organic	planktonic	2.1	7	early	19.8	7.7	ambient	summer	515F_806R	powersoil
Ke2019s088	Kesy	54.5823	18.6288	aquatic	water	field	incubation	organic	wood	organic	planktonic	2.1	7	early	19.8	7.7	ambient	summer	515F_806R	powersoil
Ke2019s089	Kesy	57.6819	24.2636	aquatic	water	field	incubation	water	particleassociated	water	biofilm	1.6	7	early	19.6	6.2	ambient	summer	515F_806R	powersoil
Ke2019s090	Kesy	57.6819	24.2636	aquatic	water	field	incubation	water	particleassociated	water	biofilm	1.6	7	early	19.6	6.2	ambient	summer	515F_806R	powersoil
Ke2019s091	Kesy	55.6843	21.0114	aquatic	water	field	incubation	organic	wood	organic	planktonic	1.4	7	early	18.8	7.7	ambient	summer	515F_806R	powersoil
Ke2019s092	Kesy	55.6843	21.0114	aquatic	water	field	incubation	organic	wood	organic	planktonic	1.4	7	early	18.8	7.7	ambient	summer	515F_806R	powersoil
Ke2019s093	Kesy	57.6819	24.2636	aquatic	water	field	incubation	water	particleassociated	water	biofilm	1.6	7	early	19.6	6.2	ambient	summer	515F_806R	powersoil
Ke2019s094	Kesy	57.6819	24.2636	aquatic	water	field	incubation	water	particleassociated	water	biofilm	1.6	7	early	19.6	6.2	ambient	summer	515F_806R	powersoil
Ke2019s095	Kesy	57.6819	24.2636	aquatic	water	field	incubation	water	particleassociated	water	biofilm	1.6	7	early	19.6	6.2	ambient	summer	515F_806R	powersoil
Ke2019s096	Kesy	57.6819	24.2636	aquatic	water	field	incubation	water	particleassociated	water	biofilm	1.6	7	early	19.6	6.2	ambient	summer	515F_806R	powersoil
Ke2019s097	Kesy	57.6819	24.2636	aquatic	water	field	incubation	water	particleassociated	water	biofilm	1.6	0	early	20.3	5.8	ambient	summer	515F_806R	powersoil
Ke2019s098	Kesy	57.6819	24.2636	aquatic	water	field	incubation	water	particleassociated	water	biofilm	1.6	0	early	20.3	5.8	ambient	summer	515F_806R	powersoil
Ke2019s099	Kesy	57.6819	24.2636	aquatic	water	field	incubation	water	particleassociated	water	biofilm	1.6	0	early	20.3	5.8	ambient	summer	515F_806R	powersoil
Ke2019s100	Kesy	57.6819	24.2636	aquatic	water	field	incubation	water	particleassociated	water	biofilm	1.6	0	early	20.3	5.8	ambient	summer	515F_806R	powersoil
Ke2019s101	Kesy	57.6819	24.2636	aquatic	water	field	incubation	water	water	water	planktonic	1.6	0	early	20.3	5.8	ambient	summer	515F_806R	powersoil
Ke2019s102	Kesy	57.6819	24.2636	aquatic	water	field	incubation	water	water	water	planktonic	1.6	7	early	19.6	6.2	ambient	summer	515F_806R	powersoil
Ke2019s103	Kesy	57.6819	24.2636	aquatic	water	field	incubation	water	water	water	planktonic	1.6	0	early	20.3	5.8	ambient	summer	515F_806R	powersoil
Ke2019s104	Kesy	57.6819	24.2636	aquatic	water	field	incubation	water	water	water	planktonic	1.6	0	early	20.3	5.8	ambient	summer	515F_806R	powersoil
Ke2019s105	Kesy	59.4951	27.7959	aquatic	water	field	incubation	water	water	water	planktonic	2.4	7	early	18.7	4.5	ambient	summer	515F_806R	powersoil
Ke2019s106	Kesy	60.0652	24.8039	aquatic	water	field	incubation	water	water	water	planktonic	1.8	0	early	18.5	5.6	ambient	summer	515F_806R	powersoil
Ke2019s107	Kesy	54.4637	12.2797	aquatic	water	field	incubation	water	particleassociated	water	biofilm	5.3	7	early	17.3	9	ambient	summer	515F_806R	powersoil
Ke2019s108	Kesy	54.4637	12.2797	aquatic	water	field	incubation	water	particleassociated	water	biofilm	5.3	7	early	17.3	9	ambient	summer	515F_806R	powersoil
Ke2019s109	Kesy	54.4637	12.2797	aquatic	water	field	incubation	organic	wood	organic	planktonic	5.3	7	early	17.3	9	ambient	summer	515F_806R	powersoil
Ke2019s110	Kesy	54.4637	12.2797	aquatic	water	field	incubation	organic	wood	organic	planktonic	5.3	7	early	17.3	9	ambient	summer	515F_806R	powersoil
Ke2019s111	Kesy	53.9596	14.3227	aquatic	water	field	incubation	organic	wood	organic	planktonic	2.9	7	early	20	8.4	ambient	summer	515F_806R	powersoil
Ke2019s112	Kesy	53.9596	14.3227	aquatic	water	field	incubation	organic	wood	organic	planktonic	2.9	7	early	20	8.4	ambient	summer	515F_806R	powersoil
Ke2019s113	Kesy	54.3152	16.1171	aquatic	water	field	incubation	organic	wood	organic	planktonic	1.8	7	early	14.4	8.6	ambient	summer	515F_806R	powersoil
Ke2019s114	Kesy	53.9596	14.3227	aquatic	water	field	incubation	organic	wood	organic	planktonic	2.9	7	early	20	8.4	ambient	summer	515F_806R	powersoil
Ke2019s115	Kesy	60.0652	24.8039	aquatic	water	field	incubation	water	water	water	planktonic	1.8	7	early	18.3	5.8	ambient	summer	515F_806R	powersoil
Ke2019s116	Kesy	60.0652	24.8039	aquatic	water	field	incubation	water	water	water	planktonic	1.8	7	early	18.3	5.8	ambient	summer	515F_806R	powersoil
Ke2019s117	Kesy	60.0652	24.8039	aquatic	water	field	incubation	water	water	water	planktonic	1.8	7	early	18.3	5.8	ambient	summer	515F_806R	powersoil
Ke2019s118	Kesy	60.0652	24.8039	aquatic	water	field	incubation	water	water	water	planktonic	1.8	7	early	18.3	5.8	ambient	summer	515F_806R	powersoil
Ke2019s119	Kesy	54.4637	12.2797	aquatic	water	field	incubation	water	particleassociated	water	biofilm	5.3	0	early	15.3	8.7	ambient	summer	515F_806R	powersoil
Ke2019s120	Kesy	54.4637	12.2797	aquatic	water	field	incubation	water	particleassociated	water	biofilm	5.3	0	early	15.3	8.7	ambient	summer	515F_806R	powersoil
Ke2019s121	Kesy	54.4637	12.2797	aquatic	water	field	incubation	water	particleassociated	water	biofilm	5.3	0	early	15.3	8.7	ambient	summer	515F_806R	powersoil
Ke2019s122	Kesy	54.4637	12.2797	aquatic	water	field	incubation	water	particleassociated	water	biofilm	5.3	7	early	17.3	9	ambient	summer	515F_806R	powersoil
Ke2019s123	Kesy	54.4637	12.2797	aquatic	water	field	incubation	organic	wood	organic	planktonic	5.3	7	early	17.3	9	ambient	summer	515F_806R	powersoil
Ke2019s124	Kesy	53.9596	14.3227	aquatic	water	field	incubation	plastic	ps	ps	other plastic	2.9	7	early	20	8.4	ambient	summer	515F_806R	powersoil
Ke2019s125	Kesy	55.6843	21.0114	aquatic	water	field	control	plastic	pe	pe	aliphatic	1.4	unknown	collection	18.8	7.7	ambient	unknown	515F_806R	powersoil
Ke2019s126	Kesy	55.6843	21.0114	aquatic	water	field	control	blank	wood	blank	planktonic	1.4	unknown	collection	18.8	7.7	ambient	unknown	515F_806R	powersoil
Ke2019s127	Kesy	54.3152	16.1171	aquatic	water	field	incubation	plastic	ps	ps	other plastic	1.8	7	early	14.4	8.6	ambient	summer	515F_806R	powersoil
Ke2019s128	Kesy	54.4637	12.2797	aquatic	water	field	incubation	water	particleassociated	water	biofilm	5.3	0	early	15.3	8.7	ambient	summer	515F_806R	powersoil
Ke2019s129	Kesy	54.4637	12.2797	aquatic	water	field	incubation	water	particleassociated	water	biofilm	5.3	0	early	15.3	8.7	ambient	summer	515F_806R	powersoil
Ke2019s130	Kesy	54.4637	12.2797	aquatic	water	field	incubation	water	water	water	planktonic	5.3	0	early	15.3	8.7	ambient	summer	515F_806R	powersoil
Ke2019s131	Kesy	54.4637	12.2797	aquatic	water	field	incubation	water	wood	water	planktonic	5.3	0	early	15.3	8.7	ambient	summer	515F_806R	powersoil
Ke2019s132	Kesy	54.4637	12.2797	aquatic	water	field	incubation	water	particleassociated	water	biofilm	5.3	0	early	15.3	8.7	ambient	summer	515F_806R	powersoil
Ke2019s133	Kesy	54.4637	12.2797	aquatic	water	field	incubation	water	particleassociated	water	biofilm	5.3	0	early	15.3	8.7	ambient	summer	515F_806R	powersoil
Ke2019s134	Kesy	59.4951	27.7959	aquatic	water	field	incubation	water	particleassociated	water	biofilm	2.4	0	early	18.8	4.4	ambient	summer	515F_806R	powersoil
Ke2019s135	Kesy	59.4951	27.7959	aquatic	water	field	incubation	water	particleassociated	water	biofilm	2.4	0	early	18.8	4.4	ambient	summer	515F_806R	powersoil
Ke2019s136	Kesy	59.4951	27.7959	aquatic	water	field	incubation	water	particleassociated	water	biofilm	2.4	0	early	18.8	4.4	ambient	summer	515F_806R	powersoil
Ke2019s137	Kesy	59.4951	27.7959	aquatic	water	field	incubation	water	particleassociated	water	biofilm	2.4	7	early	18.7	4.5	ambient	summer	515F_806R	powersoil
Ke2019s138	Kesy	54.4637	12.2797	aquatic	water	field	incubation	water	water	water	planktonic	5.3	0	early	15.3	8.7	ambient	summer	515F_806R	powersoil
Ke2019s139	Kesy	54.4637	12.2797	aquatic	water	field	incubation	water	water	water	planktonic	5.3	7	early	17.3	9	ambient	summer	515F_806R	powersoil
Ke2019s140	Kesy	54.4637	12.2797	aquatic	water	field	incubation	plastic	pe	pe	aliphatic	5.3	7	early	17.3	9	ambient	summer	515F_806R	powersoil
Ke2019s141	Kesy	54.5823	18.6288	aquatic	water	field	incubation	plastic	ps	ps	other plastic	2.1	7	early	19.8	7.7	ambient	summer	515F_806R	powersoil
Ke2019s142	Kesy	54.4637	12.2797	aquatic	water	field	incubation	water	water	water	planktonic	5.3	0	early	15.3	8.7	ambient	summer	515F_806R	powersoil
Ke2019s143	Kesy	59.4951	27.7959	aquatic	water	field	incubation	water	particleassociated	water	biofilm	2.4	0	early	18.8	4.4	ambient	summer	515F_806R	powersoil
Ke2019s144	Kesy	59.4951	27.7959	aquatic	water	field	incubation	water	particleassociated	water	biofilm	2.4	0	early	18.8	4.4	ambient	summer	515F_806R	powersoil
Ke2019s145	Kesy	59.4951	27.7959	aquatic	water	field	incubation	water	particleassociated	water	biofilm	2.4	0	early	18.8	4.4	ambient	summer	515F_806R	powersoil
Ke2019s146	Kesy	59.4951	27.7959	aquatic	water	field	incubation	water	particleassociated	water	biofilm	2.4	0	early	18.8	4.4	ambient	summer	515F_806R	powersoil
Ke2019s147	Kesy	59.4951	27.7959	aquatic	water	field	incubation	water	particleassociated	water	biofilm	2.4	0	early	18.8	4.4	ambient	summer	515F_806R	powersoil
Ke2019s148	Kesy	54.4637	12.2797	aquatic	water	field	incubation	water	particleassociated	water	biofilm	5.3	7	early	17.3	9	ambient	summer	515F_806R	powersoil
Ke2019s149	Kesy	54.4637	12.2797	aquatic	water	field	incubation	water	particleassociated	water	biofilm	5.3	7	early	17.3	9	ambient	summer	515F_806R	powersoil
Ke2019s150	Kesy	54.4637	12.2797	aquatic	water	field	incubation	water	particleassociated	water	biofilm	5.3	7	early	17.3	9	ambient	summer	515F_806R	powersoil
Ke2019s151	Kesy	54.3152	16.1171	aquatic	water	field	incubation	organic	wood	organic	planktonic	1.8	7	early	14.4	8.6	ambient	summer	515F_806R	powersoil
Ke2019s152	Kesy	59.4951	27.7959	aquatic	water	field	incubation	water	particleassociated	water	biofilm	2.4	0	early	18.8	4.4	ambient	summer	515F_806R	powersoil
Ke2019s153	Kesy	59.4951	27.7959	aquatic	water	field	incubation	water	particleassociated	water	biofilm	2.4	0	early	18.8	4.4	ambient	summer	515F_806R	powersoil
Ke2019s154	Kesy	54.3152	16.1171	aquatic	water	field	incubation	plastic	ps	ps	other plastic	1.8	7	early	14.4	8.6	ambient	summer	515F_806R	powersoil
Ke2019s155	Kesy	54.3152	16.1171	aquatic	water	field	incubation	plastic	ps	ps	other plastic	1.8	7	early	14.4	8.6	ambient	summer	515F_806R	powersoil
Ke2019s156	Kesy	54.5823	18.6288	aquatic	water	field	incubation	plastic	ps	ps	other plastic	2.1	7	early	19.8	7.7	ambient	summer	515F_806R	powersoil
Ke2019s157	Kesy	54.5823	18.6288	aquatic	water	field	incubation	plastic	ps	ps	other plastic	2.1	7	early	19.8	7.7	ambient	summer	515F_806R	powersoil
Ke2019s158	Kesy	53.9596	14.3227	aquatic	water	field	incubation	plastic	ps	ps	other plastic	2.9	7	early	20	8.4	ambient	summer	515F_806R	powersoil
Ke2019s159	Kesy	53.9596	14.3227	aquatic	water	field	incubation	plastic	ps	ps	other plastic	2.9	7	early	20	8.4	ambient	summer	515F_806R	powersoil
Ke2019s160	Kesy	60.0652	24.8039	aquatic	water	field	incubation	water	particleassociated	water	biofilm	1.8	0	early	18.5	5.6	ambient	summer	515F_806R	powersoil
Ke2019s161	Kesy	60.0652	24.8039	aquatic	water	field	incubation	water	particleassociated	water	biofilm	1.8	0	early	18.5	5.6	ambient	summer	515F_806R	powersoil
Ke2019s162	Kesy	60.0652	24.8039	aquatic	water	field	incubation	water	particleassociated	water	biofilm	1.8	0	early	18.5	5.6	ambient	summer	515F_806R	powersoil
Ke2019s163	Kesy	60.0652	24.8039	aquatic	water	field	incubation	water	particleassociated	water	biofilm	1.8	0	early	18.5	5.6	ambient	summer	515F_806R	powersoil
Ke2019s164	Kesy	60.0652	24.8039	aquatic	water	field	incubation	water	particleassociated	water	biofilm	1.8	0	early	18.5	5.6	ambient	summer	515F_806R	powersoil
Ke2019s165	Kesy	59.4951	27.7959	aquatic	water	field	incubation	water	particleassociated	water	biofilm	2.4	7	early	18.7	4.5	ambient	summer	515F_806R	powersoil
Ke2019s166	Kesy	59.4951	27.7959	aquatic	water	field	incubation	water	particleassociated	water	biofilm	2.4	7	early	18.7	4.5	ambient	summer	515F_806R	powersoil
Ke2019s167	Kesy	59.4951	27.7959	aquatic	water	field	incubation	water	particleassociated	water	biofilm	2.4	7	early	18.7	4.5	ambient	summer	515F_806R	powersoil
Ke2019s168	Kesy	59.4951	27.7959	aquatic	water	field	incubation	water	particleassociated	water	biofilm	2.4	7	early	18.7	4.5	ambient	summer	515F_806R	powersoil
Ke2019s169	Kesy	59.4951	27.7959	aquatic	water	field	incubation	water	particleassociated	water	biofilm	2.4	7	early	18.7	4.5	ambient	summer	515F_806R	powersoil
Ke2019s170	Kesy	59.4951	27.7959	aquatic	water	field	incubation	water	water	water	planktonic	2.4	7	early	18.7	4.5	ambient	summer	515F_806R	powersoil
Ke2019s171	Kesy	55.6843	21.0114	aquatic	water	field	control	blank	control	blank	blank	1.4	unknown	collection	18.8	7.7	ambient	unknown	515F_806R	powersoil
Ke2019s172	Kesy	55.6843	21.0114	aquatic	water	field	control	blank	control	blank	blank	1.4	unknown	collection	18.8	7.7	ambient	unknown	515F_806R	powersoil
Ke2019s173	Kesy	55.6843	21.0114	aquatic	water	field	control	blank	control	blank	blank	1.4	unknown	collection	18.8	7.7	ambient	unknown	515F_806R	powersoil
Ke2019s174	Kesy	55.6843	21.0114	aquatic	water	field	control	blank	control	blank	blank	1.4	unknown	collection	18.8	7.7	ambient	unknown	515F_806R	powersoil
Ke2019s175	Kesy	55.6843	21.0114	aquatic	water	field	control	blank	control	blank	blank	1.4	unknown	collection	18.8	7.7	ambient	unknown	515F_806R	powersoil
Ke2019s176	Kesy	55.6843	21.0114	aquatic	water	field	control	blank	control	blank	blank	1.4	unknown	collection	18.8	7.7	ambient	unknown	515F_806R	powersoil
Ke2019s177	Kesy	55.6843	21.0114	aquatic	water	field	control	blank	control	blank	blank	1.4	unknown	collection	18.8	7.7	ambient	unknown	515F_806R	powersoil
Ke2019s178	Kesy	55.6843	21.0114	aquatic	water	field	control	blank	control	blank	blank	1.4	unknown	collection	18.8	7.7	ambient	unknown	515F_806R	powersoil
Ke2019s179	Kesy	55.6843	21.0114	aquatic	water	field	control	blank	control	blank	blank	1.4	unknown	collection	18.8	7.7	ambient	unknown	515F_806R	powersoil
Ke2019s180	Kesy	55.6843	21.0114	aquatic	water	field	control	blank	control	blank	blank	1.4	unknown	collection	18.8	7.7	ambient	unknown	515F_806R	powersoil
Ke2019s181	Kesy	54.4637	12.2797	aquatic	water	field	incubation	water	water	water	planktonic	5.3	0	early	15.3	8.7	ambient	summer	515F_806R	powersoil
Ke2019s182	Kesy	54.4637	12.2797	aquatic	water	field	incubation	water	water	water	planktonic	5.3	0	early	15.3	8.7	ambient	summer	515F_806R	powersoil
Ke2019s183	Kesy	59.4951	27.7959	aquatic	water	field	incubation	water	water	water	planktonic	2.4	7	early	18.7	4.5	ambient	summer	515F_806R	powersoil
Ke2019s184	Kesy	53.9596	14.3227	aquatic	water	field	incubation	water	particleassociated	water	biofilm	2.9	0	early	20.1	8.1	ambient	summer	515F_806R	powersoil
Ke2019s185	Kesy	53.9596	14.3227	aquatic	water	field	incubation	water	particleassociated	water	biofilm	2.9	7	early	20	8.4	ambient	summer	515F_806R	powersoil
Ke2019s186	Kesy	53.9596	14.3227	aquatic	water	field	incubation	water	particleassociated	water	biofilm	2.9	0	early	20.1	8.1	ambient	summer	515F_806R	powersoil
Ke2019s187	Kesy	53.9596	14.3227	aquatic	water	field	incubation	water	particleassociated	water	biofilm	2.9	0	early	20.1	8.1	ambient	summer	515F_806R	powersoil
Ke2019s188	Kesy	53.9596	14.3227	aquatic	water	field	incubation	water	particleassociated	water	biofilm	2.9	7	early	20	8.4	ambient	summer	515F_806R	powersoil
Ke2019s189	Kesy	53.9596	14.3227	aquatic	water	field	incubation	water	particleassociated	water	biofilm	2.9	7	early	20	8.4	ambient	summer	515F_806R	powersoil
Ke2019s190	Kesy	53.9596	14.3227	aquatic	water	field	incubation	water	particleassociated	water	biofilm	2.9	7	early	20	8.4	ambient	summer	515F_806R	powersoil
Ke2019s191	Kesy	53.9596	14.3227	aquatic	water	field	incubation	water	particleassociated	water	biofilm	2.9	7	early	20	8.4	ambient	summer	515F_806R	powersoil
Ke2019s192	Kesy	55.6843	21.0114	aquatic	water	field	incubation	water	water	water	planktonic	1.4	7	early	18.8	7.7	ambient	summer	515F_806R	powersoil
Ke2019s193	Kesy	57.6819	24.2636	aquatic	water	field	incubation	water	water	water	planktonic	1.6	0	early	20.3	5.8	ambient	summer	515F_806R	powersoil
Ke2019s194	Kesy	53.9596	14.3227	aquatic	water	field	incubation	water	particleassociated	water	biofilm	2.9	7	early	20	8.4	ambient	summer	515F_806R	powersoil
Ke2019s195	Kesy	53.9596	14.3227	aquatic	water	field	incubation	water	particleassociated	water	biofilm	2.9	0	early	20.1	8.1	ambient	summer	515F_806R	powersoil
Ke2019s196	Kesy	59.4951	27.7959	aquatic	water	field	incubation	water	water	water	planktonic	2.4	7	early	18.7	4.5	ambient	summer	515F_806R	powersoil
Ke2019s197	Kesy	60.0652	24.8039	aquatic	water	field	incubation	water	particleassociated	water	biofilm	1.8	7	early	18.3	5.8	ambient	summer	515F_806R	powersoil
Ke2019s198	Kesy	60.0652	24.8039	aquatic	water	field	incubation	water	particleassociated	water	biofilm	1.8	7	early	18.3	5.8	ambient	summer	515F_806R	powersoil
Ke2019s199	Kesy	60.0652	24.8039	aquatic	water	field	incubation	water	particleassociated	water	biofilm	1.8	7	early	18.3	5.8	ambient	summer	515F_806R	powersoil
Ke2019s200	Kesy	60.0652	24.8039	aquatic	water	field	incubation	water	particleassociated	water	biofilm	1.8	0	early	18.5	5.6	ambient	summer	515F_806R	powersoil
Ke2019s201	Kesy	54.4637	12.2797	aquatic	water	field	incubation	plastic	ps	ps	other plastic	5.3	7	early	17.3	9	ambient	summer	515F_806R	powersoil
Ke2019s202	Kesy	60.0652	24.8039	aquatic	water	field	incubation	water	particleassociated	water	biofilm	1.8	7	early	18.3	5.8	ambient	summer	515F_806R	powersoil
Ke2019s203	Kesy	60.0652	24.8039	aquatic	water	field	incubation	water	particleassociated	water	biofilm	1.8	7	early	18.3	5.8	ambient	summer	515F_806R	powersoil
Ke2019s204	Kesy	60.0652	24.8039	aquatic	water	field	incubation	water	particleassociated	water	biofilm	1.8	7	early	18.3	5.8	ambient	summer	515F_806R	powersoil
Ke2019s205	Kesy	54.4637	12.2797	aquatic	water	field	incubation	plastic	ps	ps	other plastic	5.3	7	early	17.3	9	ambient	summer	515F_806R	powersoil
Ke2019s206	Kesy	54.4637	12.2797	aquatic	water	field	incubation	plastic	ps	ps	other plastic	5.3	7	early	17.3	9	ambient	summer	515F_806R	powersoil
Ke2019s207	Kesy	57.6819	24.2636	aquatic	water	field	incubation	water	water	water	planktonic	1.6	0	early	20.3	5.8	ambient	summer	515F_806R	powersoil
Ke2019s208	Kesy	55.6843	21.0114	aquatic	water	field	control	blank	control	blank	blank	1.4	unknown	collection	18.8	7.7	ambient	unknown	515F_806R	powersoil
Ke2019s209	Kesy	55.6843	21.0114	aquatic	water	field	control	blank	control	blank	blank	1.4	unknown	collection	18.8	7.7	ambient	unknown	515F_806R	powersoil
Ke2019s210	Kesy	57.6819	24.2636	aquatic	water	field	incubation	water	water	water	planktonic	1.6	7	early	19.6	6.2	ambient	summer	515F_806R	powersoil
Ke2019s211	Kesy	57.6819	24.2636	aquatic	water	field	incubation	water	water	water	planktonic	1.6	0	early	20.3	5.8	ambient	summer	515F_806R	powersoil
Ke2019s212	Kesy	60.0652	24.8039	aquatic	water	field	incubation	organic	wood	organic	planktonic	1.8	7	early	18.3	5.8	ambient	summer	515F_806R	powersoil
Ke2019s213	Kesy	60.0652	24.8039	aquatic	water	field	incubation	organic	wood	organic	planktonic	1.8	7	early	18.3	5.8	ambient	summer	515F_806R	powersoil
Ke2019s214	Kesy	59.4951	27.7959	aquatic	water	field	incubation	organic	wood	organic	planktonic	2.4	7	early	18.7	4.5	ambient	summer	515F_806R	powersoil
Ke2019s215	Kesy	59.4951	27.7959	aquatic	water	field	incubation	organic	wood	organic	planktonic	2.4	7	early	18.7	4.5	ambient	summer	515F_806R	powersoil
Ke2019s216	Kesy	57.6819	24.2636	aquatic	water	field	incubation	organic	wood	organic	planktonic	1.6	7	early	19.6	6.2	ambient	summer	515F_806R	powersoil
Ke2019s217	Kesy	55.6843	21.0114	aquatic	water	field	control	blank	wood	blank	planktonic	1.4	unknown	collection	18.8	7.7	ambient	unknown	515F_806R	powersoil
Ke2019s218	Kesy	55.6843	21.0114	aquatic	water	field	control	blank	wood	blank	planktonic	1.4	unknown	collection	18.8	7.7	ambient	unknown	515F_806R	powersoil
Ke2019s219	Kesy	60.0652	24.8039	aquatic	water	field	incubation	organic	wood	organic	planktonic	1.8	7	early	18.3	5.8	ambient	summer	515F_806R	powersoil
Ke2019s220	Kesy	57.6819	24.2636	aquatic	water	field	incubation	organic	wood	organic	planktonic	1.6	7	early	19.6	6.2	ambient	summer	515F_806R	powersoil
Ke2019s221	Kesy	54.4637	12.2797	aquatic	water	field	incubation	water	water	water	planktonic	5.3	7	early	17.3	9	ambient	summer	515F_806R	powersoil
Ke2019s222	Kesy	57.6819	24.2636	aquatic	water	field	incubation	water	water	water	planktonic	1.6	0	early	20.3	5.8	ambient	summer	515F_806R	powersoil
Ke2019s223	Kesy	57.6819	24.2636	aquatic	water	field	incubation	water	water	water	planktonic	1.6	0	early	20.3	5.8	ambient	summer	515F_806R	powersoil
Ke2019s224	Kesy	57.6819	24.2636	aquatic	water	field	incubation	water	water	water	planktonic	1.6	0	early	20.3	5.8	ambient	summer	515F_806R	powersoil
Ke2019s225	Kesy	53.9596	14.3227	aquatic	water	field	incubation	plastic	pe	pe	aliphatic	2.9	7	early	20	8.4	ambient	summer	515F_806R	powersoil
Ke2019s226	Kesy	55.6843	21.0114	aquatic	water	field	incubation	water	water	water	planktonic	1.4	7	early	18.8	7.7	ambient	summer	515F_806R	powersoil
Ke2019s227	Kesy	57.6819	24.2636	aquatic	water	field	incubation	water	water	water	planktonic	1.6	0	early	20.3	5.8	ambient	summer	515F_806R	powersoil
Ke2019s228	Kesy	57.6819	24.2636	aquatic	water	field	incubation	water	water	water	planktonic	1.6	0	early	20.3	5.8	ambient	summer	515F_806R	powersoil
Ke2019s229	Kesy	55.6843	21.0114	aquatic	water	field	incubation	water	water	water	planktonic	1.4	7	early	18.8	7.7	ambient	summer	515F_806R	powersoil
Ke2019s230	Kesy	55.6843	21.0114	aquatic	water	field	incubation	water	water	water	planktonic	1.4	7	early	18.8	7.7	ambient	summer	515F_806R	powersoil
Ke2019s231	Kesy	53.9596	14.3227	aquatic	water	field	incubation	plastic	pe	pe	aliphatic	2.9	7	early	20	8.4	ambient	summer	515F_806R	powersoil
Ke2019s232	Kesy	55.6843	21.0114	aquatic	water	field	incubation	water	water	water	planktonic	1.4	7	early	18.8	7.7	ambient	summer	515F_806R	powersoil
Ke2019s233	Kesy	54.3152	16.1171	aquatic	water	field	incubation	water	particleassociated	water	biofilm	1.8	0	early	10	8.2	ambient	summer	515F_806R	powersoil
Ke2019s234	Kesy	54.3152	16.1171	aquatic	water	field	incubation	water	particleassociated	water	biofilm	1.8	0	early	10	8.2	ambient	summer	515F_806R	powersoil
Ke2019s235	Kesy	54.3152	16.1171	aquatic	water	field	incubation	water	particleassociated	water	biofilm	1.8	0	early	10	8.2	ambient	summer	515F_806R	powersoil
Ke2019s236	Kesy	54.3152	16.1171	aquatic	water	field	incubation	water	particleassociated	water	biofilm	1.8	0	early	10	8.2	ambient	summer	515F_806R	powersoil
Ke2019s237	Kesy	54.3152	16.1171	aquatic	water	field	incubation	water	particleassociated	water	biofilm	1.8	0	early	10	8.2	ambient	summer	515F_806R	powersoil
Ke2019s238	Kesy	54.3152	16.1171	aquatic	water	field	incubation	water	particleassociated	water	biofilm	1.8	0	early	10	8.2	ambient	summer	515F_806R	powersoil
Ke2019s239	Kesy	54.3152	16.1171	aquatic	water	field	incubation	water	particleassociated	water	biofilm	1.8	0	early	10	8.2	ambient	summer	515F_806R	powersoil
Ke2019s240	Kesy	54.3152	16.1171	aquatic	water	field	incubation	water	particleassociated	water	biofilm	1.8	0	early	10	8.2	ambient	summer	515F_806R	powersoil
Ke2019s241	Kesy	54.3152	16.1171	aquatic	water	field	incubation	water	particleassociated	water	biofilm	1.8	0	early	10	8.2	ambient	summer	515F_806R	powersoil
Ke2019s242	Kesy	54.3152	16.1171	aquatic	water	field	incubation	water	particleassociated	water	biofilm	1.8	0	early	10	8.2	ambient	summer	515F_806R	powersoil
Ke2019s243	Kesy	54.4637	12.2797	aquatic	water	field	incubation	plastic	pe	pe	aliphatic	5.3	7	early	17.3	9	ambient	summer	515F_806R	powersoil
Ke2019s244	Kesy	54.4637	12.2797	aquatic	water	field	incubation	plastic	pe	pe	aliphatic	5.3	7	early	17.3	9	ambient	summer	515F_806R	powersoil
Ke2019s245	Kesy	55.6843	21.0114	aquatic	water	field	control	plastic	ps	ps	other plastic	1.4	unknown	collection	18.8	7.7	ambient	unknown	515F_806R	powersoil
Ke2019s246	Kesy	55.6843	21.0114	aquatic	water	field	control	plastic	ps	ps	other plastic	1.4	unknown	collection	18.8	7.7	ambient	unknown	515F_806R	powersoil
Ke2019s247	Kesy	60.0652	24.8039	aquatic	water	field	incubation	plastic	ps	ps	other plastic	1.8	7	early	18.3	5.8	ambient	summer	515F_806R	powersoil
Ke2019s248	Kesy	55.6843	21.0114	aquatic	water	field	control	plastic	ps	ps	other plastic	1.4	unknown	collection	18.8	7.7	ambient	unknown	515F_806R	powersoil
Ke2019s249	Kesy	57.6819	24.2636	aquatic	water	field	incubation	organic	wood	organic	planktonic	1.6	7	early	19.6	6.2	ambient	summer	515F_806R	powersoil
Ke2019s250	Kesy	59.4951	27.7959	aquatic	water	field	incubation	water	water	water	planktonic	2.4	0	early	18.8	4.4	ambient	summer	515F_806R	powersoil
Ke2019s251	Kesy	54.4637	12.2797	aquatic	water	field	incubation	water	water	water	planktonic	5.3	7	early	17.3	9	ambient	summer	515F_806R	powersoil
Ke2019s252	Kesy	59.4951	27.7959	aquatic	water	field	incubation	organic	wood	organic	planktonic	2.4	7	early	18.7	4.5	ambient	summer	515F_806R	powersoil
Ke2019s253	Kesy	54.4637	12.2797	aquatic	water	field	incubation	water	water	water	planktonic	5.3	0	early	15.3	8.7	ambient	summer	515F_806R	powersoil
Ke2019s254	Kesy	60.0652	24.8039	aquatic	water	field	incubation	water	water	water	planktonic	1.8	0	early	18.5	5.6	ambient	summer	515F_806R	powersoil
Ke2019s255	Kesy	54.3152	16.1171	aquatic	water	field	incubation	water	particleassociated	water	biofilm	1.8	0	early	10	8.2	ambient	summer	515F_806R	powersoil
Ke2019s256	Kesy	60.0652	24.8039	aquatic	water	field	incubation	water	water	water	planktonic	1.8	0	early	18.5	5.6	ambient	summer	515F_806R	powersoil
Ke2019s257	Kesy	54.3152	16.1171	aquatic	water	field	incubation	water	particleassociated	water	biofilm	1.8	0	early	10	8.2	ambient	summer	515F_806R	powersoil
Ke2019s258	Kesy	60.0652	24.8039	aquatic	water	field	incubation	water	water	water	planktonic	1.8	0	early	18.5	5.6	ambient	summer	515F_806R	powersoil
Ke2019s259	Kesy	54.4637	12.2797	aquatic	water	field	incubation	water	water	water	planktonic	5.3	7	early	17.3	9	ambient	summer	515F_806R	powersoil
Ke2019s260	Kesy	60.0652	24.8039	aquatic	water	field	incubation	water	water	water	planktonic	1.8	0	early	18.5	5.6	ambient	summer	515F_806R	powersoil
Ke2019s261	Kesy	59.4951	27.7959	aquatic	water	field	incubation	water	water	water	planktonic	2.4	0	early	18.8	4.4	ambient	summer	515F_806R	powersoil
Ke2019s262	Kesy	54.4637	12.2797	aquatic	water	field	incubation	water	water	water	planktonic	5.3	7	early	17.3	9	ambient	summer	515F_806R	powersoil
Ke2019s263	Kesy	54.5823	18.6288	aquatic	water	field	incubation	water	water	water	planktonic	2.1	0	early	20.6	7.4	ambient	summer	515F_806R	powersoil
Ke2019s264	Kesy	55.6843	21.0114	aquatic	water	field	incubation	water	water	water	planktonic	1.4	0	early	19.1	7.3	ambient	summer	515F_806R	powersoil
Ke2019s265	Kesy	55.6843	21.0114	aquatic	water	field	incubation	water	water	water	planktonic	1.4	0	early	19.1	7.3	ambient	summer	515F_806R	powersoil
Ke2019s266	Kesy	54.5823	18.6288	aquatic	water	field	incubation	water	water	water	planktonic	2.1	7	early	19.8	7.7	ambient	summer	515F_806R	powersoil
Ke2019s267	Kesy	55.6843	21.0114	aquatic	water	field	incubation	water	water	water	planktonic	1.4	0	early	19.1	7.3	ambient	summer	515F_806R	powersoil
Ke2019s268	Kesy	54.5823	18.6288	aquatic	water	field	incubation	water	water	water	planktonic	2.1	7	early	19.8	7.7	ambient	summer	515F_806R	powersoil
Ke2019s269	Kesy	54.5823	18.6288	aquatic	water	field	incubation	water	water	water	planktonic	2.1	7	early	19.8	7.7	ambient	summer	515F_806R	powersoil
Ke2019s270	Kesy	54.5823	18.6288	aquatic	water	field	incubation	water	water	water	planktonic	2.1	7	early	19.8	7.7	ambient	summer	515F_806R	powersoil
Ke2019s271	Kesy	54.5823	18.6288	aquatic	water	field	incubation	water	water	water	planktonic	2.1	7	early	19.8	7.7	ambient	summer	515F_806R	powersoil
Ke2019s272	Kesy	54.4637	12.2797	aquatic	water	field	incubation	water	water	water	planktonic	5.3	7	early	17.3	9	ambient	summer	515F_806R	powersoil
Ke2019s273	Kesy	54.5823	18.6288	aquatic	water	field	incubation	water	water	water	planktonic	2.1	7	early	19.8	7.7	ambient	summer	515F_806R	powersoil
Ke2019s274	Kesy	60.0652	24.8039	aquatic	water	field	incubation	plastic	ps	ps	other plastic	1.8	7	early	18.3	5.8	ambient	summer	515F_806R	powersoil
Ke2019s275	Kesy	60.0652	24.8039	aquatic	water	field	incubation	plastic	ps	ps	other plastic	1.8	7	early	18.3	5.8	ambient	summer	515F_806R	powersoil
Ke2019s276	Kesy	55.6843	21.0114	aquatic	water	field	incubation	water	water	water	planktonic	1.4	0	early	19.1	7.3	ambient	summer	515F_806R	powersoil
Ke2019s277	Kesy	59.4951	27.7959	aquatic	water	field	incubation	plastic	ps	ps	other plastic	2.4	7	early	18.7	4.5	ambient	summer	515F_806R	powersoil
Ke2019s278	Kesy	57.6819	24.2636	aquatic	water	field	incubation	plastic	ps	ps	other plastic	1.6	7	early	19.6	6.2	ambient	summer	515F_806R	powersoil
Ke2019s279	Kesy	59.4951	27.7959	aquatic	water	field	incubation	plastic	ps	ps	other plastic	2.4	7	early	18.7	4.5	ambient	summer	515F_806R	powersoil
Ke2019s280	Kesy	59.4951	27.7959	aquatic	water	field	incubation	plastic	ps	ps	other plastic	2.4	7	early	18.7	4.5	ambient	summer	515F_806R	powersoil
Ke2019s281	Kesy	55.6843	21.0114	aquatic	water	field	incubation	plastic	ps	ps	other plastic	1.4	7	early	18.8	7.7	ambient	summer	515F_806R	powersoil
Ke2019s282	Kesy	55.6843	21.0114	aquatic	water	field	incubation	plastic	ps	ps	other plastic	1.4	7	early	18.8	7.7	ambient	summer	515F_806R	powersoil
Ke2019s283	Kesy	57.6819	24.2636	aquatic	water	field	incubation	plastic	ps	ps	other plastic	1.6	7	early	19.6	6.2	ambient	summer	515F_806R	powersoil
Ke2019s284	Kesy	57.6819	24.2636	aquatic	water	field	incubation	plastic	ps	ps	other plastic	1.6	7	early	19.6	6.2	ambient	summer	515F_806R	powersoil
Ke2019s285	Kesy	54.5823	18.6288	aquatic	water	field	incubation	water	particleassociated	water	biofilm	2.1	0	early	20.6	7.4	ambient	summer	515F_806R	powersoil
Ke2019s286	Kesy	54.5823	18.6288	aquatic	water	field	incubation	water	particleassociated	water	biofilm	2.1	7	early	19.8	7.7	ambient	summer	515F_806R	powersoil
Ke2019s287	Kesy	54.5823	18.6288	aquatic	water	field	incubation	water	particleassociated	water	biofilm	2.1	7	early	19.8	7.7	ambient	summer	515F_806R	powersoil
Ke2019s288	Kesy	54.5823	18.6288	aquatic	water	field	incubation	water	particleassociated	water	biofilm	2.1	7	early	19.8	7.7	ambient	summer	515F_806R	powersoil
Ke2019s289	Kesy	54.5823	18.6288	aquatic	water	field	incubation	water	particleassociated	water	biofilm	2.1	0	early	20.6	7.4	ambient	summer	515F_806R	powersoil
Ke2019s290	Kesy	54.5823	18.6288	aquatic	water	field	incubation	water	particleassociated	water	biofilm	2.1	0	early	20.6	7.4	ambient	summer	515F_806R	powersoil
Ke2019s291	Kesy	54.5823	18.6288	aquatic	water	field	incubation	water	particleassociated	water	biofilm	2.1	0	early	20.6	7.4	ambient	summer	515F_806R	powersoil
Ke2019s292	Kesy	54.5823	18.6288	aquatic	water	field	incubation	water	particleassociated	water	biofilm	2.1	0	early	20.6	7.4	ambient	summer	515F_806R	powersoil
Ke2019s293	Kesy	55.6843	21.0114	aquatic	water	field	control	blank	control	blank	blank	1.4	unknown	collection	18.8	7.7	ambient	unknown	515F_806R	powersoil
Ke2019s294	Kesy	54.5823	18.6288	aquatic	water	field	incubation	water	particleassociated	water	biofilm	2.1	7	early	19.8	7.7	ambient	summer	515F_806R	powersoil
Ke2019s295	Kesy	54.5823	18.6288	aquatic	water	field	incubation	water	particleassociated	water	biofilm	2.1	7	early	19.8	7.7	ambient	summer	515F_806R	powersoil
Ke2019s296	Kesy	55.6843	21.0114	aquatic	water	field	incubation	water	water	water	planktonic	1.4	0	early	19.1	7.3	ambient	summer	515F_806R	powersoil
Ke2019s297	Kesy	55.6843	21.0114	aquatic	water	field	incubation	plastic	ps	ps	other plastic	1.4	7	early	18.8	7.7	ambient	summer	515F_806R	powersoil
Ke2019s298	Kesy	55.6843	21.0114	aquatic	water	field	incubation	water	water	water	planktonic	1.4	0	early	19.1	7.3	ambient	summer	515F_806R	powersoil
Ke2019s299	Kesy	54.3152	16.1171	aquatic	water	field	incubation	organic	wood	organic	planktonic	1.8	7	early	14.4	8.6	ambient	summer	515F_806R	powersoil
Ke2019s300	Kesy	55.6843	21.0114	aquatic	water	field	incubation	water	water	water	planktonic	1.4	0	early	19.1	7.3	ambient	summer	515F_806R	powersoil
Ke2019s301	Kesy	55.6843	21.0114	aquatic	water	field	incubation	water	water	water	planktonic	1.4	0	early	19.1	7.3	ambient	summer	515F_806R	powersoil
Ki2018s001	Kirstein	54.1829	7.88884	marine	water	lab	incubation	not_plastic	glass	not_plastic	biofilm	0	456	late	13	33	dark	all	341F_785R	custom
Ki2018s002	Kirstein	54.1829	7.88884	marine	water	lab	incubation	not_plastic	glass	not_plastic	biofilm	0	456	late	13	33	dark	all	341F_785R	custom
Ki2018s003	Kirstein	54.1829	7.88884	marine	water	lab	incubation	not_plastic	glass	not_plastic	biofilm	0	456	late	13	33	dark	all	341F_785R	custom
Ki2018s004	Kirstein	54.1829	7.88884	marine	water	lab	incubation	not_plastic	glass	not_plastic	biofilm	0	456	late	13	33	dark	all	341F_785R	custom
Ki2018s005	Kirstein	54.1829	7.88884	marine	water	lab	incubation	not_plastic	glass	not_plastic	biofilm	0	456	late	13	33	dark	all	341F_785R	custom
Ki2018s006	Kirstein	54.1829	7.88884	marine	water	lab	incubation	plastic	pe	pe	aliphatic	0	456	late	13	33	dark	all	341F_785R	custom
Ki2018s007	Kirstein	54.1829	7.88884	marine	water	lab	incubation	plastic	pe	pe	aliphatic	0	456	late	13	33	dark	all	341F_785R	custom
Ki2018s008	Kirstein	54.1829	7.88884	marine	water	lab	incubation	plastic	pe	pe	aliphatic	0	456	late	13	33	dark	all	341F_785R	custom
Ki2018s009	Kirstein	54.1829	7.88884	marine	water	lab	incubation	plastic	pe	pe	aliphatic	0	456	late	13	33	dark	all	341F_785R	custom
Ki2018s010	Kirstein	54.1829	7.88884	marine	water	lab	incubation	plastic	pe	pe	aliphatic	0	456	late	13	33	dark	all	341F_785R	custom
Ki2018s011	Kirstein	54.1829	7.88884	marine	water	lab	incubation	plastic	pe	pe	aliphatic	0	456	late	13	33	dark	all	341F_785R	custom
Ki2018s012	Kirstein	54.1829	7.88884	marine	water	lab	incubation	plastic	pe	pe	aliphatic	0	456	late	13	33	dark	all	341F_785R	custom
Ki2018s013	Kirstein	54.1829	7.88884	marine	water	lab	incubation	plastic	pe	pe	aliphatic	0	456	late	13	33	dark	all	341F_785R	custom
Ki2018s014	Kirstein	54.1829	7.88884	marine	water	lab	incubation	plastic	pe	pe	aliphatic	0	456	late	13	33	dark	all	341F_785R	custom
Ki2018s015	Kirstein	54.1829	7.88884	marine	water	lab	incubation	plastic	pe	pe	aliphatic	0	456	late	13	33	dark	all	341F_785R	custom
Ki2018s016	Kirstein	54.1829	7.88884	marine	water	lab	incubation	plastic	pestur	polyester	other plastic	0	456	late	13	33	dark	all	341F_785R	custom
Ki2018s017	Kirstein	54.1829	7.88884	marine	water	lab	incubation	plastic	pestur	polyester	other plastic	0	456	late	13	33	dark	all	341F_785R	custom
Ki2018s018	Kirstein	54.1829	7.88884	marine	water	lab	incubation	plastic	pestur	polyester	other plastic	0	456	late	13	33	dark	all	341F_785R	custom
Ki2018s019	Kirstein	54.1829	7.88884	marine	water	lab	incubation	plastic	pestur	polyester	other plastic	0	456	late	13	33	dark	all	341F_785R	custom
Ki2018s020	Kirstein	54.1829	7.88884	marine	water	lab	incubation	plastic	pestur	polyester	other plastic	0	456	late	13	33	dark	all	341F_785R	custom
Ki2018s021	Kirstein	54.1829	7.88884	marine	water	lab	incubation	plastic	pet	pet	other plastic	0	456	late	13	33	dark	all	341F_785R	custom
Ki2018s022	Kirstein	54.1829	7.88884	marine	water	lab	incubation	plastic	pet	pet	other plastic	0	456	late	13	33	dark	all	341F_785R	custom
Ki2018s023	Kirstein	54.1829	7.88884	marine	water	lab	incubation	plastic	pet	pet	other plastic	0	456	late	13	33	dark	all	341F_785R	custom
Ki2018s024	Kirstein	54.1829	7.88884	marine	water	lab	incubation	plastic	pet	pet	other plastic	0	456	late	13	33	dark	all	341F_785R	custom
Ki2018s025	Kirstein	54.1829	7.88884	marine	water	lab	incubation	plastic	pet	pet	other plastic	0	456	late	13	33	dark	all	341F_785R	custom
Ki2018s026	Kirstein	54.1829	7.88884	marine	water	lab	incubation	plastic	pla	pla	other plastic	0	456	late	13	33	dark	all	341F_785R	custom
Ki2018s027	Kirstein	54.1829	7.88884	marine	water	lab	incubation	plastic	pla	pla	other plastic	0	456	late	13	33	dark	all	341F_785R	custom
Ki2018s028	Kirstein	54.1829	7.88884	marine	water	lab	incubation	plastic	pla	pla	other plastic	0	456	late	13	33	dark	all	341F_785R	custom
Ki2018s029	Kirstein	54.1829	7.88884	marine	water	lab	incubation	plastic	pla	pla	other plastic	0	456	late	13	33	dark	all	341F_785R	custom
Ki2018s030	Kirstein	54.1829	7.88884	marine	water	lab	incubation	plastic	pla	pla	other plastic	0	456	late	13	33	dark	all	341F_785R	custom
Ki2018s031	Kirstein	54.1829	7.88884	marine	water	lab	incubation	plastic	pp	pp	aliphatic	0	456	late	13	33	dark	all	341F_785R	custom
Ki2018s032	Kirstein	54.1829	7.88884	marine	water	lab	incubation	plastic	pp	pp	aliphatic	0	456	late	13	33	dark	all	341F_785R	custom
Ki2018s033	Kirstein	54.1829	7.88884	marine	water	lab	incubation	plastic	pp	pp	aliphatic	0	456	late	13	33	dark	all	341F_785R	custom
Ki2018s034	Kirstein	54.1829	7.88884	marine	water	lab	incubation	plastic	pp	pp	aliphatic	0	456	late	13	33	dark	all	341F_785R	custom
Ki2018s035	Kirstein	54.1829	7.88884	marine	water	lab	incubation	plastic	pp	pp	aliphatic	0	456	late	13	33	dark	all	341F_785R	custom
Ki2018s036	Kirstein	54.1829	7.88884	marine	water	lab	incubation	plastic	ps	ps	other plastic	0	456	late	13	33	dark	all	341F_785R	custom
Ki2018s037	Kirstein	54.1829	7.88884	marine	water	lab	incubation	plastic	ps	ps	other plastic	0	456	late	13	33	dark	all	341F_785R	custom
Ki2018s038	Kirstein	54.1829	7.88884	marine	water	lab	incubation	plastic	ps	ps	other plastic	0	456	late	13	33	dark	all	341F_785R	custom
Ki2018s039	Kirstein	54.1829	7.88884	marine	water	lab	incubation	plastic	ps	ps	other plastic	0	456	late	13	33	dark	all	341F_785R	custom
Ki2018s040	Kirstein	54.1829	7.88884	marine	water	lab	incubation	plastic	ps	ps	other plastic	0	456	late	13	33	dark	all	341F_785R	custom
Ki2018s041	Kirstein	54.1829	7.88884	marine	water	lab	incubation	plastic	pvc	pvc	other plastic	0	456	late	13	33	dark	all	341F_785R	custom
Ki2018s042	Kirstein	54.1829	7.88884	marine	water	lab	incubation	plastic	pvc	pvc	other plastic	0	456	late	13	33	dark	all	341F_785R	custom
Ki2018s043	Kirstein	54.1829	7.88884	marine	water	lab	incubation	plastic	pvc	pvc	other plastic	0	456	late	13	33	dark	all	341F_785R	custom
Ki2018s044	Kirstein	54.1829	7.88884	marine	water	lab	incubation	plastic	pvc	pvc	other plastic	0	456	late	13	33	dark	all	341F_785R	custom
Ki2018s045	Kirstein	54.1829	7.88884	marine	water	lab	incubation	plastic	pvc	pvc	other plastic	0	456	late	13	33	dark	all	341F_785R	custom
Ki2018s046	Kirstein	54.1829	7.88884	marine	water	lab	incubation	plastic	san	san	other plastic	0	456	late	13	33	dark	all	341F_785R	custom
Ki2018s047	Kirstein	54.1829	7.88884	marine	water	lab	incubation	plastic	san	san	other plastic	0	456	late	13	33	dark	all	341F_785R	custom
Ki2018s048	Kirstein	54.1829	7.88884	marine	water	lab	incubation	plastic	san	san	other plastic	0	456	late	13	33	dark	all	341F_785R	custom
Ki2018s049	Kirstein	54.1829	7.88884	marine	water	lab	incubation	plastic	san	san	other plastic	0	456	late	13	33	dark	all	341F_785R	custom
Ki2018s050	Kirstein	54.1829	7.88884	marine	water	lab	incubation	plastic	san	san	other plastic	0	456	late	13	33	dark	all	341F_785R	custom
Ki2019s001	KirsteinB	54.1829	7.88884	marine	water	lab	incubation	not_plastic	glass	not_plastic	biofilm	0	850	late	13	33	dark	all	341F_785R	powerbiofilm
Ki2019s002	KirsteinB	54.1829	7.88884	marine	water	lab	incubation	not_plastic	glass	not_plastic	biofilm	0	850	late	13	33	dark	all	341F_785R	powerbiofilm
Ki2019s003	KirsteinB	54.1829	7.88884	marine	water	lab	incubation	not_plastic	glass	not_plastic	biofilm	0	850	late	13	33	dark	all	341F_785R	powerbiofilm
Ki2019s004	KirsteinB	54.1829	7.88884	marine	water	lab	incubation	not_plastic	glass	not_plastic	biofilm	0	850	late	13	33	dark	all	341F_785R	powerbiofilm
Ki2019s005	KirsteinB	54.1829	7.88884	marine	water	lab	incubation	not_plastic	glass	not_plastic	biofilm	0	850	late	13	33	dark	all	341F_785R	powerbiofilm
Ki2019s006	KirsteinB	54.1829	7.88884	marine	water	lab	incubation	plastic	hdpe	pe	aliphatic	0	850	late	13	33	dark	all	341F_785R	powerbiofilm
Ki2019s007	KirsteinB	54.1829	7.88884	marine	water	lab	incubation	plastic	hdpe	pe	aliphatic	0	850	late	13	33	dark	all	341F_785R	powerbiofilm
Ki2019s008	KirsteinB	54.1829	7.88884	marine	water	lab	incubation	plastic	hdpe	pe	aliphatic	0	850	late	13	33	dark	all	341F_785R	powerbiofilm
Ki2019s009	KirsteinB	54.1829	7.88884	marine	water	lab	incubation	plastic	hdpe	pe	aliphatic	0	850	late	13	33	dark	all	341F_785R	powerbiofilm
Ki2019s010	KirsteinB	54.1829	7.88884	marine	water	lab	incubation	plastic	hdpe	pe	aliphatic	0	850	late	13	33	dark	all	341F_785R	powerbiofilm
Ki2019s011	KirsteinB	54.1829	7.88884	marine	water	lab	incubation	plastic	ldpe	pe	aliphatic	0	850	late	13	33	dark	all	341F_785R	powerbiofilm
Ki2019s012	KirsteinB	54.1829	7.88884	marine	water	lab	incubation	plastic	ldpe	pe	aliphatic	0	850	late	13	33	dark	all	341F_785R	powerbiofilm
Ki2019s013	KirsteinB	54.1829	7.88884	marine	water	lab	incubation	plastic	ldpe	pe	aliphatic	0	850	late	13	33	dark	all	341F_785R	powerbiofilm
Ki2019s014	KirsteinB	54.1829	7.88884	marine	water	lab	incubation	plastic	ldpe	pe	aliphatic	0	850	late	13	33	dark	all	341F_785R	powerbiofilm
Ki2019s015	KirsteinB	54.1829	7.88884	marine	water	lab	incubation	plastic	ldpe	pe	aliphatic	0	850	late	13	33	dark	all	341F_785R	powerbiofilm
Ki2019s016	KirsteinB	54.1829	7.88884	marine	water	lab	incubation	plastic	pestur	polyester	other plastic	0	850	late	13	33	dark	all	341F_785R	powerbiofilm
Ki2019s017	KirsteinB	54.1829	7.88884	marine	water	lab	incubation	plastic	pestur	polyester	other plastic	0	850	late	13	33	dark	all	341F_785R	powerbiofilm
Ki2019s018	KirsteinB	54.1829	7.88884	marine	water	lab	incubation	plastic	pestur	polyester	other plastic	0	850	late	13	33	dark	all	341F_785R	powerbiofilm
Ki2019s019	KirsteinB	54.1829	7.88884	marine	water	lab	incubation	plastic	pestur	polyester	other plastic	0	850	late	13	33	dark	all	341F_785R	powerbiofilm
Ki2019s020	KirsteinB	54.1829	7.88884	marine	water	lab	incubation	plastic	pestur	polyester	other plastic	0	850	late	13	33	dark	all	341F_785R	powerbiofilm
Ki2019s021	KirsteinB	54.1829	7.88884	marine	water	lab	incubation	plastic	pet	pet	other plastic	0	850	late	13	33	dark	all	341F_785R	powerbiofilm
Ki2019s022	KirsteinB	54.1829	7.88884	marine	water	lab	incubation	plastic	pet	pet	other plastic	0	850	late	13	33	dark	all	341F_785R	powerbiofilm
Ki2019s023	KirsteinB	54.1829	7.88884	marine	water	lab	incubation	plastic	pet	pet	other plastic	0	850	late	13	33	dark	all	341F_785R	powerbiofilm
Ki2019s024	KirsteinB	54.1829	7.88884	marine	water	lab	incubation	plastic	pet	pet	other plastic	0	850	late	13	33	dark	all	341F_785R	powerbiofilm
Ki2019s025	KirsteinB	54.1829	7.88884	marine	water	lab	incubation	plastic	pet	pet	other plastic	0	850	late	13	33	dark	all	341F_785R	powerbiofilm
Ki2019s026	KirsteinB	54.1829	7.88884	marine	water	lab	incubation	plastic	pla	pla	other plastic	0	850	late	13	33	dark	all	341F_785R	powerbiofilm
Ki2019s027	KirsteinB	54.1829	7.88884	marine	water	lab	incubation	plastic	pla	pla	other plastic	0	850	late	13	33	dark	all	341F_785R	powerbiofilm
Ki2019s028	KirsteinB	54.1829	7.88884	marine	water	lab	incubation	plastic	pla	pla	other plastic	0	850	late	13	33	dark	all	341F_785R	powerbiofilm
Ki2019s029	KirsteinB	54.1829	7.88884	marine	water	lab	incubation	plastic	pla	pla	other plastic	0	850	late	13	33	dark	all	341F_785R	powerbiofilm
Ki2019s030	KirsteinB	54.1829	7.88884	marine	water	lab	incubation	plastic	pla	pla	other plastic	0	850	late	13	33	dark	all	341F_785R	powerbiofilm
Ki2019s031	KirsteinB	54.1829	7.88884	marine	water	lab	incubation	plastic	pp	pp	aliphatic	0	850	late	13	33	dark	all	341F_785R	powerbiofilm
Ki2019s032	KirsteinB	54.1829	7.88884	marine	water	lab	incubation	plastic	pp	pp	aliphatic	0	850	late	13	33	dark	all	341F_785R	powerbiofilm
Ki2019s033	KirsteinB	54.1829	7.88884	marine	water	lab	incubation	plastic	pp	pp	aliphatic	0	850	late	13	33	dark	all	341F_785R	powerbiofilm
Ki2019s034	KirsteinB	54.1829	7.88884	marine	water	lab	incubation	plastic	pp	pp	aliphatic	0	850	late	13	33	dark	all	341F_785R	powerbiofilm
Ki2019s035	KirsteinB	54.1829	7.88884	marine	water	lab	incubation	plastic	pp	pp	aliphatic	0	850	late	13	33	dark	all	341F_785R	powerbiofilm
Ki2019s036	KirsteinB	54.1829	7.88884	marine	water	lab	incubation	plastic	ps	ps	other plastic	0	850	late	13	33	dark	all	341F_785R	powerbiofilm
Ki2019s037	KirsteinB	54.1829	7.88884	marine	water	lab	incubation	plastic	ps	ps	other plastic	0	850	late	13	33	dark	all	341F_785R	powerbiofilm
Ki2019s038	KirsteinB	54.1829	7.88884	marine	water	lab	incubation	plastic	ps	ps	other plastic	0	850	late	13	33	dark	all	341F_785R	powerbiofilm
Ki2019s039	KirsteinB	54.1829	7.88884	marine	water	lab	incubation	plastic	ps	ps	other plastic	0	850	late	13	33	dark	all	341F_785R	powerbiofilm
Ki2019s040	KirsteinB	54.1829	7.88884	marine	water	lab	incubation	plastic	ps	ps	other plastic	0	850	late	13	33	dark	all	341F_785R	powerbiofilm
Ki2019s041	KirsteinB	54.1829	7.88884	marine	water	lab	incubation	plastic	pvc	pvc	other plastic	0	850	late	13	33	dark	all	341F_785R	powerbiofilm
Ki2019s042	KirsteinB	54.1829	7.88884	marine	water	lab	incubation	plastic	pvc	pvc	other plastic	0	850	late	13	33	dark	all	341F_785R	powerbiofilm
Ki2019s043	KirsteinB	54.1829	7.88884	marine	water	lab	incubation	plastic	pvc	pvc	other plastic	0	850	late	13	33	dark	all	341F_785R	powerbiofilm
Ki2019s044	KirsteinB	54.1829	7.88884	marine	water	lab	incubation	plastic	pvc	pvc	other plastic	0	850	late	13	33	dark	all	341F_785R	powerbiofilm
Ki2019s045	KirsteinB	54.1829	7.88884	marine	water	lab	incubation	plastic	pvc	pvc	other plastic	0	850	late	13	33	dark	all	341F_785R	powerbiofilm
Ki2019s046	KirsteinB	54.1829	7.88884	marine	water	lab	incubation	not_plastic	glass	not_plastic	biofilm	0	699	late	13	33	dark	all	341F_785R	powerbiofilm
Ki2019s047	KirsteinB	54.1829	7.88884	marine	water	lab	incubation	plastic	hdpe	pe	aliphatic	0	699	late	13	33	dark	all	341F_785R	powerbiofilm
Ki2019s048	KirsteinB	54.1829	7.88884	marine	water	lab	incubation	plastic	ldpe	pe	aliphatic	0	699	late	13	33	dark	all	341F_785R	powerbiofilm
Ki2019s049	KirsteinB	54.1829	7.88884	marine	water	lab	incubation	plastic	pestur	polyester	other plastic	0	699	late	13	33	dark	all	341F_785R	powerbiofilm
Ki2019s050	KirsteinB	54.1829	7.88884	marine	water	lab	incubation	plastic	pet	pet	other plastic	0	699	late	13	33	dark	all	341F_785R	powerbiofilm
Ki2019s051	KirsteinB	54.1829	7.88884	marine	water	lab	incubation	plastic	pla	pla	other plastic	0	699	late	13	33	dark	all	341F_785R	powerbiofilm
Ki2019s052	KirsteinB	54.1829	7.88884	marine	water	lab	incubation	plastic	pp	pp	aliphatic	0	699	late	13	33	dark	all	341F_785R	powerbiofilm
Ki2019s053	KirsteinB	54.1829	7.88884	marine	water	lab	incubation	plastic	ps	ps	other plastic	0	699	late	13	33	dark	all	341F_785R	powerbiofilm
Ki2019s054	KirsteinB	54.1829	7.88884	marine	water	lab	incubation	plastic	pvc	pvc	other plastic	0	699	late	13	33	dark	all	341F_785R	powerbiofilm
Ki2019s055	KirsteinB	54.1829	7.88884	marine	water	lab	incubation	plastic	san	san	other plastic	0	699	late	13	33	dark	all	341F_785R	powerbiofilm
Ki2019s056	KirsteinB	54.1829	7.88884	marine	water	lab	incubation	plastic	san	san	other plastic	0	850	late	13	33	dark	all	341F_785R	powerbiofilm
Ki2019s057	KirsteinB	54.1829	7.88884	marine	water	lab	incubation	plastic	san	san	other plastic	0	850	late	13	33	dark	all	341F_785R	powerbiofilm
Ki2019s058	KirsteinB	54.1829	7.88884	marine	water	lab	incubation	plastic	san	san	other plastic	0	850	late	13	33	dark	all	341F_785R	powerbiofilm
Ki2019s059	KirsteinB	54.1829	7.88884	marine	water	lab	incubation	plastic	san	san	other plastic	0	850	late	13	33	dark	all	341F_785R	powerbiofilm
Ki2019s060	KirsteinB	54.1829	7.88884	marine	water	lab	incubation	plastic	san	san	other plastic	0	850	late	13	33	dark	all	341F_785R	powerbiofilm
MC2014s001	McCormick	42.022	-87.7102	freshwater	water	field	collection	water	water	water	planktonic	0	unknown	collection	20	0	ambient	autumn	515F_806R	powersoil
MC2014s002	McCormick	42.022	-87.7102	freshwater	water	field	collection	water	water	water	planktonic	0	unknown	collection	20	0	ambient	autumn	515F_806R	powersoil
MC2014s003	McCormick	42.022	-87.7102	freshwater	water	field	collection	water	water	water	planktonic	0	unknown	collection	20	0	ambient	autumn	515F_806R	powersoil
MC2014s004	McCormick	42.022	-87.7102	freshwater	water	field	collection	water	water	water	planktonic	0	unknown	collection	20	0	ambient	autumn	515F_806R	powersoil
MC2014s005	McCormick	42.022	-87.7102	freshwater	water	field	collection	organic	organic	organic	biofilm	0	unknown	collection	20	0	ambient	autumn	515F_806R	powersoil
MC2014s006	McCormick	42.022	-87.7102	freshwater	water	field	collection	organic	organic	organic	biofilm	0	unknown	collection	20	0	ambient	autumn	515F_806R	powersoil
MC2014s007	McCormick	42.022	-87.7102	freshwater	water	field	collection	organic	organic	organic	biofilm	0	unknown	collection	20	0	ambient	autumn	515F_806R	powersoil
MC2014s008	McCormick	42.022	-87.7102	freshwater	water	field	collection	organic	organic	organic	biofilm	0	unknown	collection	20	0	ambient	autumn	515F_806R	powersoil
MC2014s009	McCormick	42.022	-87.7102	freshwater	water	field	collection	plastic	plastic	plastic	unknown plastic	0	unknown	collection	20	0	ambient	autumn	515F_806R	powersoil
MC2014s010	McCormick	42.022	-87.7102	freshwater	water	field	collection	plastic	plastic	plastic	unknown plastic	0	unknown	collection	20	0	ambient	autumn	515F_806R	powersoil
MC2014s011	McCormick	42.022	-87.7102	freshwater	water	field	collection	plastic	plastic	plastic	unknown plastic	0	unknown	collection	20	0	ambient	autumn	515F_806R	powersoil
MC2014s012	McCormick	42.022	-87.7102	freshwater	water	field	collection	plastic	plastic	plastic	unknown plastic	0	unknown	collection	20	0	ambient	autumn	515F_806R	powersoil
MC2014s013	McCormick	42.022	-87.7102	freshwater	water	field	collection	water	water	water	planktonic	0	unknown	collection	20	0	ambient	autumn	515F_806R	powersoil
MC2014s014	McCormick	42.022	-87.7102	freshwater	water	field	collection	water	water	water	planktonic	0	unknown	collection	20	0	ambient	autumn	515F_806R	powersoil
MC2014s015	McCormick	42.022	-87.7102	freshwater	water	field	collection	water	water	water	planktonic	0	unknown	collection	20	0	ambient	autumn	515F_806R	powersoil
MC2014s016	McCormick	42.022	-87.7102	freshwater	water	field	collection	water	water	water	planktonic	0	unknown	collection	20	0	ambient	autumn	515F_806R	powersoil
MC2016s001	McCormickB	41.8821	-87.959	freshwater	water	field	collection	water	water	water	planktonic	0	unknown	collection	22	0	ambient	summer	515F_806R	phenol_chloroform
MC2016s002	McCormickB	41.8821	-87.959	freshwater	water	field	collection	water	water	water	planktonic	0	unknown	collection	22	0	ambient	summer	515F_806R	phenol_chloroform
MC2016s003	McCormickB	41.8821	-87.959	freshwater	water	field	collection	water	water	water	planktonic	0	unknown	collection	22	0	ambient	summer	515F_806R	phenol_chloroform
MC2016s004	McCormickB	41.8821	-87.959	freshwater	water	field	collection	water	water	water	planktonic	0	unknown	collection	22	0	ambient	summer	515F_806R	phenol_chloroform
MC2016s005	McCormickB	41.8821	-87.959	freshwater	water	field	collection	water	water	water	planktonic	0	unknown	collection	22	0	ambient	summer	515F_806R	phenol_chloroform
MC2016s006	McCormickB	41.8821	-87.959	freshwater	water	field	collection	organic	organic	organic	biofilm	0	unknown	collection	22	0	ambient	summer	515F_806R	phenol_chloroform
MC2016s007	McCormickB	41.8821	-87.959	freshwater	water	field	collection	organic	organic	organic	biofilm	0	unknown	collection	22	0	ambient	summer	515F_806R	phenol_chloroform
MC2016s008	McCormickB	41.8821	-87.959	freshwater	water	field	collection	organic	organic	organic	biofilm	0	unknown	collection	22	0	ambient	summer	515F_806R	phenol_chloroform
MC2016s009	McCormickB	41.8821	-87.959	freshwater	water	field	collection	organic	organic	organic	biofilm	0	unknown	collection	22	0	ambient	summer	515F_806R	phenol_chloroform
MC2016s010	McCormickB	41.8821	-87.959	freshwater	water	field	collection	plastic	plastic	plastic	unknown plastic	0	unknown	collection	22	0	ambient	summer	515F_806R	phenol_chloroform
MC2016s011	McCormickB	42.0189	-87.9368	freshwater	water	field	collection	organic	organic	organic	biofilm	0	unknown	collection	19	0	ambient	summer	515F_806R	phenol_chloroform
MC2016s012	McCormickB	41.8821	-87.959	freshwater	water	field	collection	plastic	plastic	plastic	unknown plastic	0	unknown	collection	22	0	ambient	summer	515F_806R	phenol_chloroform
MC2016s013	McCormickB	41.8821	-87.959	freshwater	water	field	collection	plastic	plastic	plastic	unknown plastic	0	unknown	collection	22	0	ambient	summer	515F_806R	phenol_chloroform
MC2016s014	McCormickB	40.4725	-89.0275	freshwater	water	field	collection	organic	organic	organic	biofilm	0	unknown	collection	19	0	ambient	summer	515F_806R	phenol_chloroform
MC2016s015	McCormickB	41.9664	-88.165	freshwater	water	field	collection	water	water	water	planktonic	0	unknown	collection	13	0	ambient	autumn	515F_806R	phenol_chloroform
MC2016s016	McCormickB	41.9664	-88.165	freshwater	water	field	collection	water	water	water	planktonic	0	unknown	collection	13	0	ambient	autumn	515F_806R	phenol_chloroform
MC2016s017	McCormickB	41.9664	-88.165	freshwater	water	field	collection	water	water	water	planktonic	0	unknown	collection	13	0	ambient	autumn	515F_806R	phenol_chloroform
MC2016s018	McCormickB	41.9664	-88.165	freshwater	water	field	collection	water	water	water	planktonic	0	unknown	collection	13	0	ambient	autumn	515F_806R	phenol_chloroform
MC2016s019	McCormickB	41.9664	-88.165	freshwater	water	field	collection	water	water	water	planktonic	0	unknown	collection	13	0	ambient	autumn	515F_806R	phenol_chloroform
MC2016s020	McCormickB	41.9664	-88.165	freshwater	water	field	collection	water	water	water	planktonic	0	unknown	collection	13	0	ambient	autumn	515F_806R	phenol_chloroform
MC2016s021	McCormickB	41.9664	-88.165	freshwater	water	field	collection	water	water	water	planktonic	0	unknown	collection	13	0	ambient	autumn	515F_806R	phenol_chloroform
MC2016s022	McCormickB	42.0189	-87.9368	freshwater	water	field	collection	organic	organic	organic	biofilm	0	unknown	collection	19	0	ambient	summer	515F_806R	phenol_chloroform
MC2016s023	McCormickB	41.9664	-88.165	freshwater	water	field	collection	water	water	water	planktonic	0	unknown	collection	13	0	ambient	autumn	515F_806R	phenol_chloroform
MC2016s024	McCormickB	41.9664	-88.165	freshwater	water	field	collection	organic	organic	organic	biofilm	0	unknown	collection	13	0	ambient	autumn	515F_806R	phenol_chloroform
MC2016s025	McCormickB	41.9664	-88.165	freshwater	water	field	collection	organic	organic	organic	biofilm	0	unknown	collection	13	0	ambient	autumn	515F_806R	phenol_chloroform
MC2016s026	McCormickB	41.9664	-88.165	freshwater	water	field	collection	organic	organic	organic	biofilm	0	unknown	collection	13	0	ambient	autumn	515F_806R	phenol_chloroform
MC2016s027	McCormickB	41.9664	-88.165	freshwater	water	field	collection	organic	organic	organic	biofilm	0	unknown	collection	13	0	ambient	autumn	515F_806R	phenol_chloroform
MC2016s028	McCormickB	41.9664	-88.165	freshwater	water	field	collection	plastic	plastic	plastic	unknown plastic	0	unknown	collection	13	0	ambient	autumn	515F_806R	phenol_chloroform
MC2016s029	McCormickB	41.9664	-88.165	freshwater	water	field	collection	plastic	plastic	plastic	unknown plastic	0	unknown	collection	13	0	ambient	autumn	515F_806R	phenol_chloroform
MC2016s030	McCormickB	41.9664	-88.165	freshwater	water	field	collection	plastic	plastic	plastic	unknown plastic	0	unknown	collection	13	0	ambient	autumn	515F_806R	phenol_chloroform
MC2016s031	McCormickB	40.4725	-89.0275	freshwater	water	field	collection	organic	organic	organic	biofilm	0	unknown	collection	19	0	ambient	summer	515F_806R	phenol_chloroform
MC2016s032	McCormickB	41.5006	-87.4659	freshwater	water	field	collection	water	water	water	planktonic	0	unknown	collection	22	0	ambient	summer	515F_806R	phenol_chloroform
MC2016s033	McCormickB	42.0189	-87.9368	freshwater	water	field	collection	organic	organic	organic	biofilm	0	unknown	collection	19	0	ambient	summer	515F_806R	phenol_chloroform
MC2016s034	McCormickB	41.5006	-87.4659	freshwater	water	field	collection	water	water	water	planktonic	0	unknown	collection	22	0	ambient	summer	515F_806R	phenol_chloroform
MC2016s035	McCormickB	41.5006	-87.4659	freshwater	water	field	collection	water	water	water	planktonic	0	unknown	collection	22	0	ambient	summer	515F_806R	phenol_chloroform
MC2016s036	McCormickB	41.5006	-87.4659	freshwater	water	field	collection	water	water	water	planktonic	0	unknown	collection	22	0	ambient	summer	515F_806R	phenol_chloroform
MC2016s037	McCormickB	41.5006	-87.4659	freshwater	water	field	collection	water	water	water	planktonic	0	unknown	collection	22	0	ambient	summer	515F_806R	phenol_chloroform
MC2016s038	McCormickB	41.5006	-87.4659	freshwater	water	field	collection	water	water	water	planktonic	0	unknown	collection	22	0	ambient	summer	515F_806R	phenol_chloroform
MC2016s039	McCormickB	41.5006	-87.4659	freshwater	water	field	collection	water	water	water	planktonic	0	unknown	collection	22	0	ambient	summer	515F_806R	phenol_chloroform
MC2016s040	McCormickB	41.5006	-87.4659	freshwater	water	field	collection	water	water	water	planktonic	0	unknown	collection	22	0	ambient	summer	515F_806R	phenol_chloroform
MC2016s041	McCormickB	41.5006	-87.4659	freshwater	water	field	collection	organic	organic	organic	biofilm	0	unknown	collection	22	0	ambient	summer	515F_806R	phenol_chloroform
MC2016s042	McCormickB	41.5006	-87.4659	freshwater	water	field	collection	organic	organic	organic	biofilm	0	unknown	collection	22	0	ambient	summer	515F_806R	phenol_chloroform
MC2016s043	McCormickB	41.5006	-87.4659	freshwater	water	field	collection	organic	organic	organic	biofilm	0	unknown	collection	22	0	ambient	summer	515F_806R	phenol_chloroform
MC2016s044	McCormickB	42.0189	-87.9368	freshwater	water	field	collection	plastic	plastic	plastic	unknown plastic	0	unknown	collection	19	0	ambient	summer	515F_806R	phenol_chloroform
MC2016s045	McCormickB	41.5006	-87.4659	freshwater	water	field	collection	organic	organic	organic	biofilm	0	unknown	collection	22	0	ambient	summer	515F_806R	phenol_chloroform
MC2016s046	McCormickB	41.5006	-87.4659	freshwater	water	field	collection	plastic	plastic	plastic	unknown plastic	0	unknown	collection	22	0	ambient	summer	515F_806R	phenol_chloroform
MC2016s047	McCormickB	41.5006	-87.4659	freshwater	water	field	collection	plastic	plastic	plastic	unknown plastic	0	unknown	collection	22	0	ambient	summer	515F_806R	phenol_chloroform
MC2016s048	McCormickB	41.5006	-87.4659	freshwater	water	field	collection	plastic	plastic	plastic	unknown plastic	0	unknown	collection	22	0	ambient	summer	515F_806R	phenol_chloroform
MC2016s049	McCormickB	41.5006	-87.4659	freshwater	water	field	collection	plastic	plastic	plastic	unknown plastic	0	unknown	collection	22	0	ambient	summer	515F_806R	phenol_chloroform
MC2016s050	McCormickB	40.4725	-89.0275	freshwater	water	field	collection	water	water	water	planktonic	0	unknown	collection	19	0	ambient	summer	515F_806R	phenol_chloroform
MC2016s051	McCormickB	40.4725	-89.0275	freshwater	water	field	collection	water	water	water	planktonic	0	unknown	collection	19	0	ambient	summer	515F_806R	phenol_chloroform
MC2016s052	McCormickB	40.4725	-89.0275	freshwater	water	field	collection	water	water	water	planktonic	0	unknown	collection	19	0	ambient	summer	515F_806R	phenol_chloroform
MC2016s053	McCormickB	40.4725	-89.0275	freshwater	water	field	collection	water	water	water	planktonic	0	unknown	collection	19	0	ambient	summer	515F_806R	phenol_chloroform
MC2016s054	McCormickB	40.4725	-89.0275	freshwater	water	field	collection	water	water	water	planktonic	0	unknown	collection	19	0	ambient	summer	515F_806R	phenol_chloroform
MC2016s055	McCormickB	42.0189	-87.9368	freshwater	water	field	collection	plastic	plastic	plastic	unknown plastic	0	unknown	collection	19	0	ambient	summer	515F_806R	phenol_chloroform
MC2016s056	McCormickB	40.4725	-89.0275	freshwater	water	field	collection	water	water	water	planktonic	0	unknown	collection	19	0	ambient	summer	515F_806R	phenol_chloroform
MC2016s057	McCormickB	40.4725	-89.0275	freshwater	water	field	collection	water	water	water	planktonic	0	unknown	collection	19	0	ambient	summer	515F_806R	phenol_chloroform
MC2016s058	McCormickB	40.4725	-89.0275	freshwater	water	field	collection	water	water	water	planktonic	0	unknown	collection	19	0	ambient	summer	515F_806R	phenol_chloroform
MC2016s059	McCormickB	42.0189	-87.9368	freshwater	water	field	collection	plastic	plastic	plastic	unknown plastic	0	unknown	collection	19	0	ambient	summer	515F_806R	phenol_chloroform
MC2016s060	McCormickB	40.4725	-89.0275	freshwater	water	field	collection	organic	organic	organic	biofilm	0	unknown	collection	19	0	ambient	summer	515F_806R	phenol_chloroform
MC2016s061	McCormickB	42.0189	-87.9368	freshwater	water	field	collection	plastic	plastic	plastic	unknown plastic	0	unknown	collection	19	0	ambient	summer	515F_806R	phenol_chloroform
MC2016s062	McCormickB	41.7426	-88.0677	freshwater	water	field	collection	organic	organic	organic	biofilm	0	unknown	collection	18	0	ambient	autumn	515F_806R	phenol_chloroform
MC2016s063	McCormickB	41.7426	-88.0677	freshwater	water	field	collection	organic	organic	organic	biofilm	0	unknown	collection	18	0	ambient	autumn	515F_806R	phenol_chloroform
MC2016s064	McCormickB	41.7426	-88.0677	freshwater	water	field	collection	organic	organic	organic	biofilm	0	unknown	collection	18	0	ambient	autumn	515F_806R	phenol_chloroform
MC2016s065	McCormickB	41.7426	-88.0677	freshwater	water	field	collection	organic	organic	organic	biofilm	0	unknown	collection	18	0	ambient	autumn	515F_806R	phenol_chloroform
MC2016s066	McCormickB	40.3804	-88.953	freshwater	water	field	collection	organic	organic	organic	biofilm	0	unknown	collection	19	0	ambient	summer	515F_806R	phenol_chloroform
MC2016s067	McCormickB	40.3804	-88.953	freshwater	water	field	collection	organic	organic	organic	biofilm	0	unknown	collection	19	0	ambient	summer	515F_806R	phenol_chloroform
MC2016s068	McCormickB	40.3804	-88.953	freshwater	water	field	collection	organic	organic	organic	biofilm	0	unknown	collection	19	0	ambient	summer	515F_806R	phenol_chloroform
MC2016s069	McCormickB	41.8447	-88.1455	freshwater	water	field	collection	water	water	water	planktonic	0	unknown	collection	13	0	ambient	autumn	515F_806R	phenol_chloroform
MC2016s070	McCormickB	40.3804	-88.953	freshwater	water	field	collection	organic	organic	organic	biofilm	0	unknown	collection	19	0	ambient	summer	515F_806R	phenol_chloroform
MC2016s071	McCormickB	41.8447	-88.1455	freshwater	water	field	collection	water	water	water	planktonic	0	unknown	collection	13	0	ambient	autumn	515F_806R	phenol_chloroform
MC2016s072	McCormickB	41.8447	-88.1455	freshwater	water	field	collection	water	water	water	planktonic	0	unknown	collection	13	0	ambient	autumn	515F_806R	phenol_chloroform
MC2016s073	McCormickB	42.0189	-87.9368	freshwater	water	field	collection	water	water	water	planktonic	0	unknown	collection	19	0	ambient	summer	515F_806R	phenol_chloroform
MC2016s074	McCormickB	41.8447	-88.1455	freshwater	water	field	collection	water	water	water	planktonic	0	unknown	collection	13	0	ambient	autumn	515F_806R	phenol_chloroform
MC2016s075	McCormickB	41.8447	-88.1455	freshwater	water	field	collection	water	water	water	planktonic	0	unknown	collection	13	0	ambient	autumn	515F_806R	phenol_chloroform
MC2016s076	McCormickB	41.8447	-88.1455	freshwater	water	field	collection	water	water	water	planktonic	0	unknown	collection	13	0	ambient	autumn	515F_806R	phenol_chloroform
MC2016s077	McCormickB	41.8447	-88.1455	freshwater	water	field	collection	water	water	water	planktonic	0	unknown	collection	13	0	ambient	autumn	515F_806R	phenol_chloroform
MC2016s078	McCormickB	41.8447	-88.1455	freshwater	water	field	collection	water	water	water	planktonic	0	unknown	collection	13	0	ambient	autumn	515F_806R	phenol_chloroform
MC2016s079	McCormickB	41.8447	-88.1455	freshwater	water	field	collection	organic	organic	organic	biofilm	0	unknown	collection	13	0	ambient	autumn	515F_806R	phenol_chloroform
MC2016s080	McCormickB	41.8447	-88.1455	freshwater	water	field	collection	organic	organic	organic	biofilm	0	unknown	collection	13	0	ambient	autumn	515F_806R	phenol_chloroform
MC2016s081	McCormickB	41.8447	-88.1455	freshwater	water	field	collection	organic	organic	organic	biofilm	0	unknown	collection	13	0	ambient	autumn	515F_806R	phenol_chloroform
MC2016s082	McCormickB	41.8447	-88.1455	freshwater	water	field	collection	organic	organic	organic	biofilm	0	unknown	collection	13	0	ambient	autumn	515F_806R	phenol_chloroform
MC2016s083	McCormickB	41.8447	-88.1455	freshwater	water	field	collection	plastic	plastic	plastic	unknown plastic	0	unknown	collection	13	0	ambient	autumn	515F_806R	phenol_chloroform
MC2016s084	McCormickB	42.0189	-87.9368	freshwater	water	field	collection	water	water	water	planktonic	0	unknown	collection	19	0	ambient	summer	515F_806R	phenol_chloroform
MC2016s085	McCormickB	41.8447	-88.1455	freshwater	water	field	collection	plastic	plastic	plastic	unknown plastic	0	unknown	collection	13	0	ambient	autumn	515F_806R	phenol_chloroform
MC2016s086	McCormickB	41.8447	-88.1455	freshwater	water	field	collection	plastic	plastic	plastic	unknown plastic	0	unknown	collection	13	0	ambient	autumn	515F_806R	phenol_chloroform
MC2016s087	McCormickB	41.8447	-88.1455	freshwater	water	field	collection	plastic	plastic	plastic	unknown plastic	0	unknown	collection	13	0	ambient	autumn	515F_806R	phenol_chloroform
MC2016s088	McCormickB	41.7426	-88.0677	freshwater	water	field	collection	water	water	water	planktonic	0	unknown	collection	18	0	ambient	autumn	515F_806R	phenol_chloroform
MC2016s089	McCormickB	41.7426	-88.0677	freshwater	water	field	collection	water	water	water	planktonic	0	unknown	collection	18	0	ambient	autumn	515F_806R	phenol_chloroform
MC2016s090	McCormickB	41.7426	-88.0677	freshwater	water	field	collection	water	water	water	planktonic	0	unknown	collection	18	0	ambient	autumn	515F_806R	phenol_chloroform
MC2016s091	McCormickB	41.7426	-88.0677	freshwater	water	field	collection	water	water	water	planktonic	0	unknown	collection	18	0	ambient	autumn	515F_806R	phenol_chloroform
MC2016s092	McCormickB	41.7426	-88.0677	freshwater	water	field	collection	water	water	water	planktonic	0	unknown	collection	18	0	ambient	autumn	515F_806R	phenol_chloroform
MC2016s093	McCormickB	41.7426	-88.0677	freshwater	water	field	collection	water	water	water	planktonic	0	unknown	collection	18	0	ambient	autumn	515F_806R	phenol_chloroform
MC2016s094	McCormickB	41.7426	-88.0677	freshwater	water	field	collection	water	water	water	planktonic	0	unknown	collection	18	0	ambient	autumn	515F_806R	phenol_chloroform
MC2016s095	McCormickB	42.0189	-87.9368	freshwater	water	field	collection	water	water	water	planktonic	0	unknown	collection	19	0	ambient	summer	515F_806R	phenol_chloroform
MC2016s096	McCormickB	41.7426	-88.0677	freshwater	water	field	collection	water	water	water	planktonic	0	unknown	collection	18	0	ambient	autumn	515F_806R	phenol_chloroform
MC2016s097	McCormickB	41.6971	-88.1605	freshwater	water	field	collection	water	water	water	planktonic	0	unknown	collection	19	0	ambient	summer	515F_806R	phenol_chloroform
MC2016s098	McCormickB	41.6971	-88.1605	freshwater	water	field	collection	water	water	water	planktonic	0	unknown	collection	19	0	ambient	summer	515F_806R	phenol_chloroform
MC2016s099	McCormickB	41.6971	-88.1605	freshwater	water	field	collection	water	water	water	planktonic	0	unknown	collection	19	0	ambient	summer	515F_806R	phenol_chloroform
MC2016s100	McCormickB	41.6971	-88.1605	freshwater	water	field	collection	water	water	water	planktonic	0	unknown	collection	19	0	ambient	summer	515F_806R	phenol_chloroform
MC2016s101	McCormickB	41.6971	-88.1605	freshwater	water	field	collection	water	water	water	planktonic	0	unknown	collection	19	0	ambient	summer	515F_806R	phenol_chloroform
MC2016s102	McCormickB	41.6971	-88.1605	freshwater	water	field	collection	water	water	water	planktonic	0	unknown	collection	19	0	ambient	summer	515F_806R	phenol_chloroform
MC2016s103	McCormickB	41.6971	-88.1605	freshwater	water	field	collection	water	water	water	planktonic	0	unknown	collection	19	0	ambient	summer	515F_806R	phenol_chloroform
MC2016s104	McCormickB	41.6971	-88.1605	freshwater	water	field	collection	water	water	water	planktonic	0	unknown	collection	19	0	ambient	summer	515F_806R	phenol_chloroform
MC2016s105	McCormickB	41.6971	-88.1605	freshwater	water	field	collection	organic	organic	organic	biofilm	0	unknown	collection	19	0	ambient	summer	515F_806R	phenol_chloroform
MC2016s106	McCormickB	42.0189	-87.9368	freshwater	water	field	collection	water	water	water	planktonic	0	unknown	collection	19	0	ambient	summer	515F_806R	phenol_chloroform
MC2016s107	McCormickB	41.6971	-88.1605	freshwater	water	field	collection	organic	organic	organic	biofilm	0	unknown	collection	19	0	ambient	summer	515F_806R	phenol_chloroform
MC2016s108	McCormickB	41.6971	-88.1605	freshwater	water	field	collection	organic	organic	organic	biofilm	0	unknown	collection	19	0	ambient	summer	515F_806R	phenol_chloroform
MC2016s109	McCormickB	41.6971	-88.1605	freshwater	water	field	collection	organic	organic	organic	biofilm	0	unknown	collection	19	0	ambient	summer	515F_806R	phenol_chloroform
MC2016s110	McCormickB	41.6971	-88.1605	freshwater	water	field	collection	plastic	plastic	plastic	unknown plastic	0	unknown	collection	19	0	ambient	summer	515F_806R	phenol_chloroform
MC2016s111	McCormickB	41.6971	-88.1605	freshwater	water	field	collection	plastic	plastic	plastic	unknown plastic	0	unknown	collection	19	0	ambient	summer	515F_806R	phenol_chloroform
MC2016s112	McCormickB	41.6971	-88.1605	freshwater	water	field	collection	plastic	plastic	plastic	unknown plastic	0	unknown	collection	19	0	ambient	summer	515F_806R	phenol_chloroform
MC2016s113	McCormickB	41.6971	-88.1605	freshwater	water	field	collection	plastic	plastic	plastic	unknown plastic	0	unknown	collection	19	0	ambient	summer	515F_806R	phenol_chloroform
MC2016s114	McCormickB	42.0189	-87.9368	freshwater	water	field	collection	water	water	water	planktonic	0	unknown	collection	19	0	ambient	summer	515F_806R	phenol_chloroform
MC2016s115	McCormickB	42.0189	-87.9368	freshwater	water	field	collection	water	water	water	planktonic	0	unknown	collection	19	0	ambient	summer	515F_806R	phenol_chloroform
MC2016s116	McCormickB	40.3804	-88.953	freshwater	water	field	collection	water	water	water	planktonic	0	unknown	collection	19	0	ambient	summer	515F_806R	phenol_chloroform
MC2016s117	McCormickB	40.3804	-88.953	freshwater	water	field	collection	water	water	water	planktonic	0	unknown	collection	19	0	ambient	summer	515F_806R	phenol_chloroform
MC2016s118	McCormickB	40.3804	-88.953	freshwater	water	field	collection	water	water	water	planktonic	0	unknown	collection	19	0	ambient	summer	515F_806R	phenol_chloroform
MC2016s119	McCormickB	40.3804	-88.953	freshwater	water	field	collection	water	water	water	planktonic	0	unknown	collection	19	0	ambient	summer	515F_806R	phenol_chloroform
MC2016s120	McCormickB	40.3804	-88.953	freshwater	water	field	collection	water	water	water	planktonic	0	unknown	collection	19	0	ambient	summer	515F_806R	phenol_chloroform
MC2016s121	McCormickB	40.3804	-88.953	freshwater	water	field	collection	water	water	water	planktonic	0	unknown	collection	19	0	ambient	summer	515F_806R	phenol_chloroform
MC2016s122	McCormickB	40.3804	-88.953	freshwater	water	field	collection	water	water	water	planktonic	0	unknown	collection	19	0	ambient	summer	515F_806R	phenol_chloroform
MC2016s123	McCormickB	42.0189	-87.9368	freshwater	water	field	collection	water	water	water	planktonic	0	unknown	collection	19	0	ambient	summer	515F_806R	phenol_chloroform
MC2016s124	McCormickB	40.3804	-88.953	freshwater	water	field	collection	water	water	water	planktonic	0	unknown	collection	19	0	ambient	summer	515F_806R	phenol_chloroform
MC2016s125	McCormickB	42.022	-87.7102	freshwater	water	field	collection	water	water	water	planktonic	0	unknown	collection	22	0	ambient	summer	515F_806R	phenol_chloroform
MC2016s126	McCormickB	42.022	-87.7102	freshwater	water	field	collection	water	water	water	planktonic	0	unknown	collection	22	0	ambient	summer	515F_806R	phenol_chloroform
MC2016s127	McCormickB	42.022	-87.7102	freshwater	water	field	collection	water	water	water	planktonic	0	unknown	collection	22	0	ambient	summer	515F_806R	phenol_chloroform
MC2016s128	McCormickB	42.022	-87.7102	freshwater	water	field	collection	water	water	water	planktonic	0	unknown	collection	22	0	ambient	summer	515F_806R	phenol_chloroform
MC2016s129	McCormickB	42.022	-87.7102	freshwater	water	field	collection	water	water	water	planktonic	0	unknown	collection	22	0	ambient	summer	515F_806R	phenol_chloroform
MC2016s130	McCormickB	42.022	-87.7102	freshwater	water	field	collection	water	water	water	planktonic	0	unknown	collection	22	0	ambient	summer	515F_806R	phenol_chloroform
MC2016s131	McCormickB	42.022	-87.7102	freshwater	water	field	collection	water	water	water	planktonic	0	unknown	collection	22	0	ambient	summer	515F_806R	phenol_chloroform
MC2016s132	McCormickB	42.022	-87.7102	freshwater	water	field	collection	water	water	water	planktonic	0	unknown	collection	22	0	ambient	summer	515F_806R	phenol_chloroform
MC2016s133	McCormickB	42.022	-87.7102	freshwater	water	field	collection	organic	organic	organic	biofilm	0	unknown	collection	22	0	ambient	summer	515F_806R	phenol_chloroform
MC2016s134	McCormickB	42.0189	-87.9368	freshwater	water	field	collection	water	water	water	planktonic	0	unknown	collection	19	0	ambient	summer	515F_806R	phenol_chloroform
MC2016s135	McCormickB	42.022	-87.7102	freshwater	water	field	collection	organic	organic	organic	biofilm	0	unknown	collection	22	0	ambient	summer	515F_806R	phenol_chloroform
MC2016s136	McCormickB	42.022	-87.7102	freshwater	water	field	collection	organic	organic	organic	biofilm	0	unknown	collection	22	0	ambient	summer	515F_806R	phenol_chloroform
MC2016s137	McCormickB	42.022	-87.7102	freshwater	water	field	collection	organic	organic	organic	biofilm	0	unknown	collection	22	0	ambient	summer	515F_806R	phenol_chloroform
MC2016s138	McCormickB	42.022	-87.7102	freshwater	water	field	collection	plastic	plastic	plastic	unknown plastic	0	unknown	collection	22	0	ambient	summer	515F_806R	phenol_chloroform
MC2016s139	McCormickB	42.022	-87.7102	freshwater	water	field	collection	plastic	plastic	plastic	unknown plastic	0	unknown	collection	22	0	ambient	summer	515F_806R	phenol_chloroform
MC2016s140	McCormickB	42.022	-87.7102	freshwater	water	field	collection	plastic	plastic	plastic	unknown plastic	0	unknown	collection	22	0	ambient	summer	515F_806R	phenol_chloroform
MC2016s141	McCormickB	42.022	-87.7102	freshwater	water	field	collection	plastic	plastic	plastic	unknown plastic	0	unknown	collection	22	0	ambient	summer	515F_806R	phenol_chloroform
MC2016s142	McCormickB	41.8821	-87.959	freshwater	water	field	collection	water	water	water	planktonic	0	unknown	collection	22	0	ambient	summer	515F_806R	phenol_chloroform
MC2016s143	McCormickB	41.8821	-87.959	freshwater	water	field	collection	water	water	water	planktonic	0	unknown	collection	22	0	ambient	summer	515F_806R	phenol_chloroform
MC2016s144	McCormickB	41.8821	-87.959	freshwater	water	field	collection	water	water	water	planktonic	0	unknown	collection	22	0	ambient	summer	515F_806R	phenol_chloroform
MC2016s145	McCormickB	42.0189	-87.9368	freshwater	water	field	collection	organic	organic	organic	biofilm	0	unknown	collection	19	0	ambient	summer	515F_806R	phenol_chloroform
Ob2016s001	Oberbeckmann	52.2119	2.31722	marine	water	field	incubation	plastic	plastic	plastic	other plastic	0	30	late	9.85	35.33	ambient	winter	515F_806R	phenol_chloroform
Ob2016s002	Oberbeckmann	52.2119	2.31722	marine	water	field	incubation	plastic	plastic	plastic	other plastic	0	30	late	9.85	35.33	ambient	winter	515F_806R	phenol_chloroform
Ob2016s003	Oberbeckmann	51.7619	1.26722	marine	water	field	incubation	plastic	plastic	plastic	other plastic	0	30	late	8.21	34.49	ambient	spring	515F_806R	phenol_chloroform
Ob2016s004	Oberbeckmann	51.7619	1.26722	marine	water	field	incubation	plastic	plastic	plastic	other plastic	0	30	late	8.21	34.49	ambient	spring	515F_806R	phenol_chloroform
Ob2016s005	Oberbeckmann	53.7619	1.30056	marine	water	field	incubation	plastic	plastic	plastic	other plastic	0	30	late	8.59	34.62	ambient	winter	515F_806R	phenol_chloroform
Ob2016s006	Oberbeckmann	53.7619	1.30056	marine	water	field	incubation	plastic	plastic	plastic	other plastic	0	30	late	8.59	34.62	ambient	winter	515F_806R	phenol_chloroform
Ob2016s007	Oberbeckmann	53.7619	1.30056	marine	water	field	incubation	plastic	plastic	plastic	other plastic	0	30	late	8.59	34.62	ambient	winter	515F_806R	phenol_chloroform
Ob2016s008	Oberbeckmann	53.7619	1.30056	marine	water	field	incubation	plastic	plastic	plastic	other plastic	0	30	late	7.78	34.69	ambient	spring	515F_806R	phenol_chloroform
Ob2016s009	Oberbeckmann	53.7619	1.30056	marine	water	field	incubation	plastic	plastic	plastic	other plastic	0	30	late	7.78	34.69	ambient	spring	515F_806R	phenol_chloroform
Ob2016s010	Oberbeckmann	53.7619	1.30056	marine	water	field	incubation	plastic	plastic	plastic	other plastic	0	30	late	7.78	34.69	ambient	spring	515F_806R	phenol_chloroform
Ob2016s011	Oberbeckmann	53.7619	1.30056	marine	water	field	incubation	not_plastic	glass	not_plastic	biofilm	0	30	late	7.78	34.69	ambient	spring	515F_806R	phenol_chloroform
Ob2016s012	Oberbeckmann	53.7619	1.30056	marine	water	field	incubation	not_plastic	glass	not_plastic	biofilm	0	30	late	7.78	34.69	ambient	spring	515F_806R	phenol_chloroform
Ob2016s013	Oberbeckmann	52.2119	2.31722	marine	water	field	incubation	plastic	plastic	plastic	other plastic	0	30	late	9.85	35.33	ambient	winter	515F_806R	phenol_chloroform
Ob2016s014	Oberbeckmann	53.7619	1.30056	marine	water	field	incubation	not_plastic	glass	not_plastic	biofilm	0	30	late	7.78	34.69	ambient	spring	515F_806R	phenol_chloroform
Ob2016s015	Oberbeckmann	51.7619	1.26722	marine	water	field	incubation	not_plastic	glass	not_plastic	biofilm	0	30	late	8.21	34.49	ambient	spring	515F_806R	phenol_chloroform
Ob2016s016	Oberbeckmann	51.7619	1.26722	marine	water	field	incubation	not_plastic	glass	not_plastic	biofilm	0	30	late	8.21	34.49	ambient	spring	515F_806R	phenol_chloroform
Ob2016s017	Oberbeckmann	51.7619	1.26722	marine	water	field	incubation	not_plastic	glass	not_plastic	biofilm	0	30	late	8.21	34.49	ambient	spring	515F_806R	phenol_chloroform
Ob2016s018	Oberbeckmann	52.2119	2.31722	marine	water	field	incubation	not_plastic	glass	not_plastic	biofilm	0	30	late	7.35	34.78	ambient	spring	515F_806R	phenol_chloroform
Ob2016s019	Oberbeckmann	52.2119	2.31722	marine	water	field	incubation	not_plastic	glass	not_plastic	biofilm	0	30	late	7.35	34.78	ambient	spring	515F_806R	phenol_chloroform
Ob2016s020	Oberbeckmann	52.2119	2.31722	marine	water	field	incubation	not_plastic	glass	not_plastic	biofilm	0	30	late	7.35	34.78	ambient	spring	515F_806R	phenol_chloroform
Ob2016s021	Oberbeckmann	53.7619	1.30056	marine	water	field	incubation	plastic	plastic	plastic	other plastic	0	30	late	9.85	35.33	ambient	summer	515F_806R	phenol_chloroform
Ob2016s022	Oberbeckmann	53.7619	1.30056	marine	water	field	incubation	plastic	plastic	plastic	other plastic	0	30	late	9.85	35.33	ambient	summer	515F_806R	phenol_chloroform
Ob2016s023	Oberbeckmann	53.7619	1.30056	marine	water	field	incubation	plastic	plastic	plastic	other plastic	0	30	late	9.85	35.33	ambient	summer	515F_806R	phenol_chloroform
Ob2016s024	Oberbeckmann	52.2119	2.31722	marine	water	field	incubation	plastic	plastic	plastic	other plastic	0	30	late	7.35	34.78	ambient	spring	515F_806R	phenol_chloroform
Ob2016s025	Oberbeckmann	51.7619	1.26722	marine	water	field	incubation	plastic	plastic	plastic	other plastic	0	30	late	18.29	34.19	ambient	summer	515F_806R	phenol_chloroform
Ob2016s026	Oberbeckmann	51.7619	1.26722	marine	water	field	incubation	plastic	plastic	plastic	other plastic	0	30	late	18.29	34.19	ambient	summer	515F_806R	phenol_chloroform
Ob2016s027	Oberbeckmann	51.7619	1.26722	marine	water	field	incubation	plastic	plastic	plastic	other plastic	0	30	late	18.29	34.19	ambient	summer	515F_806R	phenol_chloroform
Ob2016s028	Oberbeckmann	52.2119	2.31722	marine	water	field	incubation	plastic	plastic	plastic	other plastic	0	30	late	17.89	34.98	ambient	summer	515F_806R	phenol_chloroform
Ob2016s029	Oberbeckmann	52.2119	2.31722	marine	water	field	incubation	plastic	plastic	plastic	other plastic	0	30	late	17.89	34.98	ambient	summer	515F_806R	phenol_chloroform
Ob2016s030	Oberbeckmann	52.2119	2.31722	marine	water	field	incubation	plastic	plastic	plastic	other plastic	0	30	late	17.89	34.98	ambient	summer	515F_806R	phenol_chloroform
Ob2016s031	Oberbeckmann	53.7619	1.30056	marine	water	field	incubation	water	water	water	planktonic	0	30	late	7.35	34.78	ambient	summer	515F_806R	phenol_chloroform
Ob2016s032	Oberbeckmann	53.7619	1.30056	marine	water	field	incubation	water	water	water	planktonic	0	30	late	7.35	34.78	ambient	summer	515F_806R	phenol_chloroform
Ob2016s033	Oberbeckmann	53.7619	1.30056	marine	water	field	incubation	water	water	water	planktonic	0	30	late	7.35	34.78	ambient	summer	515F_806R	phenol_chloroform
Ob2016s034	Oberbeckmann	53.7619	1.30056	marine	water	field	incubation	water	water	water	planktonic	0	30	late	7.35	34.78	ambient	summer	515F_806R	phenol_chloroform
Ob2016s035	Oberbeckmann	52.2119	2.31722	marine	water	field	incubation	plastic	plastic	plastic	other plastic	0	30	late	7.35	34.78	ambient	spring	515F_806R	phenol_chloroform
Ob2016s036	Oberbeckmann	51.7619	1.26722	marine	water	field	incubation	water	water	water	planktonic	0	30	late	18.29	34.19	ambient	summer	515F_806R	phenol_chloroform
Ob2016s037	Oberbeckmann	51.7619	1.26722	marine	water	field	incubation	water	water	water	planktonic	0	30	late	18.29	34.19	ambient	summer	515F_806R	phenol_chloroform
Ob2016s038	Oberbeckmann	51.7619	1.26722	marine	water	field	incubation	water	water	water	planktonic	0	30	late	18.29	34.19	ambient	summer	515F_806R	phenol_chloroform
Ob2016s039	Oberbeckmann	51.7619	1.26722	marine	water	field	incubation	water	water	water	planktonic	0	30	late	18.29	34.19	ambient	summer	515F_806R	phenol_chloroform
Ob2016s040	Oberbeckmann	52.2119	2.31722	marine	water	field	incubation	water	water	water	planktonic	0	30	late	17.89	34.98	ambient	summer	515F_806R	phenol_chloroform
Ob2016s041	Oberbeckmann	52.2119	2.31722	marine	water	field	incubation	water	water	water	planktonic	0	30	late	17.89	34.98	ambient	summer	515F_806R	phenol_chloroform
Ob2016s042	Oberbeckmann	52.2119	2.31722	marine	water	field	incubation	water	water	water	planktonic	0	30	late	17.89	34.98	ambient	summer	515F_806R	phenol_chloroform
Ob2016s043	Oberbeckmann	52.2119	2.31722	marine	water	field	incubation	water	water	water	planktonic	0	30	late	17.89	34.98	ambient	summer	515F_806R	phenol_chloroform
Ob2016s044	Oberbeckmann	52.2119	2.31722	marine	water	field	incubation	plastic	plastic	plastic	other plastic	0	30	late	9.85	35.33	ambient	winter	515F_806R	phenol_chloroform
Ob2016s045	Oberbeckmann	52.2119	2.31722	marine	water	field	incubation	plastic	plastic	plastic	other plastic	0	30	late	9.85	35.33	ambient	winter	515F_806R	phenol_chloroform
Ob2016s046	Oberbeckmann	52.2119	2.31722	marine	water	field	incubation	plastic	plastic	plastic	other plastic	0	30	late	7.35	34.78	ambient	spring	515F_806R	phenol_chloroform
Ob2016s047	Oberbeckmann	52.2119	2.31722	marine	water	field	incubation	plastic	plastic	plastic	other plastic	0	30	late	7.35	34.78	ambient	spring	515F_806R	phenol_chloroform
Ob2016s048	Oberbeckmann	52.2119	2.31722	marine	water	field	incubation	plastic	plastic	plastic	other plastic	0	30	late	7.35	34.78	ambient	spring	515F_806R	phenol_chloroform
Ob2016s049	Oberbeckmann	52.2119	2.31722	marine	water	field	incubation	plastic	plastic	plastic	other plastic	0	30	late	7.35	34.78	ambient	spring	515F_806R	phenol_chloroform
Ob2016s050	Oberbeckmann	51.7619	1.26722	marine	water	field	incubation	plastic	plastic	plastic	other plastic	0	30	late	8.41	35.14	ambient	winter	515F_806R	phenol_chloroform
Ob2016s051	Oberbeckmann	51.7619	1.26722	marine	water	field	incubation	plastic	plastic	plastic	other plastic	0	30	late	8.41	35.14	ambient	winter	515F_806R	phenol_chloroform
Ob2016s052	Oberbeckmann	51.7619	1.26722	marine	water	field	incubation	plastic	plastic	plastic	other plastic	0	30	late	8.21	34.49	ambient	spring	515F_806R	phenol_chloroform
Ob2016s053	Oberbeckmann	51.7619	1.26722	marine	water	field	incubation	plastic	plastic	plastic	other plastic	0	30	late	8.21	34.49	ambient	spring	515F_806R	phenol_chloroform
Ob2016s054	Oberbeckmann	51.7619	1.26722	marine	water	field	incubation	plastic	plastic	plastic	other plastic	0	30	late	8.21	34.49	ambient	spring	515F_806R	phenol_chloroform
Ob2016s055	Oberbeckmann	53.7619	1.30056	marine	water	field	incubation	plastic	plastic	plastic	other plastic	0	30	late	8.59	34.62	ambient	winter	515F_806R	phenol_chloroform
Ob2016s056	Oberbeckmann	53.7619	1.30056	marine	water	field	incubation	plastic	plastic	plastic	other plastic	0	30	late	8.59	34.62	ambient	winter	515F_806R	phenol_chloroform
Ob2016s057	Oberbeckmann	51.7619	1.26722	marine	water	field	incubation	plastic	plastic	plastic	other plastic	0	30	late	8.41	35.14	ambient	winter	515F_806R	phenol_chloroform
Ob2016s058	Oberbeckmann	53.7619	1.30056	marine	water	field	incubation	plastic	plastic	plastic	other plastic	0	30	late	8.59	34.62	ambient	winter	515F_806R	phenol_chloroform
Ob2016s059	Oberbeckmann	53.7619	1.30056	marine	water	field	incubation	plastic	plastic	plastic	other plastic	0	30	late	7.78	34.69	ambient	spring	515F_806R	phenol_chloroform
Ob2016s060	Oberbeckmann	53.7619	1.30056	marine	water	field	incubation	plastic	plastic	plastic	other plastic	0	30	late	7.78	34.69	ambient	spring	515F_806R	phenol_chloroform
Ob2016s061	Oberbeckmann	53.7619	1.30056	marine	water	field	incubation	plastic	plastic	plastic	other plastic	0	30	late	7.78	34.69	ambient	spring	515F_806R	phenol_chloroform
Ob2016s062	Oberbeckmann	53.7619	1.30056	marine	water	field	incubation	not_plastic	glass	not_plastic	biofilm	0	30	late	7.78	34.69	ambient	spring	515F_806R	phenol_chloroform
Ob2016s063	Oberbeckmann	53.7619	1.30056	marine	water	field	incubation	not_plastic	glass	not_plastic	biofilm	0	30	late	7.78	34.69	ambient	spring	515F_806R	phenol_chloroform
Ob2016s064	Oberbeckmann	53.7619	1.30056	marine	water	field	incubation	not_plastic	glass	not_plastic	biofilm	0	30	late	7.78	34.69	ambient	spring	515F_806R	phenol_chloroform
Ob2016s065	Oberbeckmann	51.7619	1.26722	marine	water	field	incubation	not_plastic	glass	not_plastic	biofilm	0	30	late	8.21	34.49	ambient	spring	515F_806R	phenol_chloroform
Ob2016s066	Oberbeckmann	51.7619	1.26722	marine	water	field	incubation	not_plastic	glass	not_plastic	biofilm	0	30	late	8.21	34.49	ambient	spring	515F_806R	phenol_chloroform
Ob2016s067	Oberbeckmann	51.7619	1.26722	marine	water	field	incubation	not_plastic	glass	not_plastic	biofilm	0	30	late	8.21	34.49	ambient	spring	515F_806R	phenol_chloroform
Ob2016s068	Oberbeckmann	51.7619	1.26722	marine	water	field	incubation	plastic	plastic	plastic	other plastic	0	30	late	8.41	35.14	ambient	winter	515F_806R	phenol_chloroform
Ob2016s069	Oberbeckmann	52.2119	2.31722	marine	water	field	incubation	not_plastic	glass	not_plastic	biofilm	0	30	late	7.35	34.78	ambient	spring	515F_806R	phenol_chloroform
Ob2016s070	Oberbeckmann	52.2119	2.31722	marine	water	field	incubation	not_plastic	glass	not_plastic	biofilm	0	30	late	7.35	34.78	ambient	spring	515F_806R	phenol_chloroform
Ob2016s071	Oberbeckmann	52.2119	2.31722	marine	water	field	incubation	not_plastic	glass	not_plastic	biofilm	0	30	late	7.35	34.78	ambient	spring	515F_806R	phenol_chloroform
Ob2016s072	Oberbeckmann	53.7619	1.30056	marine	water	field	incubation	plastic	plastic	plastic	other plastic	0	30	late	8.41	35.14	ambient	summer	515F_806R	phenol_chloroform
Ob2016s073	Oberbeckmann	53.7619	1.30056	marine	water	field	incubation	plastic	plastic	plastic	other plastic	0	30	late	8.41	35.14	ambient	summer	515F_806R	phenol_chloroform
Ob2016s074	Oberbeckmann	53.7619	1.30056	marine	water	field	incubation	plastic	plastic	plastic	other plastic	0	30	late	8.41	35.14	ambient	summer	515F_806R	phenol_chloroform
Ob2016s075	Oberbeckmann	51.7619	1.26722	marine	water	field	incubation	plastic	plastic	plastic	other plastic	0	30	late	18.29	34.19	ambient	summer	515F_806R	phenol_chloroform
Ob2016s076	Oberbeckmann	51.7619	1.26722	marine	water	field	incubation	plastic	plastic	plastic	other plastic	0	30	late	18.29	34.19	ambient	summer	515F_806R	phenol_chloroform
Ob2016s077	Oberbeckmann	51.7619	1.26722	marine	water	field	incubation	plastic	plastic	plastic	other plastic	0	30	late	18.29	34.19	ambient	summer	515F_806R	phenol_chloroform
Ob2016s078	Oberbeckmann	52.2119	2.31722	marine	water	field	incubation	plastic	plastic	plastic	other plastic	0	30	late	17.89	34.98	ambient	summer	515F_806R	phenol_chloroform
Ob2016s079	Oberbeckmann	51.7619	1.26722	marine	water	field	incubation	plastic	plastic	plastic	other plastic	0	30	late	8.41	35.14	ambient	winter	515F_806R	phenol_chloroform
Ob2016s080	Oberbeckmann	52.2119	2.31722	marine	water	field	incubation	plastic	plastic	plastic	other plastic	0	30	late	17.89	34.98	ambient	summer	515F_806R	phenol_chloroform
Ob2016s081	Oberbeckmann	52.2119	2.31722	marine	water	field	incubation	plastic	plastic	plastic	other plastic	0	30	late	17.89	34.98	ambient	summer	515F_806R	phenol_chloroform
Ob2016s082	Oberbeckmann	53.7619	1.30056	marine	water	field	incubation	water	water	water	planktonic	0	30	late	17.89	34.98	ambient	summer	515F_806R	phenol_chloroform
Ob2016s083	Oberbeckmann	53.7619	1.30056	marine	water	field	incubation	water	water	water	planktonic	0	30	late	17.89	34.98	ambient	summer	515F_806R	phenol_chloroform
Ob2016s084	Oberbeckmann	53.7619	1.30056	marine	water	field	incubation	water	water	water	planktonic	0	30	late	17.89	34.98	ambient	summer	515F_806R	phenol_chloroform
Ob2016s085	Oberbeckmann	53.7619	1.30056	marine	water	field	incubation	water	water	water	planktonic	0	30	late	17.89	34.98	ambient	summer	515F_806R	phenol_chloroform
Ob2016s086	Oberbeckmann	51.7619	1.26722	marine	water	field	incubation	water	water	water	planktonic	0	30	late	18.29	34.19	ambient	summer	515F_806R	phenol_chloroform
Ob2016s087	Oberbeckmann	51.7619	1.26722	marine	water	field	incubation	water	water	water	planktonic	0	30	late	18.29	34.19	ambient	summer	515F_806R	phenol_chloroform
Ob2016s088	Oberbeckmann	51.7619	1.26722	marine	water	field	incubation	water	water	water	planktonic	0	30	late	18.29	34.19	ambient	summer	515F_806R	phenol_chloroform
Ob2016s089	Oberbeckmann	51.7619	1.26722	marine	water	field	incubation	water	water	water	planktonic	0	30	late	18.29	34.19	ambient	summer	515F_806R	phenol_chloroform
Ob2016s090	Oberbeckmann	51.7619	1.26722	marine	water	field	incubation	plastic	plastic	plastic	other plastic	0	30	late	8.21	34.49	ambient	spring	515F_806R	phenol_chloroform
Ob2016s091	Oberbeckmann	52.2119	2.31722	marine	water	field	incubation	water	water	water	planktonic	0	30	late	17.89	34.98	ambient	summer	515F_806R	phenol_chloroform
Ob2016s092	Oberbeckmann	52.2119	2.31722	marine	water	field	incubation	water	water	water	planktonic	0	30	late	17.89	34.98	ambient	summer	515F_806R	phenol_chloroform
Ob2016s093	Oberbeckmann	52.2119	2.31722	marine	water	field	incubation	water	water	water	planktonic	0	30	late	17.89	34.98	ambient	summer	515F_806R	phenol_chloroform
Ob2016s094	Oberbeckmann	52.2119	2.31722	marine	water	field	incubation	water	water	water	planktonic	0	30	late	17.89	34.98	ambient	summer	515F_806R	phenol_chloroform
Ob2018s001	OberbeckmannB	54.1462	11.8434	aquatic	water	field	collection	water	freeliving	water	planktonic	0	unknown	collection	17.4	14.7	ambient	autumn	515F_806R	phenol_chlorofom
Ob2018s002	OberbeckmannB	54.1462	11.8434	aquatic	water	field	collection	water	freeliving	water	planktonic	0	unknown	collection	17.4	14.7	ambient	autumn	515F_806R	phenol_chlorofom
Ob2018s003	OberbeckmannB	54.106	12.0962	aquatic	water	field	collection	water	particleassociated	water	biofilm	0	unknown	collection	17.95	10.05	ambient	autumn	515F_806R	phenol_chlorofom
Ob2018s004	OberbeckmannB	54.1805	12.0872	aquatic	water	field	incubation	organic	wood	organic	planktonic	0	14	late	18.3	13.45	ambient	autumn	515F_806R	phenol_chlorofom
Ob2018s005	OberbeckmannB	54.1805	12.0872	aquatic	water	field	incubation	organic	wood	organic	planktonic	0	14	late	18.3	13.45	ambient	autumn	515F_806R	phenol_chlorofom
Ob2018s006	OberbeckmannB	54.1805	12.0872	aquatic	water	field	incubation	organic	wood	organic	planktonic	0	14	late	18.3	13.45	ambient	autumn	515F_806R	phenol_chlorofom
Ob2018s007	OberbeckmannB	51.7619	1.26722	aquatic	water	field	incubation	plastic	pe	pe	aliphatic	0	14	late	15.2	0	ambient	spring	515F_806R	phenol_chlorofom
Ob2018s008	OberbeckmannB	51.7619	1.26722	aquatic	water	field	incubation	plastic	pe	pe	aliphatic	0	14	late	15.2	0	ambient	spring	515F_806R	phenol_chlorofom
Ob2018s009	OberbeckmannB	51.7619	1.26722	aquatic	water	field	incubation	plastic	pe	pe	aliphatic	0	14	late	15.2	0	ambient	spring	515F_806R	phenol_chlorofom
Ob2018s010	OberbeckmannB	54.1831	12.0954	aquatic	water	field	incubation	plastic	ps	ps	other plastic	0	14	late	15.2	0	ambient	spring	515F_806R	phenol_chlorofom
Ob2018s011	OberbeckmannB	54.1831	12.0954	aquatic	water	field	incubation	plastic	ps	ps	other plastic	0	14	late	15.2	0	ambient	spring	515F_806R	phenol_chlorofom
Ob2018s012	OberbeckmannB	54.1831	12.0954	aquatic	water	field	incubation	plastic	ps	ps	other plastic	0	14	late	15.2	0	ambient	spring	515F_806R	phenol_chlorofom
Ob2018s013	OberbeckmannB	54.1805	12.0872	aquatic	water	field	incubation	organic	wood	organic	planktonic	0	14	late	15.2	0	ambient	spring	515F_806R	phenol_chlorofom
Ob2018s014	OberbeckmannB	54.106	12.0962	aquatic	water	field	collection	water	particleassociated	water	biofilm	0	unknown	collection	17.95	10.05	ambient	autumn	515F_806R	phenol_chlorofom
Ob2018s015	OberbeckmannB	54.1805	12.0872	aquatic	water	field	incubation	organic	wood	organic	planktonic	0	14	late	15.2	0	ambient	spring	515F_806R	phenol_chlorofom
Ob2018s016	OberbeckmannB	54.1805	12.0872	aquatic	water	field	incubation	organic	wood	organic	planktonic	0	14	late	15.2	0	ambient	spring	515F_806R	phenol_chlorofom
Ob2018s017	OberbeckmannB	51.7619	1.26722	aquatic	water	field	incubation	plastic	pe	pe	aliphatic	0	14	late	14.75	0	ambient	spring	515F_806R	phenol_chlorofom
Ob2018s018	OberbeckmannB	51.7619	1.26722	aquatic	water	field	incubation	plastic	pe	pe	aliphatic	0	14	late	14.75	0	ambient	spring	515F_806R	phenol_chlorofom
Ob2018s019	OberbeckmannB	51.7619	1.26722	aquatic	water	field	incubation	plastic	pe	pe	aliphatic	0	14	late	14.75	0	ambient	spring	515F_806R	phenol_chlorofom
Ob2018s020	OberbeckmannB	54.1831	12.0954	aquatic	water	field	incubation	plastic	ps	ps	other plastic	0	14	late	14.75	0	ambient	spring	515F_806R	phenol_chlorofom
Ob2018s021	OberbeckmannB	54.1831	12.0954	aquatic	water	field	incubation	plastic	ps	ps	other plastic	0	14	late	14.75	0	ambient	spring	515F_806R	phenol_chlorofom
Ob2018s022	OberbeckmannB	54.1831	12.0954	aquatic	water	field	incubation	plastic	ps	ps	other plastic	0	14	late	14.75	0	ambient	spring	515F_806R	phenol_chlorofom
Ob2018s023	OberbeckmannB	54.1805	12.0872	aquatic	water	field	incubation	organic	wood	organic	planktonic	0	14	late	14.75	0	ambient	spring	515F_806R	phenol_chlorofom
Ob2018s024	OberbeckmannB	54.1805	12.0872	aquatic	water	field	incubation	organic	wood	organic	planktonic	0	14	late	14.75	0	ambient	spring	515F_806R	phenol_chlorofom
Ob2018s025	OberbeckmannB	54.0973	12.1513	aquatic	water	field	collection	water	freeliving	water	planktonic	0	unknown	collection	17.6	6.55	ambient	autumn	515F_806R	phenol_chlorofom
Ob2018s026	OberbeckmannB	54.1805	12.0872	aquatic	water	field	incubation	organic	wood	organic	planktonic	0	14	late	14.75	0	ambient	spring	515F_806R	phenol_chlorofom
Ob2018s027	OberbeckmannB	54.106	12.0962	aquatic	water	field	collection	water	particleassociated	water	biofilm	0	unknown	collection	15.2	0	ambient	spring	515F_806R	phenol_chlorofom
Ob2018s028	OberbeckmannB	54.106	12.0962	aquatic	water	field	collection	water	particleassociated	water	biofilm	0	unknown	collection	15.2	0	ambient	spring	515F_806R	phenol_chlorofom
Ob2018s029	OberbeckmannB	54.106	12.0962	aquatic	water	field	collection	water	particleassociated	water	biofilm	0	unknown	collection	15.2	0	ambient	spring	515F_806R	phenol_chlorofom
Ob2018s030	OberbeckmannB	54.0973	12.1513	aquatic	water	field	collection	water	freeliving	water	planktonic	0	unknown	collection	15.2	0	ambient	spring	515F_806R	phenol_chlorofom
Ob2018s031	OberbeckmannB	54.0973	12.1513	aquatic	water	field	collection	water	freeliving	water	planktonic	0	unknown	collection	15.2	0	ambient	spring	515F_806R	phenol_chlorofom
Ob2018s032	OberbeckmannB	54.0973	12.1513	aquatic	water	field	collection	water	freeliving	water	planktonic	0	unknown	collection	15.2	0	ambient	spring	515F_806R	phenol_chlorofom
Ob2018s033	OberbeckmannB	54.106	12.0962	aquatic	water	field	collection	water	particleassociated	water	biofilm	0	unknown	collection	14.75	0	ambient	spring	515F_806R	phenol_chlorofom
Ob2018s034	OberbeckmannB	54.106	12.0962	aquatic	water	field	collection	water	particleassociated	water	biofilm	0	unknown	collection	14.75	0	ambient	spring	515F_806R	phenol_chlorofom
Ob2018s035	OberbeckmannB	54.106	12.0962	aquatic	water	field	collection	water	particleassociated	water	biofilm	0	unknown	collection	14.75	0	ambient	spring	515F_806R	phenol_chlorofom
Ob2018s036	OberbeckmannB	54.0973	12.1513	aquatic	water	field	collection	water	freeliving	water	planktonic	0	unknown	collection	17.6	6.55	ambient	autumn	515F_806R	phenol_chlorofom
Ob2018s037	OberbeckmannB	54.0973	12.1513	aquatic	water	field	collection	water	freeliving	water	planktonic	0	unknown	collection	14.75	0	ambient	spring	515F_806R	phenol_chlorofom
Ob2018s038	OberbeckmannB	54.0973	12.1513	aquatic	water	field	collection	water	freeliving	water	planktonic	0	unknown	collection	14.75	0	ambient	spring	515F_806R	phenol_chlorofom
Ob2018s039	OberbeckmannB	54.106	12.0962	aquatic	water	field	collection	water	rinse_pe	water	planktonic	0	unknown	collection	15.2	0	ambient	spring	515F_806R	phenol_chlorofom
Ob2018s040	OberbeckmannB	54.106	12.0962	aquatic	water	field	collection	water	rinse_pe	water	planktonic	0	unknown	collection	15.2	0	ambient	spring	515F_806R	phenol_chlorofom
Ob2018s041	OberbeckmannB	54.106	12.0962	aquatic	water	field	collection	water	rinse_pe	water	planktonic	0	unknown	collection	15.2	0	ambient	spring	515F_806R	phenol_chlorofom
Ob2018s042	OberbeckmannB	54.1805	12.0872	aquatic	water	field	collection	water	rinse_ps	water	planktonic	0	unknown	collection	15.2	0	ambient	spring	515F_806R	phenol_chlorofom
Ob2018s043	OberbeckmannB	54.1805	12.0872	aquatic	water	field	collection	water	rinse_ps	water	planktonic	0	unknown	collection	15.2	0	ambient	spring	515F_806R	phenol_chlorofom
Ob2018s044	OberbeckmannB	54.1805	12.0872	aquatic	water	field	collection	water	rinse_ps	water	planktonic	0	unknown	collection	15.2	0	ambient	spring	515F_806R	phenol_chlorofom
Ob2018s045	OberbeckmannB	54.1805	12.0872	aquatic	water	field	collection	water	rinse_wood	water	planktonic	0	unknown	collection	15.2	0	ambient	spring	515F_806R	phenol_chlorofom
Ob2018s046	OberbeckmannB	54.1805	12.0872	aquatic	water	field	collection	water	rinse_wood	water	planktonic	0	unknown	collection	15.2	0	ambient	spring	515F_806R	phenol_chlorofom
Ob2018s047	OberbeckmannB	54.0973	12.1513	aquatic	water	field	collection	water	freeliving	water	planktonic	0	unknown	collection	17.6	6.55	ambient	autumn	515F_806R	phenol_chlorofom
Ob2018s048	OberbeckmannB	54.1805	12.0872	aquatic	water	field	collection	water	rinse_wood	water	planktonic	0	unknown	collection	15.2	0	ambient	spring	515F_806R	phenol_chlorofom
Ob2018s049	OberbeckmannB	54.106	12.0962	aquatic	water	field	collection	water	rinse_pe	water	planktonic	0	unknown	collection	14.75	0	ambient	spring	515F_806R	phenol_chlorofom
Ob2018s050	OberbeckmannB	54.106	12.0962	aquatic	water	field	collection	water	rinse_pe	water	planktonic	0	unknown	collection	14.75	0	ambient	spring	515F_806R	phenol_chlorofom
Ob2018s051	OberbeckmannB	54.106	12.0962	aquatic	water	field	collection	water	rinse_pe	water	planktonic	0	unknown	collection	14.75	0	ambient	spring	515F_806R	phenol_chlorofom
Ob2018s052	OberbeckmannB	54.1805	12.0872	aquatic	water	field	collection	water	rinse_ps	water	planktonic	0	unknown	collection	14.75	0	ambient	spring	515F_806R	phenol_chlorofom
Ob2018s053	OberbeckmannB	54.1805	12.0872	aquatic	water	field	collection	water	rinse_ps	water	planktonic	0	unknown	collection	14.75	0	ambient	spring	515F_806R	phenol_chlorofom
Ob2018s054	OberbeckmannB	54.1805	12.0872	aquatic	water	field	collection	water	rinse_ps	water	planktonic	0	unknown	collection	14.75	0	ambient	spring	515F_806R	phenol_chlorofom
Ob2018s055	OberbeckmannB	54.1805	12.0872	aquatic	water	field	collection	water	rinse_wood	water	planktonic	0	unknown	collection	14.75	0	ambient	spring	515F_806R	phenol_chlorofom
Ob2018s056	OberbeckmannB	54.1805	12.0872	aquatic	water	field	collection	water	rinse_wood	water	planktonic	0	unknown	collection	14.75	0	ambient	spring	515F_806R	phenol_chlorofom
Ob2018s057	OberbeckmannB	54.1805	12.0872	aquatic	water	field	collection	water	rinse_wood	water	planktonic	0	unknown	collection	14.75	0	ambient	spring	515F_806R	phenol_chlorofom
Ob2018s058	OberbeckmannB	54.0973	12.1513	aquatic	water	field	collection	water	particleassociated	water	biofilm	0	unknown	collection	17.6	6.55	ambient	autumn	515F_806R	phenol_chlorofom
Ob2018s059	OberbeckmannB	54.0973	12.1513	aquatic	water	field	collection	water	particleassociated	water	biofilm	0	unknown	collection	17.6	6.55	ambient	autumn	515F_806R	phenol_chlorofom
Ob2018s060	OberbeckmannB	54.0973	12.1513	aquatic	water	field	collection	water	particleassociated	water	biofilm	0	unknown	collection	17.6	6.55	ambient	autumn	515F_806R	phenol_chlorofom
Ob2018s061	OberbeckmannB	54.1831	12.0954	aquatic	water	field	collection	water	freeliving	water	planktonic	0	unknown	collection	17	13.45	ambient	autumn	515F_806R	phenol_chlorofom
Ob2018s062	OberbeckmannB	54.1831	12.0954	aquatic	water	field	collection	water	particleassociated	water	biofilm	0	unknown	collection	17	13.45	ambient	autumn	515F_806R	phenol_chlorofom
Ob2018s063	OberbeckmannB	54.1462	11.8434	aquatic	water	field	collection	water	freeliving	water	planktonic	0	unknown	collection	17.4	14.7	ambient	autumn	515F_806R	phenol_chlorofom
Ob2018s064	OberbeckmannB	54.1831	12.0954	aquatic	water	field	collection	water	particleassociated	water	biofilm	0	unknown	collection	17	13.45	ambient	autumn	515F_806R	phenol_chlorofom
Ob2018s065	OberbeckmannB	54.1831	12.0954	aquatic	water	field	collection	water	particleassociated	water	biofilm	0	unknown	collection	17	13.45	ambient	autumn	515F_806R	phenol_chlorofom
Ob2018s066	OberbeckmannB	54.1805	12.0872	aquatic	water	field	collection	water	freeliving	water	planktonic	0	unknown	collection	18.3	13.45	ambient	autumn	515F_806R	phenol_chlorofom
Ob2018s067	OberbeckmannB	54.1805	12.0872	aquatic	water	field	collection	water	freeliving	water	planktonic	0	unknown	collection	18.3	13.45	ambient	autumn	515F_806R	phenol_chlorofom
Ob2018s068	OberbeckmannB	54.1805	12.0872	aquatic	water	field	collection	water	particleassociated	water	biofilm	0	unknown	collection	18.3	13.45	ambient	autumn	515F_806R	phenol_chlorofom
Ob2018s069	OberbeckmannB	54.1805	12.0872	aquatic	water	field	collection	water	particleassociated	water	biofilm	0	unknown	collection	18.3	13.45	ambient	autumn	515F_806R	phenol_chlorofom
Ob2018s070	OberbeckmannB	54.1805	12.0872	aquatic	water	field	collection	water	particleassociated	water	biofilm	0	unknown	collection	18.3	13.45	ambient	autumn	515F_806R	phenol_chlorofom
Ob2018s071	OberbeckmannB	54.1462	11.8434	aquatic	water	field	collection	water	rinse_pe	water	planktonic	0	unknown	collection	17.4	14.7	ambient	autumn	515F_806R	phenol_chlorofom
Ob2018s072	OberbeckmannB	54.1462	11.8434	aquatic	water	field	collection	water	rinse_pe	water	planktonic	0	unknown	collection	17.4	14.7	ambient	autumn	515F_806R	phenol_chlorofom
Ob2018s073	OberbeckmannB	54.1462	11.8434	aquatic	water	field	collection	water	rinse_pe	water	planktonic	0	unknown	collection	17.4	14.7	ambient	autumn	515F_806R	phenol_chlorofom
Ob2018s074	OberbeckmannB	54.1462	11.8434	aquatic	water	field	collection	water	particleassociated	water	biofilm	0	unknown	collection	17.4	14.7	ambient	autumn	515F_806R	phenol_chlorofom
Ob2018s075	OberbeckmannB	54.0973	12.1513	aquatic	water	field	collection	water	rinse_pe	water	planktonic	0	unknown	collection	17.6	6.55	ambient	autumn	515F_806R	phenol_chlorofom
Ob2018s076	OberbeckmannB	54.0973	12.1513	aquatic	water	field	collection	water	rinse_pe	water	planktonic	0	unknown	collection	17.6	6.55	ambient	autumn	515F_806R	phenol_chlorofom
Ob2018s077	OberbeckmannB	54.1831	12.0954	aquatic	water	field	collection	water	rinse_pe	water	planktonic	0	unknown	collection	17	13.45	ambient	autumn	515F_806R	phenol_chlorofom
Ob2018s078	OberbeckmannB	54.1831	12.0954	aquatic	water	field	collection	water	rinse_pe	water	planktonic	0	unknown	collection	17	13.45	ambient	autumn	515F_806R	phenol_chlorofom
Ob2018s079	OberbeckmannB	54.1831	12.0954	aquatic	water	field	collection	water	rinse_pe	water	planktonic	0	unknown	collection	17	13.45	ambient	autumn	515F_806R	phenol_chlorofom
Ob2018s080	OberbeckmannB	54.1805	12.0872	aquatic	water	field	collection	water	rinse_pe	water	planktonic	0	unknown	collection	18.3	13.45	ambient	autumn	515F_806R	phenol_chlorofom
Ob2018s081	OberbeckmannB	54.1805	12.0872	aquatic	water	field	collection	water	rinse_pe	water	planktonic	0	unknown	collection	18.3	13.45	ambient	autumn	515F_806R	phenol_chlorofom
Ob2018s082	OberbeckmannB	54.1805	12.0872	aquatic	water	field	collection	water	rinse_pe	water	planktonic	0	unknown	collection	18.3	13.45	ambient	autumn	515F_806R	phenol_chlorofom
Ob2018s083	OberbeckmannB	54.1462	11.8434	aquatic	water	field	collection	water	rinse_ps	water	planktonic	0	unknown	collection	17.4	14.7	ambient	autumn	515F_806R	phenol_chlorofom
Ob2018s084	OberbeckmannB	54.1462	11.8434	aquatic	water	field	collection	water	rinse_ps	water	planktonic	0	unknown	collection	17.4	14.7	ambient	autumn	515F_806R	phenol_chlorofom
Ob2018s085	OberbeckmannB	54.1462	11.8434	aquatic	water	field	collection	water	particleassociated	water	biofilm	0	unknown	collection	17.4	14.7	ambient	autumn	515F_806R	phenol_chlorofom
Ob2018s086	OberbeckmannB	54.0973	12.1513	aquatic	water	field	collection	water	rinse_ps	water	planktonic	0	unknown	collection	17.6	6.55	ambient	autumn	515F_806R	phenol_chlorofom
Ob2018s087	OberbeckmannB	54.0973	12.1513	aquatic	water	field	collection	water	rinse_ps	water	planktonic	0	unknown	collection	17.6	6.55	ambient	autumn	515F_806R	phenol_chlorofom
Ob2018s088	OberbeckmannB	54.1831	12.0954	aquatic	water	field	collection	water	rinse_ps	water	planktonic	0	unknown	collection	17	13.45	ambient	autumn	515F_806R	phenol_chlorofom
Ob2018s089	OberbeckmannB	54.1831	12.0954	aquatic	water	field	collection	water	rinse_ps	water	planktonic	0	unknown	collection	17	13.45	ambient	autumn	515F_806R	phenol_chlorofom
Ob2018s090	OberbeckmannB	54.1831	12.0954	aquatic	water	field	collection	water	rinse_ps	water	planktonic	0	unknown	collection	17	13.45	ambient	autumn	515F_806R	phenol_chlorofom
Ob2018s091	OberbeckmannB	54.1805	12.0872	aquatic	water	field	collection	water	rinse_ps	water	planktonic	0	unknown	collection	18.3	13.45	ambient	autumn	515F_806R	phenol_chlorofom
Ob2018s092	OberbeckmannB	54.1805	12.0872	aquatic	water	field	collection	water	rinse_ps	water	planktonic	0	unknown	collection	18.3	13.45	ambient	autumn	515F_806R	phenol_chlorofom
Ob2018s093	OberbeckmannB	54.1805	12.0872	aquatic	water	field	collection	water	rinse_ps	water	planktonic	0	unknown	collection	18.3	13.45	ambient	autumn	515F_806R	phenol_chlorofom
Ob2018s094	OberbeckmannB	54.1462	11.8434	aquatic	water	field	collection	water	rinse_wood	water	planktonic	0	unknown	collection	17.4	14.7	ambient	autumn	515F_806R	phenol_chlorofom
Ob2018s095	OberbeckmannB	54.1462	11.8434	aquatic	water	field	collection	water	rinse_wood	water	planktonic	0	unknown	collection	17.4	14.7	ambient	autumn	515F_806R	phenol_chlorofom
Ob2018s096	OberbeckmannB	54.1462	11.8434	aquatic	water	field	collection	water	particleassociated	water	biofilm	0	unknown	collection	17.4	14.7	ambient	autumn	515F_806R	phenol_chlorofom
Ob2018s097	OberbeckmannB	54.1462	11.8434	aquatic	water	field	collection	water	rinse_wood	water	planktonic	0	unknown	collection	17.4	14.7	ambient	autumn	515F_806R	phenol_chlorofom
Ob2018s098	OberbeckmannB	54.0973	12.1513	aquatic	water	field	collection	water	rinse_wood	water	planktonic	0	unknown	collection	17.6	6.55	ambient	autumn	515F_806R	phenol_chlorofom
Ob2018s099	OberbeckmannB	54.1831	12.0954	aquatic	water	field	collection	water	rinse_wood	water	planktonic	0	unknown	collection	17	13.45	ambient	autumn	515F_806R	phenol_chlorofom
Ob2018s100	OberbeckmannB	54.1831	12.0954	aquatic	water	field	collection	water	rinse_wood	water	planktonic	0	unknown	collection	17	13.45	ambient	autumn	515F_806R	phenol_chlorofom
Ob2018s101	OberbeckmannB	54.1831	12.0954	aquatic	water	field	collection	water	rinse_wood	water	planktonic	0	unknown	collection	17	13.45	ambient	autumn	515F_806R	phenol_chlorofom
Ob2018s102	OberbeckmannB	54.1805	12.0872	aquatic	water	field	collection	water	rinse_wood	water	planktonic	0	unknown	collection	18.3	13.45	ambient	autumn	515F_806R	phenol_chlorofom
Ob2018s103	OberbeckmannB	54.1805	12.0872	aquatic	water	field	collection	water	rinse_wood	water	planktonic	0	unknown	collection	18.3	13.45	ambient	autumn	515F_806R	phenol_chlorofom
Ob2018s104	OberbeckmannB	54.1805	12.0872	aquatic	water	field	collection	water	rinse_wood	water	planktonic	0	unknown	collection	18.3	13.45	ambient	autumn	515F_806R	phenol_chlorofom
Ob2018s105	OberbeckmannB	54.1462	11.8434	aquatic	water	field	incubation	plastic	pe	pe	aliphatic	0	14	late	17.4	14.7	ambient	autumn	515F_806R	phenol_chlorofom
Ob2018s106	OberbeckmannB	54.1462	11.8434	aquatic	water	field	incubation	plastic	pe	pe	aliphatic	0	14	late	17.4	14.7	ambient	autumn	515F_806R	phenol_chlorofom
Ob2018s107	OberbeckmannB	54.106	12.0962	aquatic	water	field	collection	water	freeliving	water	planktonic	0	unknown	collection	17.95	10.05	ambient	autumn	515F_806R	phenol_chlorofom
Ob2018s108	OberbeckmannB	54.1462	11.8434	aquatic	water	field	incubation	plastic	pe	pe	aliphatic	0	14	late	17.4	14.7	ambient	autumn	515F_806R	phenol_chlorofom
Ob2018s109	OberbeckmannB	54.106	12.0962	aquatic	water	field	incubation	plastic	pe	pe	aliphatic	0	14	late	17.95	10.05	ambient	autumn	515F_806R	phenol_chlorofom
Ob2018s110	OberbeckmannB	54.106	12.0962	aquatic	water	field	incubation	plastic	pe	pe	aliphatic	0	14	late	17.95	10.05	ambient	autumn	515F_806R	phenol_chlorofom
Ob2018s111	OberbeckmannB	54.106	12.0962	aquatic	water	field	incubation	plastic	pe	pe	aliphatic	0	14	late	17.95	10.05	ambient	autumn	515F_806R	phenol_chlorofom
Ob2018s112	OberbeckmannB	54.0973	12.1513	aquatic	water	field	incubation	plastic	pe	pe	aliphatic	0	14	late	17.6	6.55	ambient	autumn	515F_806R	phenol_chlorofom
Ob2018s113	OberbeckmannB	54.0973	12.1513	aquatic	water	field	incubation	plastic	pe	pe	aliphatic	0	14	late	17.6	6.55	ambient	autumn	515F_806R	phenol_chlorofom
Ob2018s114	OberbeckmannB	54.0973	12.1513	aquatic	water	field	incubation	plastic	pe	pe	aliphatic	0	14	late	17.6	6.55	ambient	autumn	515F_806R	phenol_chlorofom
Ob2018s115	OberbeckmannB	54.1831	12.0954	aquatic	water	field	incubation	plastic	pe	pe	aliphatic	0	14	late	17	13.45	ambient	autumn	515F_806R	phenol_chlorofom
Ob2018s116	OberbeckmannB	54.1831	12.0954	aquatic	water	field	incubation	plastic	pe	pe	aliphatic	0	14	late	17	13.45	ambient	autumn	515F_806R	phenol_chlorofom
Ob2018s117	OberbeckmannB	54.1831	12.0954	aquatic	water	field	incubation	plastic	pe	pe	aliphatic	0	14	late	17	13.45	ambient	autumn	515F_806R	phenol_chlorofom
Ob2018s118	OberbeckmannB	54.106	12.0962	aquatic	water	field	collection	water	freeliving	water	planktonic	0	unknown	collection	17.95	10.05	ambient	autumn	515F_806R	phenol_chlorofom
Ob2018s119	OberbeckmannB	54.1805	12.0872	aquatic	water	field	incubation	plastic	pe	pe	aliphatic	0	14	late	18.3	13.45	ambient	autumn	515F_806R	phenol_chlorofom
Ob2018s120	OberbeckmannB	54.1805	12.0872	aquatic	water	field	incubation	plastic	pe	pe	aliphatic	0	14	late	18.3	13.45	ambient	autumn	515F_806R	phenol_chlorofom
Ob2018s121	OberbeckmannB	54.1805	12.0872	aquatic	water	field	incubation	plastic	pe	pe	aliphatic	0	14	late	18.3	13.45	ambient	autumn	515F_806R	phenol_chlorofom
Ob2018s122	OberbeckmannB	54.1462	11.8434	aquatic	water	field	incubation	plastic	pe	pe	aliphatic	0	14	late	17.4	14.7	ambient	autumn	515F_806R	phenol_chlorofom
Ob2018s123	OberbeckmannB	54.1462	11.8434	aquatic	water	field	incubation	plastic	pe	pe	aliphatic	0	14	late	17.4	14.7	ambient	autumn	515F_806R	phenol_chlorofom
Ob2018s124	OberbeckmannB	54.1462	11.8434	aquatic	water	field	incubation	plastic	pe	pe	aliphatic	0	14	late	17.4	14.7	ambient	autumn	515F_806R	phenol_chlorofom
Ob2018s125	OberbeckmannB	54.106	12.0962	aquatic	water	field	incubation	plastic	pe	pe	aliphatic	0	14	late	17.95	10.05	ambient	autumn	515F_806R	phenol_chlorofom
Ob2018s126	OberbeckmannB	54.106	12.0962	aquatic	water	field	incubation	plastic	pe	pe	aliphatic	0	14	late	17.95	10.05	ambient	autumn	515F_806R	phenol_chlorofom
Ob2018s127	OberbeckmannB	54.106	12.0962	aquatic	water	field	incubation	plastic	pe	pe	aliphatic	0	14	late	17.95	10.05	ambient	autumn	515F_806R	phenol_chlorofom
Ob2018s128	OberbeckmannB	54.0973	12.1513	aquatic	water	field	incubation	plastic	pe	pe	aliphatic	0	14	late	17.6	6.55	ambient	autumn	515F_806R	phenol_chlorofom
Ob2018s129	OberbeckmannB	54.106	12.0962	aquatic	water	field	collection	water	freeliving	water	planktonic	0	unknown	collection	17.95	10.05	ambient	autumn	515F_806R	phenol_chlorofom
Ob2018s130	OberbeckmannB	54.0973	12.1513	aquatic	water	field	incubation	plastic	ps	ps	other plastic	0	14	late	17.6	6.55	ambient	autumn	515F_806R	phenol_chlorofom
Ob2018s131	OberbeckmannB	54.0973	12.1513	aquatic	water	field	incubation	plastic	ps	ps	other plastic	0	14	late	17.6	6.55	ambient	autumn	515F_806R	phenol_chlorofom
Ob2018s132	OberbeckmannB	54.1831	12.0954	aquatic	water	field	incubation	plastic	ps	ps	other plastic	0	14	late	17	13.45	ambient	autumn	515F_806R	phenol_chlorofom
Ob2018s133	OberbeckmannB	54.1831	12.0954	aquatic	water	field	incubation	plastic	ps	ps	other plastic	0	14	late	17	13.45	ambient	autumn	515F_806R	phenol_chlorofom
Ob2018s134	OberbeckmannB	54.1831	12.0954	aquatic	water	field	incubation	plastic	ps	ps	other plastic	0	14	late	17	13.45	ambient	autumn	515F_806R	phenol_chlorofom
Ob2018s135	OberbeckmannB	54.1805	12.0872	aquatic	water	field	incubation	plastic	ps	ps	other plastic	0	14	late	18.3	13.45	ambient	autumn	515F_806R	phenol_chlorofom
Ob2018s136	OberbeckmannB	54.1805	12.0872	aquatic	water	field	incubation	plastic	ps	ps	other plastic	0	14	late	18.3	13.45	ambient	autumn	515F_806R	phenol_chlorofom
Ob2018s137	OberbeckmannB	54.1805	12.0872	aquatic	water	field	incubation	plastic	ps	ps	other plastic	0	14	late	18.3	13.45	ambient	autumn	515F_806R	phenol_chlorofom
Ob2018s138	OberbeckmannB	54.1462	11.8434	aquatic	water	field	incubation	organic	wood	organic	planktonic	0	14	late	17.4	14.7	ambient	autumn	515F_806R	phenol_chlorofom
Ob2018s139	OberbeckmannB	54.1462	11.8434	aquatic	water	field	incubation	organic	wood	organic	planktonic	0	14	late	17.4	14.7	ambient	autumn	515F_806R	phenol_chlorofom
Ob2018s140	OberbeckmannB	54.106	12.0962	aquatic	water	field	collection	water	particleassociated	water	biofilm	0	unknown	collection	17.95	10.05	ambient	autumn	515F_806R	phenol_chlorofom
Ob2018s141	OberbeckmannB	54.1462	11.8434	aquatic	water	field	incubation	organic	wood	organic	planktonic	0	14	late	17.4	14.7	ambient	autumn	515F_806R	phenol_chlorofom
Ob2018s142	OberbeckmannB	54.106	12.0962	aquatic	water	field	incubation	organic	wood	organic	planktonic	0	14	late	17.95	10.05	ambient	autumn	515F_806R	phenol_chlorofom
Ob2018s143	OberbeckmannB	54.106	12.0962	aquatic	water	field	incubation	organic	wood	organic	planktonic	0	14	late	17.95	10.05	ambient	autumn	515F_806R	phenol_chlorofom
Ob2018s144	OberbeckmannB	54.106	12.0962	aquatic	water	field	incubation	organic	wood	organic	planktonic	0	14	late	17.95	10.05	ambient	autumn	515F_806R	phenol_chlorofom
Ob2018s145	OberbeckmannB	54.0973	12.1513	aquatic	water	field	incubation	organic	wood	organic	planktonic	0	14	late	17.6	6.55	ambient	autumn	515F_806R	phenol_chlorofom
Ob2018s146	OberbeckmannB	54.0973	12.1513	aquatic	water	field	incubation	organic	wood	organic	planktonic	0	14	late	17.6	6.55	ambient	autumn	515F_806R	phenol_chlorofom
Ob2018s147	OberbeckmannB	54.0973	12.1513	aquatic	water	field	incubation	organic	wood	organic	planktonic	0	14	late	17.6	6.55	ambient	autumn	515F_806R	phenol_chlorofom
Ob2018s148	OberbeckmannB	54.1831	12.0954	aquatic	water	field	incubation	organic	wood	organic	planktonic	0	14	late	17	13.45	ambient	autumn	515F_806R	phenol_chlorofom
Ob2018s149	OberbeckmannB	54.1831	12.0954	aquatic	water	field	incubation	organic	wood	organic	planktonic	0	14	late	17	13.45	ambient	autumn	515F_806R	phenol_chlorofom
Ob2018s150	OberbeckmannB	54.1831	12.0954	aquatic	water	field	incubation	organic	wood	organic	planktonic	0	14	late	17	13.45	ambient	autumn	515F_806R	phenol_chlorofom
Ob2018s151	OberbeckmannB	54.1805	12.0872	aquatic	water	field	control	positive	control	positive	blank	0	unknown	collection	18.3	13.45	ambient	unknown	515F_806R	phenol_chlorofom
Ob2018s152	OberbeckmannB	54.1805	12.0872	aquatic	water	field	control	positive	control	positive	blank	0	unknown	collection	18.3	13.45	ambient	unknown	515F_806R	phenol_chlorofom
Ob2018s153	OberbeckmannB	54.1805	12.0872	aquatic	water	field	control	blank	control	blank	blank	0	unknown	collection	18.3	13.45	ambient	unknown	515F_806R	phenol_chlorofom
Ob2018s154	OberbeckmannB	54.1805	12.0872	aquatic	water	field	control	blank	control	blank	blank	0	unknown	collection	18.3	13.45	ambient	unknown	515F_806R	phenol_chlorofom
Og2018s001	Ogonowski	59.3839	18.1806	marine	water	lab	incubation	water	water	water	planktonic	0	14	late	22	35	16:08:00	summer	534F_783R	chelex
Og2018s002	Ogonowski	59.3839	18.1806	marine	water	lab	incubation	plastic	ps	ps	other plastic	0	14	late	22	35	16:08:00	summer	534F_783R	chelex
Og2018s003	Ogonowski	59.3839	18.1806	marine	water	lab	incubation	plastic	ps	ps	other plastic	0	14	late	22	35	16:08:00	summer	534F_783R	chelex
Og2018s004	Ogonowski	59.3839	18.1806	marine	water	lab	incubation	plastic	ps	ps	other plastic	0	14	late	22	35	16:08:00	summer	534F_783R	chelex
Og2018s005	Ogonowski	59.3839	18.1806	marine	water	lab	incubation	plastic	ps	ps	other plastic	0	14	late	22	35	16:08:00	summer	534F_783R	chelex
Og2018s006	Ogonowski	59.3839	18.1806	marine	water	lab	incubation	plastic	ps	ps	other plastic	0	14	late	22	35	16:08:00	summer	534F_783R	chelex
Og2018s007	Ogonowski	59.3839	18.1806	marine	water	lab	incubation	plastic	pp	pp	aliphatic	0	14	late	22	35	16:08:00	summer	534F_783R	chelex
Og2018s008	Ogonowski	59.3839	18.1806	marine	water	lab	incubation	plastic	pp	pp	aliphatic	0	14	late	22	35	16:08:00	summer	534F_783R	chelex
Og2018s009	Ogonowski	59.3839	18.1806	marine	water	lab	incubation	plastic	pp	pp	aliphatic	0	14	late	22	35	16:08:00	summer	534F_783R	chelex
Og2018s010	Ogonowski	59.3839	18.1806	marine	water	lab	incubation	plastic	pe	pe	aliphatic	0	14	late	22	35	16:08:00	summer	534F_783R	chelex
Og2018s011	Ogonowski	59.3839	18.1806	marine	water	lab	incubation	plastic	pe	pe	aliphatic	0	14	late	22	35	16:08:00	summer	534F_783R	chelex
Og2018s012	Ogonowski	59.3839	18.1806	marine	water	lab	incubation	plastic	pe	pe	aliphatic	0	14	late	22	35	16:08:00	summer	534F_783R	chelex
Og2018s013	Ogonowski	59.3839	18.1806	marine	water	lab	incubation	not_plastic	glass	not_plastic	biofilm	0	14	late	22	35	16:08:00	summer	534F_783R	chelex
Og2018s014	Ogonowski	59.3839	18.1806	marine	water	lab	incubation	not_plastic	glass	not_plastic	biofilm	0	14	late	22	35	16:08:00	summer	534F_783R	chelex
Og2018s015	Ogonowski	59.3839	18.1806	marine	water	lab	incubation	not_plastic	glass	not_plastic	biofilm	0	14	late	22	35	16:08:00	summer	534F_783R	chelex
Og2018s016	Ogonowski	59.3839	18.1806	marine	water	lab	incubation	organic	cellulose	organic	biofilm	0	14	late	22	35	16:08:00	summer	534F_783R	chelex
Og2018s017	Ogonowski	59.3839	18.1806	marine	water	lab	incubation	organic	cellulose	organic	biofilm	0	14	late	22	35	16:08:00	summer	534F_783R	chelex
Og2018s018	Ogonowski	59.3839	18.1806	marine	water	lab	incubation	organic	cellulose	organic	biofilm	0	14	late	22	35	16:08:00	summer	534F_783R	chelex
Pa2019s001	Parrish	40.7568	-74.0317	aquatic	water	lab	incubation	plastic	pe	pe	aliphatic	0	2	early	25	0	ambient	summer	341F_802R	fastdna_soil
Pa2019s002	Parrish	40.5092	-74.7273	freshwater	water	lab	incubation	plastic	ps	ps	other plastic	0	2	early	25	0	ambient	summer	341F_802R	fastdna_soil
Pa2019s003	Parrish	40.7568	-74.0317	aquatic	water	lab	incubation	plastic	ps	ps	other plastic	0	2	early	25	0	ambient	summer	341F_802R	fastdna_soil
Pa2019s004	Parrish	40.7568	-74.0317	aquatic	water	lab	incubation	plastic	ps	ps	other plastic	0	2	early	25	0	ambient	summer	341F_802R	fastdna_soil
Pa2019s005	Parrish	40.7568	-74.0317	aquatic	water	lab	incubation	plastic	pe	pe	aliphatic	0	2	early	25	0	ambient	winter	341F_802R	fastdna_soil
Pa2019s006	Parrish	40.5092	-74.7273	freshwater	water	lab	incubation	not_plastic	glass	not_plastic	biofilm	0	2	early	25	0	ambient	summer	341F_802R	fastdna_soil
Pa2019s007	Parrish	40.7568	-74.0317	aquatic	water	lab	incubation	plastic	pe	pe	aliphatic	0	2	early	25	0	ambient	winter	341F_802R	fastdna_soil
Pa2019s008	Parrish	40.7568	-74.0317	aquatic	water	lab	incubation	plastic	pe	pe	aliphatic	0	2	early	25	0	ambient	summer	341F_802R	fastdna_soil
Pa2019s009	Parrish	40.5092	-74.7273	freshwater	water	lab	incubation	not_plastic	glass	not_plastic	biofilm	0	2	early	25	0	ambient	summer	341F_802R	fastdna_soil
Pa2019s010	Parrish	40.5092	-74.7273	freshwater	water	lab	incubation	plastic	pe	pe	aliphatic	0	2	early	25	0	ambient	summer	341F_802R	fastdna_soil
Pa2019s011	Parrish	40.7568	-74.0317	aquatic	water	lab	incubation	plastic	pe	pe	aliphatic	0	2	early	25	0	ambient	summer	341F_802R	fastdna_soil
Pa2019s012	Parrish	40.7568	-74.0317	aquatic	water	lab	incubation	not_plastic	glass	not_plastic	biofilm	0	2	early	25	0	ambient	summer	341F_802R	fastdna_soil
Pa2019s013	Parrish	40.7568	-74.0317	aquatic	water	lab	incubation	plastic	pe	pe	aliphatic	0	2	early	25	0	ambient	winter	341F_802R	fastdna_soil
Pa2019s014	Parrish	40.5092	-74.7273	freshwater	water	lab	incubation	plastic	pe	pe	aliphatic	0	2	early	25	0	ambient	summer	341F_802R	fastdna_soil
Pa2019s015	Parrish	40.7568	-74.0317	aquatic	water	lab	incubation	not_plastic	glass	not_plastic	biofilm	0	2	early	25	0	ambient	summer	341F_802R	fastdna_soil
Pa2019s016	Parrish	40.7568	-74.0317	aquatic	water	lab	incubation	plastic	ps	ps	other plastic	0	2	early	25	0	ambient	summer	341F_802R	fastdna_soil
Pa2019s017	Parrish	40.7568	-74.0317	aquatic	water	field	collection	water	water	water	planktonic	0	unknown	collection	25	0	ambient	summer	341F_802R	fastdna_soil
Pa2019s018	Parrish	40.7568	-74.0317	aquatic	water	field	collection	water	water	water	planktonic	0	unknown	collection	25	0	ambient	summer	341F_802R	fastdna_soil
Pa2019s019	Parrish	40.5092	-74.7273	freshwater	water	lab	incubation	plastic	ps	ps	other plastic	0	2	early	25	0	ambient	summer	341F_802R	fastdna_soil
Pa2019s020	Parrish	40.5092	-74.7273	freshwater	water	field	collection	water	water	water	planktonic	0	unknown	collection	25	0	ambient	summer	341F_802R	fastdna_soil
Pa2019s021	Parrish	40.7568	-74.0317	aquatic	water	lab	incubation	plastic	pe	pe	aliphatic	0	2	early	25	0	ambient	winter	341F_802R	fastdna_soil
Pa2019s022	Parrish	40.5092	-74.7273	freshwater	water	field	collection	water	water	water	planktonic	0	unknown	collection	25	0	ambient	summer	341F_802R	fastdna_soil
Pa2019s023	Parrish	40.5092	-74.7273	freshwater	water	lab	incubation	plastic	ps	ps	other plastic	0	2	early	25	0	ambient	summer	341F_802R	fastdna_soil
Pa2019s024	Parrish	40.76	-74.03	aquatic	water	lab	incubation	plastic	pe	pe	aliphatic	0	2	early	25	0	ambient	summer	341F_802R	fastdna_soil
Pa2019s025	Parrish	40.5092	-74.7273	freshwater	water	lab	incubation	plastic	ps	ps	other plastic	0	2	early	25	0	ambient	summer	341F_802R	fastdna_soil
Pa2019s026	Parrish	40.7568	-74.0317	aquatic	water	lab	incubation	plastic	pe	pe	aliphatic	0	2	early	25	0	ambient	winter	341F_802R	fastdna_soil
Pa2019s027	Parrish	40.7568	-74.0317	aquatic	water	lab	incubation	plastic	ps	ps	other plastic	0	2	early	25	0	ambient	summer	341F_802R	fastdna_soil
Pa2019s028	Parrish	40.5092	-74.7273	freshwater	water	lab	incubation	plastic	pe	pe	aliphatic	0	2	early	25	0	ambient	summer	341F_802R	fastdna_soil
Pa2019s029	Parrish	40.7568	-74.0317	aquatic	water	lab	incubation	plastic	pe	pe	aliphatic	0	2	early	25	0	ambient	winter	341F_802R	fastdna_soil
Pa2019s030	Parrish	40.5092	-74.7273	freshwater	water	lab	incubation	plastic	pe	pe	aliphatic	0	2	early	25	0	ambient	summer	341F_802R	fastdna_soil
Pi2019s001	Pinto	45.0951	13.6351	marine	water	field	incubation	plastic	pvc	pvc	other plastic	0	30	late	13.5	38	ambient	winter	341F_802R	puregene
Pi2019s002	Pinto	45.0951	13.6351	marine	water	field	incubation	not_plastic	glass	not_plastic	biofilm	0	30	late	13.5	38	ambient	winter	341F_802R	puregene
Pi2019s003	Pinto	45.0951	13.6351	marine	water	field	incubation	plastic	pvc	pvc	other plastic	0	30	late	13.5	38	ambient	winter	341F_802R	puregene
Pi2019s004	Pinto	45.0951	13.6351	marine	water	field	incubation	plastic	hdpe	pe	aliphatic	0	7	early	17	38	dim	winter	341F_802R	puregene
Pi2019s005	Pinto	45.0951	13.6351	marine	water	field	incubation	not_plastic	glass	not_plastic	biofilm	0	60	late	10.5	38	dim	winter	341F_802R	puregene
Pi2019s006	Pinto	45.0951	13.6351	marine	water	field	incubation	plastic	pp	pp	aliphatic	0	30	late	13.5	38	dim	winter	341F_802R	puregene
Pi2019s007	Pinto	45.0951	13.6351	marine	water	field	incubation	plastic	pp	pp	aliphatic	0	30	late	13.5	38	dim	winter	341F_802R	puregene
Pi2019s008	Pinto	45.0951	13.6351	marine	water	field	incubation	plastic	ldpe	pe	aliphatic	0	60	late	10.5	38	dim	winter	341F_802R	puregene
Pi2019s009	Pinto	45.0951	13.6351	marine	water	field	incubation	plastic	pp	pp	aliphatic	0	30	late	13.5	38	ambient	winter	341F_802R	puregene
Pi2019s010	Pinto	45.0951	13.6351	marine	water	field	incubation	not_plastic	glass	not_plastic	biofilm	0	60	late	10.5	38	dim	winter	341F_802R	puregene
Pi2019s011	Pinto	45.0951	13.6351	marine	water	field	incubation	plastic	pp	pp	aliphatic	0	30	late	13.5	38	ambient	winter	341F_802R	puregene
Pi2019s012	Pinto	45.0951	13.6351	marine	water	field	incubation	plastic	hdpe	pe	aliphatic	0	7	early	17	38	ambient	winter	341F_802R	puregene
Pi2019s013	Pinto	45.0951	13.6351	marine	water	field	incubation	plastic	ldpe	pe	aliphatic	0	7	early	17	38	dim	winter	341F_802R	puregene
Pi2019s014	Pinto	45.0951	13.6351	marine	water	field	incubation	not_plastic	glass	not_plastic	biofilm	0	7	early	17	38	ambient	winter	341F_802R	puregene
Pi2019s015	Pinto	45.0951	13.6351	marine	water	field	incubation	plastic	hdpe	pe	aliphatic	0	7	early	17	38	dim	winter	341F_802R	puregene
Pi2019s016	Pinto	45.0951	13.6351	marine	water	field	incubation	plastic	hdpe	pe	aliphatic	0	7	early	17	38	ambient	winter	341F_802R	puregene
Pi2019s017	Pinto	45.0951	13.6351	marine	water	field	incubation	plastic	ldpe	pe	aliphatic	0	7	early	17	38	ambient	winter	341F_802R	puregene
Pi2019s018	Pinto	45.0951	13.6351	marine	water	field	incubation	plastic	ldpe	pe	aliphatic	0	7	early	17	38	ambient	winter	341F_802R	puregene
Pi2019s019	Pinto	45.0951	13.6351	marine	water	field	incubation	not_plastic	glass	not_plastic	biofilm	0	7	early	17	38	ambient	winter	341F_802R	puregene
Pi2019s020	Pinto	45.0951	13.6351	marine	water	field	incubation	plastic	pvc	pvc	other plastic	0	60	late	10.5	38	dim	winter	341F_802R	puregene
Pi2019s021	Pinto	45.0951	13.6351	marine	water	field	incubation	plastic	pvc	pvc	other plastic	0	60	late	10.5	38	dim	winter	341F_802R	puregene
Pi2019s022	Pinto	45.0951	13.6351	marine	water	field	incubation	plastic	pp	pp	aliphatic	0	7	early	17	38	ambient	winter	341F_802R	puregene
Pi2019s023	Pinto	45.0951	13.6351	marine	water	field	incubation	plastic	pvc	pvc	other plastic	0	7	early	17	38	ambient	winter	341F_802R	puregene
Pi2019s024	Pinto	45.0951	13.6351	marine	water	field	incubation	plastic	ldpe	pe	aliphatic	0	30	late	13.5	38	ambient	winter	341F_802R	puregene
Pi2019s025	Pinto	45.0951	13.6351	marine	water	field	incubation	plastic	hdpe	pe	aliphatic	0	30	late	13.5	38	ambient	winter	341F_802R	puregene
Pi2019s026	Pinto	45.0951	13.6351	marine	water	field	incubation	plastic	pvc	pvc	other plastic	0	30	late	13.5	38	ambient	winter	341F_802R	puregene
Pi2019s027	Pinto	45.0951	13.6351	marine	water	field	incubation	water	water	water	planktonic	0	30	late	13.5	38	ambient	winter	341F_802R	puregene
Pi2019s028	Pinto	45.0951	13.6351	marine	water	field	incubation	plastic	pp	pp	aliphatic	0	60	late	10.5	38	ambient	winter	341F_802R	puregene
Pi2019s029	Pinto	45.0951	13.6351	marine	water	field	incubation	plastic	pvc	pvc	other plastic	0	60	late	10.5	38	dim	winter	341F_802R	puregene
Pi2019s030	Pinto	45.0951	13.6351	marine	water	field	incubation	plastic	pvc	pvc	other plastic	0	60	late	10.5	38	ambient	winter	341F_802R	puregene
Pi2019s031	Pinto	45.0951	13.6351	marine	water	field	incubation	plastic	pp	pp	aliphatic	0	60	late	10.5	38	dim	winter	341F_802R	puregene
Pi2019s032	Pinto	45.0951	13.6351	marine	water	field	incubation	plastic	pvc	pvc	other plastic	0	60	late	10.5	38	ambient	winter	341F_802R	puregene
Pi2019s033	Pinto	45.0951	13.6351	marine	water	field	incubation	not_plastic	glass	not_plastic	biofilm	0	60	late	10.5	38	ambient	winter	341F_802R	puregene
[truncated: 230 more rows]

## Sheet: AmaralZettler2015
#SampleID	Sample name old	AccessionNumber	Author_description	R1 current	R2 current	R1 new	R2 new	Study	Latitude	Longitude	Environment	LabOrField	IncubationOrCollection	Source	PlasticType	PlasticDegradation	Depth	IncubationTime	Temperature	Salinity	Light	CollectionDate	Season	ForwardPrimer	ReversePrimer	DNAExtraction
AmaralZettler2015s101	AZ2015s101	SRR2168037		AZ2015s101_S101_L001_R1_001.fastq.gz	AZ2015s101_S101_L001_R2_001.fastq.gz			AmaralZettler2015	31.2983	-157.242	marine	field	collection	seawater	sw	na	0	collection	23.7	35.25	ambient	2012-06-27	summer	967F	1064R	gentra_puregene
AmaralZettler2015s102	AZ2015s102	SRR2168038		AZ2015s102_S102_L001_R1_001.fastq.gz	AZ2015s102_S102_L001_R2_001.fastq.gz			AmaralZettler2015	31.2983	-157.242	marine	field	collection	seawater	sw	na	0	collection	23.7	35.25	ambient	2012-06-27	summer	967F	1064R	gentra_puregene
AmaralZettler2015s213	AZ2015s213	SRR2168149		AZ2015s213_S213_L001_R1_001.fastq.gz	AZ2015s213_S213_L001_R2_001.fastq.gz			AmaralZettler2015	20.0917	-153.812	marine	field	collection	seawater	sw	na	0	collection	26.1	35.11	ambient	2012-11-05	autumn	967F	1064R	gentra_puregene
AmaralZettler2015s214	AZ2015s214	SRR2168150		AZ2015s214_S214_L001_R1_001.fastq.gz	AZ2015s214_S214_L001_R2_001.fastq.gz			AmaralZettler2015	20.0917	-153.812	marine	field	collection	seawater	sw	na	0	collection	26.1	35.11	ambient	2012-11-05	autumn	967F	1064R	gentra_puregene
AmaralZettler2015s031	AZ2015s031	SRR1614682		AZ2015s031_S031_L001_R1_001.fastq.gz	AZ2015s031_S031_L001_R2_001.fastq.gz			AmaralZettler2015	21.39	-152.017	marine	field	collection	seawater	sw	na	3	collection	25.7	35.09	ambient	2012-11-04	autumn	967F	1064R	gentra_puregene
AmaralZettler2015s032	AZ2015s032	SRR1614683		AZ2015s032_S032_L001_R1_001.fastq.gz	AZ2015s032_S032_L001_R2_001.fastq.gz			AmaralZettler2015	21.39	-152.017	marine	field	collection	seawater	sw	na	3	collection	25.7	35.09	ambient	2012-11-04	autumn	967F	1064R	gentra_puregene
AmaralZettler2015s212	AZ2015s212	SRR2168148		AZ2015s212_S212_L001_R1_001.fastq.gz	AZ2015s212_S212_L001_R2_001.fastq.gz			AmaralZettler2015	21.39	-152.017	marine	field	collection	plastic	pe	na	0	collection	25.7	35.09	ambient	2012-11-04	autumn	967F	1064R	gentra_puregene
AmaralZettler2015s029	AZ2015s029	SRR1614680		AZ2015s029_S029_L001_R1_001.fastq.gz	AZ2015s029_S029_L001_R2_001.fastq.gz			AmaralZettler2015	22.52	-150.782	marine	field	collection	seawater	sw	na	3	collection	25.2	35.34	ambient	2012-11-03	autumn	967F	1064R	gentra_puregene
AmaralZettler2015s030	AZ2015s030	SRR1614681		AZ2015s030_S030_L001_R1_001.fastq.gz	AZ2015s030_S030_L001_R2_001.fastq.gz			AmaralZettler2015	22.52	-150.782	marine	field	collection	seawater	sw	na	3	collection	25.2	35.34	ambient	2012-11-03	autumn	967F	1064R	gentra_puregene
AmaralZettler2015s210	AZ2015s210	SRR2168146		AZ2015s210_S210_L001_R1_001.fastq.gz	AZ2015s210_S210_L001_R2_001.fastq.gz			AmaralZettler2015	22.52	-150.782	marine	field	collection	plastic	plastic	na	0	collection	25.2	35.34	ambient	2012-11-03	autumn	967F	1064R	gentra_puregene
AmaralZettler2015s211	AZ2015s211	SRR2168147		AZ2015s211_S211_L001_R1_001.fastq.gz	AZ2015s211_S211_L001_R2_001.fastq.gz			AmaralZettler2015	22.52	-150.782	marine	field	collection	plastic	pe	na	0	collection	25.2	35.34	ambient	2012-11-03	autumn	967F	1064R	gentra_puregene
AmaralZettler2015s027	AZ2015s027	SRR1614678		AZ2015s027_S027_L001_R1_001.fastq.gz	AZ2015s027_S027_L001_R2_001.fastq.gz			AmaralZettler2015	23.908	-149.107	marine	field	collection	seawater	sw	na	3	collection	25.6	35.32	ambient	2012-11-02	autumn	967F	1064R	gentra_puregene
AmaralZettler2015s028	AZ2015s028	SRR1614679		AZ2015s028_S028_L001_R1_001.fastq.gz	AZ2015s028_S028_L001_R2_001.fastq.gz			AmaralZettler2015	23.908	-149.107	marine	field	collection	seawater	sw	na	3	collection	25.6	35.32	ambient	2012-11-02	autumn	967F	1064R	gentra_puregene
AmaralZettler2015s207	AZ2015s207	SRR2168143		AZ2015s207_S207_L001_R1_001.fastq.gz	AZ2015s207_S207_L001_R2_001.fastq.gz			AmaralZettler2015	23.9083	-149.107	marine	field	collection	seawater	sw	na	550	collection	6.4	34.05	ambient	2012-11-02	autumn	967F	1064R	gentra_puregene
AmaralZettler2015s208	AZ2015s208	SRR2168144		AZ2015s208_S208_L001_R1_001.fastq.gz	AZ2015s208_S208_L001_R2_001.fastq.gz			AmaralZettler2015	23.9083	-149.107	marine	field	collection	plastic	plastic	na	0	collection	25.6	35.32	ambient	2012-11-02	autumn	967F	1064R	gentra_puregene
AmaralZettler2015s209	AZ2015s209	SRR2168145		AZ2015s209_S209_L001_R1_001.fastq.gz	AZ2015s209_S209_L001_R2_001.fastq.gz			AmaralZettler2015	23.9083	-149.107	marine	field	collection	plastic	pe	na	0	collection	25.6	35.32	ambient	2012-11-02	autumn	967F	1064R	gentra_puregene
AmaralZettler2015s203	AZ2015s203	SRR2168139		AZ2015s203_S203_L001_R1_001.fastq.gz	AZ2015s203_S203_L001_R2_001.fastq.gz			AmaralZettler2015	25.3017	-147.617	marine	field	collection	seawater	sw	na	0	collection	25	35.57	ambient	2012-11-01	autumn	967F	1064R	gentra_puregene
AmaralZettler2015s204	AZ2015s204	SRR2168140		AZ2015s204_S204_L001_R1_001.fastq.gz	AZ2015s204_S204_L001_R2_001.fastq.gz			AmaralZettler2015	25.3017	-147.617	marine	field	collection	seawater	sw	na	0	collection	25	35.57	ambient	2012-11-01	autumn	967F	1064R	gentra_puregene
AmaralZettler2015s205	AZ2015s205	SRR2168141		AZ2015s205_S205_L001_R1_001.fastq.gz	AZ2015s205_S205_L001_R2_001.fastq.gz			AmaralZettler2015	25.3017	-147.617	marine	field	collection	plastic	plastic	na	0	collection	25	35.57	ambient	2012-11-01	autumn	967F	1064R	gentra_puregene
AmaralZettler2015s206	AZ2015s206	SRR2168142		AZ2015s206_S206_L001_R1_001.fastq.gz	AZ2015s206_S206_L001_R2_001.fastq.gz			AmaralZettler2015	25.3017	-147.617	marine	field	collection	plastic	pe	na	0	collection	25	35.57	ambient	2012-11-01	autumn	967F	1064R	gentra_puregene
AmaralZettler2015s202	AZ2015s202	SRR2168138		AZ2015s202_S202_L001_R1_001.fastq.gz	AZ2015s202_S202_L001_R2_001.fastq.gz			AmaralZettler2015	27	-146.782	marine	field	collection	plastic	plastic	na	0	collection	24.1	35.53	ambient	2012-10-31	autumn	967F	1064R	gentra_puregene
AmaralZettler2015s200	AZ2015s200	SRR2168136		AZ2015s200_S200_L001_R1_001.fastq.gz	AZ2015s200_S200_L001_R2_001.fastq.gz			AmaralZettler2015	27.0333	-146.78	marine	field	collection	seawater	sw	na	0	collection	24.4	35.53	ambient	2012-10-31	autumn	967F	1064R	gentra_puregene
AmaralZettler2015s201	AZ2015s201	SRR2168137		AZ2015s201_S201_L001_R1_001.fastq.gz	AZ2015s201_S201_L001_R2_001.fastq.gz			AmaralZettler2015	27.0333	-146.78	marine	field	collection	seawater	sw	na	0	collection	24.4	35.53	ambient	2012-10-31	autumn	967F	1064R	gentra_puregene
AmaralZettler2015s198	AZ2015s198	SRR2168134		AZ2015s198_S198_L001_R1_001.fastq.gz	AZ2015s198_S198_L001_R2_001.fastq.gz			AmaralZettler2015	28.54	-146.158	marine	field	collection	seawater	sw	na	0	collection	24.5	35.64	ambient	2012-10-30	autumn	967F	1064R	gentra_puregene
AmaralZettler2015s199	AZ2015s199	SRR2168135		AZ2015s199_S199_L001_R1_001.fastq.gz	AZ2015s199_S199_L001_R2_001.fastq.gz			AmaralZettler2015	28.54	-146.158	marine	field	collection	plastic	plastic	na	0	collection	24.5	35.64	ambient	2012-10-30	autumn	967F	1064R	gentra_puregene
AmaralZettler2015s195	AZ2015s195	SRR2168131		AZ2015s195_S195_L001_R1_001.fastq.gz	AZ2015s195_S195_L001_R2_001.fastq.gz			AmaralZettler2015	29.8867	-145.787	marine	field	collection	seawater	sw	na	0	collection	24.2	35.4	ambient	2012-10-29	autumn	967F	1064R	gentra_puregene
AmaralZettler2015s196	AZ2015s196	SRR2168132		AZ2015s196_S196_L001_R1_001.fastq.gz	AZ2015s196_S196_L001_R2_001.fastq.gz			AmaralZettler2015	29.8867	-145.787	marine	field	collection	seawater	sw	na	0	collection	24.2	35.4	ambient	2012-10-29	autumn	967F	1064R	gentra_puregene
AmaralZettler2015s197	AZ2015s197	SRR2168133		AZ2015s197_S197_L001_R1_001.fastq.gz	AZ2015s197_S197_L001_R2_001.fastq.gz			AmaralZettler2015	29.8867	-145.787	marine	field	collection	plastic	pe	na	0	collection	24.2	35.4	ambient	2012-10-29	autumn	967F	1064R	gentra_puregene
AmaralZettler2015s193	AZ2015s193	SRR2168129		AZ2015s193_S193_L001_R1_001.fastq.gz	AZ2015s193_S193_L001_R2_001.fastq.gz			AmaralZettler2015	30.4	-145.763	marine	field	collection	plastic	plastic	na	0	collection	24.2	35.44	ambient	2012-10-28	autumn	967F	1064R	gentra_puregene
AmaralZettler2015s194	AZ2015s194	SRR2168130		AZ2015s194_S194_L001_R1_001.fastq.gz	AZ2015s194_S194_L001_R2_001.fastq.gz			AmaralZettler2015	30.4	-145.763	marine	field	collection	plastic	plastic	na	0	collection	24.2	35.44	ambient	2012-10-28	autumn	967F	1064R	gentra_puregene
AmaralZettler2015s190	AZ2015s190	SRR2168126		AZ2015s190_S190_L001_R1_001.fastq.gz	AZ2015s190_S190_L001_R2_001.fastq.gz			AmaralZettler2015	30.42	-145.747	marine	field	collection	seawater	sw	na	0	collection	24.2	35.4	ambient	2012-10-28	autumn	967F	1064R	gentra_puregene
AmaralZettler2015s191	AZ2015s191	SRR2168127		AZ2015s191_S191_L001_R1_001.fastq.gz	AZ2015s191_S191_L001_R2_001.fastq.gz			AmaralZettler2015	30.42	-145.747	marine	field	collection	plastic	pe	na	0	collection	24.2	35.4	ambient	2012-10-28	autumn	967F	1064R	gentra_puregene
AmaralZettler2015s192	AZ2015s192	SRR2168128		AZ2015s192_S192_L001_R1_001.fastq.gz	AZ2015s192_S192_L001_R2_001.fastq.gz			AmaralZettler2015	30.42	-145.747	marine	field	collection	plastic	pe	na	0	collection	24.2	35.4	ambient	2012-10-28	autumn	967F	1064R	gentra_puregene
AmaralZettler2015s187	AZ2015s187	SRR2168123		AZ2015s187_S187_L001_R1_001.fastq.gz	AZ2015s187_S187_L001_R2_001.fastq.gz			AmaralZettler2015	30.0667	-145.06	marine	field	collection	seawater	sw	na	0	collection	24.1	35.41	ambient	2012-10-27	autumn	967F	1064R	gentra_puregene
AmaralZettler2015s188	AZ2015s188	SRR2168124		AZ2015s188_S188_L001_R1_001.fastq.gz	AZ2015s188_S188_L001_R2_001.fastq.gz			AmaralZettler2015	30.0667	-145.06	marine	field	collection	seawater	sw	na	0	collection	24.1	35.41	ambient	2012-10-27	autumn	967F	1064R	gentra_puregene
AmaralZettler2015s189	AZ2015s189	SRR2168125		AZ2015s189_S189_L001_R1_001.fastq.gz	AZ2015s189_S189_L001_R2_001.fastq.gz			AmaralZettler2015	30.0667	-145.06	marine	field	collection	plastic	pe	na	0	collection	24.1	35.41	ambient	2012-10-27	autumn	967F	1064R	gentra_puregene
AmaralZettler2015s184	AZ2015s184	SRR2168120		AZ2015s184_S184_L001_R1_001.fastq.gz	AZ2015s184_S184_L001_R2_001.fastq.gz			AmaralZettler2015	30.03	-143.968	marine	field	collection	seawater	sw	na	0	collection	23.7	35.4	ambient	2012-10-26	autumn	967F	1064R	gentra_puregene
AmaralZettler2015s185	AZ2015s185	SRR2168121		AZ2015s185_S185_L001_R1_001.fastq.gz	AZ2015s185_S185_L001_R2_001.fastq.gz			AmaralZettler2015	30.03	-143.968	marine	field	collection	plastic	pe	na	0	collection	23.7	35.4	ambient	2012-10-26	autumn	967F	1064R	gentra_puregene
AmaralZettler2015s186	AZ2015s186	SRR2168122		AZ2015s186_S186_L001_R1_001.fastq.gz	AZ2015s186_S186_L001_R2_001.fastq.gz			AmaralZettler2015	30.03	-143.968	marine	field	collection	plastic	pe	na	0	collection	23.7	35.4	ambient	2012-10-26	autumn	967F	1064R	gentra_puregene
AmaralZettler2015s180	AZ2015s180	SRR2168116		AZ2015s180_S180_L001_R1_001.fastq.gz	AZ2015s180_S180_L001_R2_001.fastq.gz			AmaralZettler2015	30.0167	-142.312	marine	field	collection	seawater	sw	na	0	collection	23.3	35	ambient	2012-10-25	autumn	967F	1064R	gentra_puregene
AmaralZettler2015s181	AZ2015s181	SRR2168117		AZ2015s181_S181_L001_R1_001.fastq.gz	AZ2015s181_S181_L001_R2_001.fastq.gz			AmaralZettler2015	30.0167	-142.312	marine	field	collection	seawater	sw	na	0	collection	23.3	35	ambient	2012-10-25	autumn	967F	1064R	gentra_puregene
AmaralZettler2015s182	AZ2015s182	SRR2168118		AZ2015s182_S182_L001_R1_001.fastq.gz	AZ2015s182_S182_L001_R2_001.fastq.gz			AmaralZettler2015	30.0167	-142.312	marine	field	collection	plastic	pe	na	0	collection	23.3	35	ambient	2012-10-25	autumn	967F	1064R	gentra_puregene
AmaralZettler2015s183	AZ2015s183	SRR2168119		AZ2015s183_S183_L001_R1_001.fastq.gz	AZ2015s183_S183_L001_R2_001.fastq.gz			AmaralZettler2015	30.0167	-142.312	marine	field	collection	plastic	pe	na	0	collection	23.3	35	ambient	2012-10-25	autumn	967F	1064R	gentra_puregene
AmaralZettler2015s176	AZ2015s176	SRR2168112		AZ2015s176_S176_L001_R1_001.fastq.gz	AZ2015s176_S176_L001_R2_001.fastq.gz			AmaralZettler2015	30.135	-141.21	marine	field	collection	seawater	sw	na	0	collection	23.7	35.23	ambient	2012-10-24	autumn	967F	1064R	gentra_puregene
AmaralZettler2015s177	AZ2015s177	SRR2168113		AZ2015s177_S177_L001_R1_001.fastq.gz	AZ2015s177_S177_L001_R2_001.fastq.gz			AmaralZettler2015	30.135	-141.21	marine	field	collection	seawater	sw	na	0	collection	23.7	35.23	ambient	2012-10-24	autumn	967F	1064R	gentra_puregene
AmaralZettler2015s178	AZ2015s178	SRR2168114		AZ2015s178_S178_L001_R1_001.fastq.gz	AZ2015s178_S178_L001_R2_001.fastq.gz			AmaralZettler2015	30.135	-141.21	marine	field	collection	plastic	plastic	na	0	collection	23.7	35.23	ambient	2012-10-24	autumn	967F	1064R	gentra_puregene
AmaralZettler2015s179	AZ2015s179	SRR2168115		AZ2015s179_S179_L001_R1_001.fastq.gz	AZ2015s179_S179_L001_R2_001.fastq.gz			AmaralZettler2015	30.135	-141.21	marine	field	collection	plastic	plastic	na	0	collection	23.7	35.23	ambient	2012-10-24	autumn	967F	1064R	gentra_puregene
AmaralZettler2015s172	AZ2015s172	SRR2168108		AZ2015s172_S172_L001_R1_001.fastq.gz	AZ2015s172_S172_L001_R2_001.fastq.gz			AmaralZettler2015	30.1167	-141.183	marine	field	collection	plastic	plastic	na	0	collection	23.5	35.2	ambient	2012-10-24	autumn	967F	1064R	gentra_puregene
AmaralZettler2015s173	AZ2015s173	SRR2168109		AZ2015s173_S173_L001_R1_001.fastq.gz	AZ2015s173_S173_L001_R2_001.fastq.gz			AmaralZettler2015	30.1167	-141.183	marine	field	collection	plastic	plastic	na	0	collection	23.5	35.2	ambient	2012-10-24	autumn	967F	1064R	gentra_puregene
AmaralZettler2015s174	AZ2015s174	SRR2168110		AZ2015s174_S174_L001_R1_001.fastq.gz	AZ2015s174_S174_L001_R2_001.fastq.gz			AmaralZettler2015	30.1167	-141.183	marine	field	collection	plastic	plastic	na	0	collection	23.5	35.2	ambient	2012-10-24	autumn	967F	1064R	gentra_puregene
AmaralZettler2015s175	AZ2015s175	SRR2168111		AZ2015s175_S175_L001_R1_001.fastq.gz	AZ2015s175_S175_L001_R2_001.fastq.gz			AmaralZettler2015	30.1167	-141.183	marine	field	collection	plastic	plastic	na	0	collection	23.5	35.2	ambient	2012-10-24	autumn	967F	1064R	gentra_puregene
AmaralZettler2015s170	AZ2015s170	SRR2168106		AZ2015s170_S170_L001_R1_001.fastq.gz	AZ2015s170_S170_L001_R2_001.fastq.gz			AmaralZettler2015	30.26	-140.682	marine	field	collection	plastic	pe	na	0	collection	23.2	35.04	ambient	2012-10-23	autumn	967F	1064R	gentra_puregene
AmaralZettler2015s171	AZ2015s171	SRR2168107		AZ2015s171_S171_L001_R1_001.fastq.gz	AZ2015s171_S171_L001_R2_001.fastq.gz			AmaralZettler2015	30.26	-140.682	marine	field	collection	plastic	plastic	na	0	collection	23.2	35.04	ambient	2012-10-23	autumn	967F	1064R	gentra_puregene
AmaralZettler2015s163	AZ2015s163	SRR2168099		AZ2015s163_S163_L001_R1_001.fastq.gz	AZ2015s163_S163_L001_R2_001.fastq.gz			AmaralZettler2015	31.33	-140.34	marine	field	collection	plastic	plastic	na	0	collection	23.1	34.81	ambient	2012-10-22	autumn	967F	1064R	gentra_puregene
AmaralZettler2015s164	AZ2015s164	SRR2168100		AZ2015s164_S164_L001_R1_001.fastq.gz	AZ2015s164_S164_L001_R2_001.fastq.gz			AmaralZettler2015	31.33	-140.34	marine	field	collection	plastic	plastic	na	0	collection	23.1	34.81	ambient	2012-10-22	autumn	967F	1064R	gentra_puregene
AmaralZettler2015s165	AZ2015s165	SRR2168101		AZ2015s165_S165_L001_R1_001.fastq.gz	AZ2015s165_S165_L001_R2_001.fastq.gz			AmaralZettler2015	31.33	-140.34	marine	field	collection	plastic	ps	na	0	collection	23.1	34.81	ambient	2012-10-22	autumn	967F	1064R	gentra_puregene
AmaralZettler2015s103	AZ2015s103	SRR2168039		AZ2015s103_S103_L001_R1_001.fastq.gz	AZ2015s103_S103_L001_R2_001.fastq.gz			AmaralZettler2015	39.1783	-140.16	marine	field	collection	seawater	sw	na	0	collection	16.4	33.16	ambient	2012-07-06	summer	967F	1064R	gentra_puregene
AmaralZettler2015s104	AZ2015s104	SRR2168040		AZ2015s104_S104_L001_R1_001.fastq.gz	AZ2015s104_S104_L001_R2_001.fastq.gz			AmaralZettler2015	39.1783	-140.16	marine	field	collection	seawater	sw	na	0	collection	16.4	33.16	ambient	2012-07-06	summer	967F	1064R	gentra_puregene
AmaralZettler2015s105	AZ2015s105	SRR2168041		AZ2015s105_S105_L001_R1_001.fastq.gz	AZ2015s105_S105_L001_R2_001.fastq.gz			AmaralZettler2015	39.1783	-140.16	marine	field	collection	seawater	sw	na	550	collection	4.8	34.04	ambient	2012-07-06	summer	967F	1064R	gentra_puregene
AmaralZettler2015s159	AZ2015s159	SRR2168095		AZ2015s159_S159_L001_R1_001.fastq.gz	AZ2015s159_S159_L001_R2_001.fastq.gz			AmaralZettler2015	31.9067	-139.583	marine	field	collection	seawater	sw	na	0	collection	23.2	34.53	ambient	2012-10-21	autumn	967F	1064R	gentra_puregene
AmaralZettler2015s160	AZ2015s160	SRR2168096		AZ2015s160_S160_L001_R1_001.fastq.gz	AZ2015s160_S160_L001_R2_001.fastq.gz			AmaralZettler2015	31.9067	-139.583	marine	field	collection	seawater	sw	na	0	collection	23.2	34.53	ambient	2012-10-21	autumn	967F	1064R	gentra_puregene
AmaralZettler2015s161	AZ2015s161	SRR2168097		AZ2015s161_S161_L001_R1_001.fastq.gz	AZ2015s161_S161_L001_R2_001.fastq.gz			AmaralZettler2015	31.9067	-139.583	marine	field	collection	seawater	sw	na	550	collection	5.8	34.01	ambient	2012-10-21	autumn	967F	1064R	gentra_puregene
AmaralZettler2015s162	AZ2015s162	SRR2168098		AZ2015s162_S162_L001_R1_001.fastq.gz	AZ2015s162_S162_L001_R2_001.fastq.gz			AmaralZettler2015	31.9067	-139.583	marine	field	collection	plastic	plastic	na	0	collection	23.2	34.53	ambient	2012-10-21	autumn	967F	1064R	gentra_puregene
AmaralZettler2015s166	AZ2015s166	SRR2168102		AZ2015s166_S166_L001_R1_001.fastq.gz	AZ2015s166_S166_L001_R2_001.fastq.gz			AmaralZettler2015	31.9067	-139.583	marine	field	collection	seawater	sw	na	0	collection	23.1	34.8	ambient	2012-10-22	autumn	967F	1064R	gentra_puregene
AmaralZettler2015s167	AZ2015s167	SRR2168103		AZ2015s167_S167_L001_R1_001.fastq.gz	AZ2015s167_S167_L001_R2_001.fastq.gz			AmaralZettler2015	31.9067	-139.583	marine	field	collection	seawater	sw	na	0	collection	23.1	34.8	ambient	2012-10-22	autumn	967F	1064R	gentra_puregene
AmaralZettler2015s168	AZ2015s168	SRR2168104		AZ2015s168_S168_L001_R1_001.fastq.gz	AZ2015s168_S168_L001_R2_001.fastq.gz			AmaralZettler2015	31.9067	-139.583	marine	field	collection	plastic	pp	na	0	collection	23.1	34.8	ambient	2012-10-22	autumn	967F	1064R	gentra_puregene
AmaralZettler2015s169	AZ2015s169	SRR2168105		AZ2015s169_S169_L001_R1_001.fastq.gz	AZ2015s169_S169_L001_R2_001.fastq.gz			AmaralZettler2015	31.9067	-139.583	marine	field	collection	plastic	pe	na	0	collection	23.1	34.8	ambient	2012-10-22	autumn	967F	1064R	gentra_puregene
AmaralZettler2015s155	AZ2015s155	SRR2168091		AZ2015s155_S155_L001_R1_001.fastq.gz	AZ2015s155_S155_L001_R2_001.fastq.gz			AmaralZettler2015	32.0533	-139.095	marine	field	collection	seawater	sw	na	0	collection	23.2	34.87	ambient	2012-10-20	autumn	967F	1064R	gentra_puregene
AmaralZettler2015s156	AZ2015s156	SRR2168092		AZ2015s156_S156_L001_R1_001.fastq.gz	AZ2015s156_S156_L001_R2_001.fastq.gz			AmaralZettler2015	32.0533	-139.095	marine	field	collection	seawater	sw	na	0	collection	23.2	34.87	ambient	2012-10-20	autumn	967F	1064R	gentra_puregene
AmaralZettler2015s157	AZ2015s157	SRR2168093		AZ2015s157_S157_L001_R1_001.fastq.gz	AZ2015s157_S157_L001_R2_001.fastq.gz			AmaralZettler2015	32.0533	-139.095	marine	field	collection	plastic	pe	na	0	collection	23.2	34.87	ambient	2012-10-20	autumn	967F	1064R	gentra_puregene
AmaralZettler2015s158	AZ2015s158	SRR2168094		AZ2015s158_S158_L001_R1_001.fastq.gz	AZ2015s158_S158_L001_R2_001.fastq.gz			AmaralZettler2015	32.0533	-139.095	marine	field	collection	plastic	pe	na	0	collection	23.2	34.87	ambient	2012-10-20	autumn	967F	1064R	gentra_puregene
AmaralZettler2015s152	AZ2015s152	SRR2168088		AZ2015s152_S152_L001_R1_001.fastq.gz	AZ2015s152_S152_L001_R2_001.fastq.gz			AmaralZettler2015	32.2617	-138.573	marine	field	collection	seawater	sw	na	0	collection	23	34.9	ambient	2012-10-19	autumn	967F	1064R	gentra_puregene
AmaralZettler2015s153	AZ2015s153	SRR2168089		AZ2015s153_S153_L001_R1_001.fastq.gz	AZ2015s153_S153_L001_R2_001.fastq.gz			AmaralZettler2015	32.2617	-138.573	marine	field	collection	seawater	sw	na	0	collection	23	34.9	ambient	2012-10-19	autumn	967F	1064R	gentra_puregene
AmaralZettler2015s154	AZ2015s154	SRR2168090		AZ2015s154_S154_L001_R1_001.fastq.gz	AZ2015s154_S154_L001_R2_001.fastq.gz			AmaralZettler2015	32.2617	-138.573	marine	field	collection	plastic	pe	na	0	collection	23	34.9	ambient	2012-10-19	autumn	967F	1064R	gentra_puregene
AmaralZettler2015s148	AZ2015s148	SRR2168084		AZ2015s148_S148_L001_R1_001.fastq.gz	AZ2015s148_S148_L001_R2_001.fastq.gz			AmaralZettler2015	32.9033	-137.232	marine	field	collection	seawater	sw	na	0	collection	22.2	34.67	ambient	2012-10-18	autumn	967F	1064R	gentra_puregene
AmaralZettler2015s149	AZ2015s149	SRR2168085		AZ2015s149_S149_L001_R1_001.fastq.gz	AZ2015s149_S149_L001_R2_001.fastq.gz			AmaralZettler2015	32.9033	-137.232	marine	field	collection	seawater	sw	na	0	collection	22.2	34.67	ambient	2012-10-18	autumn	967F	1064R	gentra_puregene
AmaralZettler2015s150	AZ2015s150	SRR2168086		AZ2015s150_S150_L001_R1_001.fastq.gz	AZ2015s150_S150_L001_R2_001.fastq.gz			AmaralZettler2015	32.9033	-137.232	marine	field	collection	plastic	pe	na	0	collection	22.2	34.67	ambient	2012-10-18	autumn	967F	1064R	gentra_puregene
AmaralZettler2015s151	AZ2015s151	SRR2168087		AZ2015s151_S151_L001_R1_001.fastq.gz	AZ2015s151_S151_L001_R2_001.fastq.gz			AmaralZettler2015	32.9033	-137.232	marine	field	collection	plastic	pe	na	0	collection	22.2	34.67	ambient	2012-10-18	autumn	967F	1064R	gentra_puregene
AmaralZettler2015s146	AZ2015s146	SRR2168082		AZ2015s146_S146_L001_R1_001.fastq.gz	AZ2015s146_S146_L001_R2_001.fastq.gz			AmaralZettler2015	33.2583	-136.213	marine	field	collection	plastic	pe	na	0	collection	22.1	34.39	ambient	2012-10-17	autumn	967F	1064R	gentra_puregene
AmaralZettler2015s147	AZ2015s147	SRR2168083		AZ2015s147_S147_L001_R1_001.fastq.gz	AZ2015s147_S147_L001_R2_001.fastq.gz			AmaralZettler2015	33.2583	-136.213	marine	field	collection	plastic	plastic	na	0	collection	22.1	34.39	ambient	2012-10-17	autumn	967F	1064R	gentra_puregene
AmaralZettler2015s025	AZ2015s025	SRR1614676		AZ2015s025_S025_L001_R1_001.fastq.gz	AZ2015s025_S025_L001_R2_001.fastq.gz			AmaralZettler2015	33.258	-136.213	marine	field	collection	seawater	sw	na	3	collection	22.1	34.389	ambient	2012-10-17	autumn	967F	1064R	gentra_puregene
AmaralZettler2015s026	AZ2015s026	SRR1614677		AZ2015s026_S026_L001_R1_001.fastq.gz	AZ2015s026_S026_L001_R2_001.fastq.gz			AmaralZettler2015	33.258	-136.213	marine	field	collection	seawater	sw	na	3	collection	22.1	34.389	ambient	2012-10-17	autumn	967F	1064R	gentra_puregene
AmaralZettler2015s137	AZ2015s137	SRR2168073		AZ2015s137_S137_L001_R1_001.fastq.gz	AZ2015s137_S137_L001_R2_001.fastq.gz			AmaralZettler2015	33.5717	-135.443	marine	field	collection	plastic	plastic	na	0	collection	21.2	33.4	ambient	2012-10-16	autumn	967F	1064R	gentra_puregene
AmaralZettler2015s023	AZ2015s023	SRR1614674		AZ2015s023_S023_L001_R1_001.fastq.gz	AZ2015s023_S023_L001_R2_001.fastq.gz			AmaralZettler2015	33.565	-135.435	marine	field	collection	seawater	sw	na	3	collection	21.7	33.7	ambient	2012-10-16	autumn	967F	1064R	gentra_puregene
AmaralZettler2015s024	AZ2015s024	SRR1614675		AZ2015s024_S024_L001_R1_001.fastq.gz	AZ2015s024_S024_L001_R2_001.fastq.gz			AmaralZettler2015	33.565	-135.435	marine	field	collection	seawater	sw	na	3	collection	21.7	33.7	ambient	2012-10-16	autumn	967F	1064R	gentra_puregene
AmaralZettler2015s142	AZ2015s142	SRR2168078		AZ2015s142_S142_L001_R1_001.fastq.gz	AZ2015s142_S142_L001_R2_001.fastq.gz			AmaralZettler2015	33.565	-135.435	marine	field	collection	seawater	sw	na	550	collection	5.3	34.09	ambient	2012-10-16	autumn	967F	1064R	gentra_puregene
AmaralZettler2015s143	AZ2015s143	SRR2168079		AZ2015s143_S143_L001_R1_001.fastq.gz	AZ2015s143_S143_L001_R2_001.fastq.gz			AmaralZettler2015	33.565	-135.435	marine	field	collection	seawater	sw	na	550	collection	5.3	34.09	ambient	2012-10-16	autumn	967F	1064R	gentra_puregene
AmaralZettler2015s144	AZ2015s144	SRR2168080		AZ2015s144_S144_L001_R1_001.fastq.gz	AZ2015s144_S144_L001_R2_001.fastq.gz			AmaralZettler2015	33.565	-135.435	marine	field	collection	plastic	pp	na	0	collection	21.7	33.7	ambient	2012-10-16	autumn	967F	1064R	gentra_puregene
AmaralZettler2015s145	AZ2015s145	SRR2168081		AZ2015s145_S145_L001_R1_001.fastq.gz	AZ2015s145_S145_L001_R2_001.fastq.gz			AmaralZettler2015	33.565	-135.435	marine	field	collection	plastic	pe	na	0	collection	21.7	33.7	ambient	2012-10-16	autumn	967F	1064R	gentra_puregene
AmaralZettler2015s138	AZ2015s138	SRR2168074		AZ2015s138_S138_L001_R1_001.fastq.gz	AZ2015s138_S138_L001_R2_001.fastq.gz			AmaralZettler2015	33.5633	-135.432	marine	field	collection	plastic	plastic	na	0	collection	21.6	33.74	ambient	2012-10-16	autumn	967F	1064R	gentra_puregene
AmaralZettler2015s139	AZ2015s139	SRR2168075		AZ2015s139_S139_L001_R1_001.fastq.gz	AZ2015s139_S139_L001_R2_001.fastq.gz			AmaralZettler2015	33.5633	-135.432	marine	field	collection	plastic	plastic	na	0	collection	21.6	33.74	ambient	2012-10-16	autumn	967F	1064R	gentra_puregene
AmaralZettler2015s140	AZ2015s140	SRR2168076		AZ2015s140_S140_L001_R1_001.fastq.gz	AZ2015s140_S140_L001_R2_001.fastq.gz			AmaralZettler2015	33.5633	-135.432	marine	field	collection	plastic	plastic	na	0	collection	21.6	33.74	ambient	2012-10-16	autumn	967F	1064R	gentra_puregene
AmaralZettler2015s141	AZ2015s141	SRR2168077		AZ2015s141_S141_L001_R1_001.fastq.gz	AZ2015s141_S141_L001_R2_001.fastq.gz			AmaralZettler2015	33.5633	-135.432	marine	field	collection	plastic	pet	na	0	collection	21.6	33.74	ambient	2012-10-16	autumn	967F	1064R	gentra_puregene
AmaralZettler2015s021	AZ2015s021	SRR1614672		AZ2015s021_S021_L001_R1_001.fastq.gz	AZ2015s021_S021_L001_R2_001.fastq.gz			AmaralZettler2015	33.902	-134.272	marine	field	collection	seawater	sw	na	3	collection	21.1	33.61	ambient	2012-10-15	autumn	967F	1064R	gentra_puregene
AmaralZettler2015s022	AZ2015s022	SRR1614673		AZ2015s022_S022_L001_R1_001.fastq.gz	AZ2015s022_S022_L001_R2_001.fastq.gz			AmaralZettler2015	33.902	-134.272	marine	field	collection	seawater	sw	na	3	collection	21.1	33.61	ambient	2012-10-15	autumn	967F	1064R	gentra_puregene
AmaralZettler2015s131	AZ2015s131	SRR2168067		AZ2015s131_S131_L001_R1_001.fastq.gz	AZ2015s131_S131_L001_R2_001.fastq.gz			AmaralZettler2015	33.695	-133.458	marine	field	collection	seawater	sw	na	0	collection	20.9	33.32	ambient	2012-10-14	autumn	967F	1064R	gentra_puregene
AmaralZettler2015s132	AZ2015s132	SRR2168068		AZ2015s132_S132_L001_R1_001.fastq.gz	AZ2015s132_S132_L001_R2_001.fastq.gz			AmaralZettler2015	33.695	-133.458	marine	field	collection	seawater	sw	na	0	collection	20.9	33.32	ambient	2012-10-14	autumn	967F	1064R	gentra_puregene
AmaralZettler2015s133	AZ2015s133	SRR2168069		AZ2015s133_S133_L001_R1_001.fastq.gz	AZ2015s133_S133_L001_R2_001.fastq.gz			AmaralZettler2015	33.695	-133.458	marine	field	collection	seawater	sw	na	550	collection	5.3	34.14	ambient	2012-10-14	autumn	967F	1064R	gentra_puregene
AmaralZettler2015s134	AZ2015s134	SRR2168070		AZ2015s134_S134_L001_R1_001.fastq.gz	AZ2015s134_S134_L001_R2_001.fastq.gz			AmaralZettler2015	33.695	-133.458	marine	field	collection	seawater	sw	na	550	collection	5.3	34.14	ambient	2012-10-14	autumn	967F	1064R	gentra_puregene
AmaralZettler2015s135	AZ2015s135	SRR2168071		AZ2015s135_S135_L001_R1_001.fastq.gz	AZ2015s135_S135_L001_R2_001.fastq.gz			AmaralZettler2015	33.695	-133.458	marine	field	collection	plastic	pe	na	0	collection	20.9	33.32	ambient	2012-10-14	autumn	967F	1064R	gentra_puregene
AmaralZettler2015s136	AZ2015s136	SRR2168072		AZ2015s136_S136_L001_R1_001.fastq.gz	AZ2015s136_S136_L001_R2_001.fastq.gz			AmaralZettler2015	33.695	-133.458	marine	field	collection	plastic	pp	na	0	collection	20.9	33.32	ambient	2012-10-14	autumn	967F	1064R	gentra_puregene
AmaralZettler2015s127	AZ2015s127	SRR2168063		AZ2015s127_S127_L001_R1_001.fastq.gz	AZ2015s127_S127_L001_R2_001.fastq.gz			AmaralZettler2015	33.655	-133.437	marine	field	collection	plastic	plastic	na	0	collection	20.9	33.36	ambient	2012-10-13	autumn	967F	1064R	gentra_puregene
AmaralZettler2015s128	AZ2015s128	SRR2168064		AZ2015s128_S128_L001_R1_001.fastq.gz	AZ2015s128_S128_L001_R2_001.fastq.gz			AmaralZettler2015	33.655	-133.437	marine	field	collection	plastic	pp	na	0	collection	20.9	33.36	ambient	2012-10-13	autumn	967F	1064R	gentra_puregene
AmaralZettler2015s129	AZ2015s129	SRR2168065		AZ2015s129_S129_L001_R1_001.fastq.gz	AZ2015s129_S129_L001_R2_001.fastq.gz			AmaralZettler2015	33.655	-133.437	marine	field	collection	plastic	pp	na	0	collection	20.9	33.36	ambient	2012-10-13	autumn	967F	1064R	gentra_puregene
AmaralZettler2015s130	AZ2015s130	SRR2168066		AZ2015s130_S130_L001_R1_001.fastq.gz	AZ2015s130_S130_L001_R2_001.fastq.gz			AmaralZettler2015	33.655	-133.437	marine	field	collection	plastic	ps	na	0	collection	20.9	33.36	ambient	2012-10-13	autumn	967F	1064R	gentra_puregene
AmaralZettler2015s019	AZ2015s019	SRR1614670		AZ2015s019_S019_L001_R1_001.fastq.gz	AZ2015s019_S019_L001_R2_001.fastq.gz			AmaralZettler2015	33.48	-132.45	marine	field	collection	seawater	sw	na	3	collection	21.2	33.5	ambient	2012-10-12	autumn	967F	1064R	gentra_puregene
AmaralZettler2015s020	AZ2015s020	SRR1614671		AZ2015s020_S020_L001_R1_001.fastq.gz	AZ2015s020_S020_L001_R2_001.fastq.gz			AmaralZettler2015	33.48	-132.45	marine	field	collection	seawater	sw	na	3	collection	21.2	33.5	ambient	2012-10-12	autumn	967F	1064R	gentra_puregene
AmaralZettler2015s125	AZ2015s125	SRR2168061		AZ2015s125_S125_L001_R1_001.fastq.gz	AZ2015s125_S125_L001_R2_001.fastq.gz			AmaralZettler2015	33.48	-132.45	marine	field	collection	plastic	pe	na	0	collection	21.2	33.5	ambient	2012-10-13	autumn	967F	1064R	gentra_puregene
AmaralZettler2015s126	AZ2015s126	SRR2168062		AZ2015s126_S126_L001_R1_001.fastq.gz	AZ2015s126_S126_L001_R2_001.fastq.gz			AmaralZettler2015	33.48	-132.45	marine	field	collection	plastic	pe	na	0	collection	21.2	33.5	ambient	2012-10-13	autumn	967F	1064R	gentra_puregene
AmaralZettler2015s123	AZ2015s123	SRR2168059		AZ2015s123_S123_L001_R1_001.fastq.gz	AZ2015s123_S123_L001_R2_001.fastq.gz			AmaralZettler2015	33.4983	-132.433	marine	field	collection	plastic	plastic	na	0	collection	21	33.7	ambient	2012-10-13	autumn	967F	1064R	gentra_puregene
AmaralZettler2015s124	AZ2015s124	SRR2168060		AZ2015s124_S124_L001_R1_001.fastq.gz	AZ2015s124_S124_L001_R2_001.fastq.gz			AmaralZettler2015	33.4983	-132.433	marine	field	collection	plastic	ps	na	0	collection	21	33.7	ambient	2012-10-13	autumn	967F	1064R	gentra_puregene
AmaralZettler2015s120	AZ2015s120	SRR2168056		AZ2015s120_S120_L001_R1_001.fastq.gz	AZ2015s120_S120_L001_R2_001.fastq.gz			AmaralZettler2015	32.9467	-131.548	marine	field	collection	seawater	sw	na	550	collection	5.4	34.08	ambient	2012-10-12	autumn	967F	1064R	gentra_puregene
AmaralZettler2015s121	AZ2015s121	SRR2168057		AZ2015s121_S121_L001_R1_001.fastq.gz	AZ2015s121_S121_L001_R2_001.fastq.gz			AmaralZettler2015	32.9467	-131.548	marine	field	collection	seawater	sw	na	550	collection	5.4	34.08	ambient	2012-10-12	autumn	967F	1064R	gentra_puregene
AmaralZettler2015s122	AZ2015s122	SRR2168058		AZ2015s122_S122_L001_R1_001.fastq.gz	AZ2015s122_S122_L001_R2_001.fastq.gz			AmaralZettler2015	32.9467	-131.548	marine	field	collection	plastic	ps	na	0	collection	21.2	34	ambient	2012-10-12	autumn	967F	1064R	gentra_puregene
AmaralZettler2015s017	AZ2015s017	SRR1614668		AZ2015s017_S017_L001_R1_001.fastq.gz	AZ2015s017_S017_L001_R2_001.fastq.gz			AmaralZettler2015	32.947	-131.548	marine	field	collection	seawater	sw	na	3	collection	21.2	34	ambient	2012-10-12	autumn	967F	1064R	gentra_puregene
AmaralZettler2015s018	AZ2015s018	SRR1614669		AZ2015s018_S018_L001_R1_001.fastq.gz	AZ2015s018_S018_L001_R2_001.fastq.gz			AmaralZettler2015	32.947	-131.548	marine	field	collection	seawater	sw	na	3	collection	21.2	34	ambient	2012-10-12	autumn	967F	1064R	gentra_puregene
AmaralZettler2015s118	AZ2015s118	SRR2168054		AZ2015s118_S118_L001_R1_001.fastq.gz	AZ2015s118_S118_L001_R2_001.fastq.gz			AmaralZettler2015	32.7217	-130.872	marine	field	collection	seawater	sw	na	0	collection	20.6	33.86	ambient	2012-10-11	autumn	967F	1064R	gentra_puregene
AmaralZettler2015s119	AZ2015s119	SRR2168055		AZ2015s119_S119_L001_R1_001.fastq.gz	AZ2015s119_S119_L001_R2_001.fastq.gz			AmaralZettler2015	32.7217	-130.872	marine	field	collection	seawater	sw	na	0	collection	20.6	33.86	ambient	2012-10-11	autumn	967F	1064R	gentra_puregene
AmaralZettler2015s114	AZ2015s114	SRR2168050		AZ2015s114_S114_L001_R1_001.fastq.gz	AZ2015s114_S114_L001_R2_001.fastq.gz			AmaralZettler2015	32.7917	-129.295	marine	field	collection	seawater	sw	na	0	collection	19.1	33.18	ambient	2012-10-10	autumn	967F	1064R	gentra_puregene
AmaralZettler2015s115	AZ2015s115	SRR2168051		AZ2015s115_S115_L001_R1_001.fastq.gz	AZ2015s115_S115_L001_R2_001.fastq.gz			AmaralZettler2015	32.7917	-129.295	marine	field	collection	seawater	sw	na	0	collection	19.1	33.18	ambient	2012-10-10	autumn	967F	1064R	gentra_puregene
AmaralZettler2015s116	AZ2015s116	SRR2168052		AZ2015s116_S116_L001_R1_001.fastq.gz	AZ2015s116_S116_L001_R2_001.fastq.gz			AmaralZettler2015	32.7917	-129.295	marine	field	collection	seawater	sw	na	550	collection	5.5	34.17	ambient	2012-10-10	autumn	967F	1064R	gentra_puregene
AmaralZettler2015s117	AZ2015s117	SRR2168053		AZ2015s117_S117_L001_R1_001.fastq.gz	AZ2015s117_S117_L001_R2_001.fastq.gz			AmaralZettler2015	32.7917	-129.295	marine	field	collection	seawater	sw	na	550	collection	5.5	34.17	ambient	2012-10-10	autumn	967F	1064R	gentra_puregene
AmaralZettler2015s112	AZ2015s112	SRR2168048		AZ2015s112_S112_L001_R1_001.fastq.gz	AZ2015s112_S112_L001_R2_001.fastq.gz			AmaralZettler2015	33.4683	-127.768	marine	field	collection	plastic	plastic	na	0	collection	19.2	33.18	ambient	2012-10-09	autumn	967F	1064R	gentra_puregene
AmaralZettler2015s015	AZ2015s015	SRR1614666		AZ2015s015_S015_L001_R1_001.fastq.gz	AZ2015s015_S015_L001_R2_001.fastq.gz			AmaralZettler2015	33.468	-127.768	marine	field	collection	seawater	sw	na	3	collection	19.2	33.18	ambient	2012-10-09	autumn	967F	1064R	gentra_puregene
AmaralZettler2015s016	AZ2015s016	SRR1614667		AZ2015s016_S016_L001_R1_001.fastq.gz	AZ2015s016_S016_L001_R2_001.fastq.gz			AmaralZettler2015	33.468	-127.768	marine	field	collection	seawater	sw	na	3	collection	19.2	33.18	ambient	2012-10-09	autumn	967F	1064R	gentra_puregene
AmaralZettler2015s113	AZ2015s113	SRR2168049		AZ2015s113_S113_L001_R1_001.fastq.gz	AZ2015s113_S113_L001_R2_001.fastq.gz			AmaralZettler2015	33.4933	-127.715	marine	field	collection	plastic	plastic	na	0	collection	19.2	33.14	ambient	2012-10-09	autumn	967F	1064R	gentra_puregene
AmaralZettler2015s013	AZ2015s013	SRR1614664		AZ2015s013_S013_L001_R1_001.fastq.gz	AZ2015s013_S013_L001_R2_001.fastq.gz			AmaralZettler2015	33.023	-125.582	marine	field	collection	seawater	sw	na	3	collection	18.9	33.17	ambient	2012-10-08	autumn	967F	1064R	gentra_puregene
AmaralZettler2015s014	AZ2015s014	SRR1614665		AZ2015s014_S014_L001_R1_001.fastq.gz	AZ2015s014_S014_L001_R2_001.fastq.gz			AmaralZettler2015	33.023	-125.582	marine	field	collection	seawater	sw	na	3	collection	18.9	33.17	ambient	2012-10-08	autumn	967F	1064R	gentra_puregene
AmaralZettler2015s111	AZ2015s111	SRR2168047		AZ2015s111_S111_L001_R1_001.fastq.gz	AZ2015s111_S111_L001_R2_001.fastq.gz			AmaralZettler2015	33.0233	-125.582	marine	field	collection	plastic	pe	na	0	collection	18.9	33.17	ambient	2012-10-08	autumn	967F	1064R	gentra_puregene
AmaralZettler2015s109	AZ2015s109	SRR2168045		AZ2015s109_S109_L001_R1_001.fastq.gz	AZ2015s109_S109_L001_R2_001.fastq.gz			AmaralZettler2015	32.1883	-123.875	marine	field	collection	seawater	sw	na	0	collection	18.5	33.16	ambient	2012-10-07	autumn	967F	1064R	gentra_puregene
AmaralZettler2015s110	AZ2015s110	SRR2168046		AZ2015s110_S110_L001_R1_001.fastq.gz	AZ2015s110_S110_L001_R2_001.fastq.gz			AmaralZettler2015	32.1883	-123.875	marine	field	collection	seawater	sw	na	0	collection	18.5	33.16	ambient	2012-10-07	autumn	967F	1064R	gentra_puregene
AmaralZettler2015s011	AZ2015s011	SRR1614662		AZ2015s011_S011_L001_R1_001.fastq.gz	AZ2015s011_S011_L001_R2_001.fastq.gz			AmaralZettler2015	31.81	-121.572	marine	field	collection	seawater	sw	na	3	collection	18.3	33.19	ambient	2012-10-06	autumn	967F	1064R	gentra_puregene
AmaralZettler2015s012	AZ2015s012	SRR1614663		AZ2015s012_S012_L001_R1_001.fastq.gz	AZ2015s012_S012_L001_R2_001.fastq.gz			AmaralZettler2015	31.81	-121.572	marine	field	collection	seawater	sw	na	3	collection	18.3	33.19	ambient	2012-10-06	autumn	967F	1064R	gentra_puregene
AmaralZettler2015s108	AZ2015s108	SRR2168044		AZ2015s108_S108_L001_R1_001.fastq.gz	AZ2015s108_S108_L001_R2_001.fastq.gz			AmaralZettler2015	31.81	-121.572	marine	field	collection	plastic	pe	na	0	collection	18.3	33.19	ambient	2012-10-06	autumn	967F	1064R	gentra_puregene
AmaralZettler2015s106	AZ2015s106	SRR2168042		AZ2015s106_S106_L001_R1_001.fastq.gz	AZ2015s106_S106_L001_R2_001.fastq.gz			AmaralZettler2015	32.102	-119.72	marine	field	collection	seawater	sw	na	0	collection	17.9	33.4	ambient	2012-10-05	autumn	967F	1064R	gentra_puregene
AmaralZettler2015s107	AZ2015s107	SRR2168043		AZ2015s107_S107_L001_R1_001.fastq.gz	AZ2015s107_S107_L001_R2_001.fastq.gz			AmaralZettler2015	32.102	-119.72	marine	field	collection	seawater	sw	na	0	collection	17.9	33.4	ambient	2012-10-05	autumn	967F	1064R	gentra_puregene
AmaralZettler2015s033	AZ2015s033	SRR2167969		AZ2015s033_S033_L001_R1_001.fastq.gz	AZ2015s033_S033_L001_R2_001.fastq.gz			AmaralZettler2015	32.6208	-117.129	marine	field	incubation	plastic	ps	na	0.5	0	NA	NA	ambient	2013-07-16	summer	967F	1064R	gentra_puregene
AmaralZettler2015s277	AZ2015s277	SRR2168213		AZ2015s277_S277_L001_R1_001.fastq.gz	AZ2015s277_S277_L001_R2_001.fastq.gz			AmaralZettler2015	39.5083	-72.3283	marine	field	collection	seawater	sw	na	550	collection	6.2	35.06	ambient	2013-06-13	summer	967F	1064R	gentra_puregene
AmaralZettler2015s278	AZ2015s278	SRR2168214		AZ2015s278_S278_L001_R1_001.fastq.gz	AZ2015s278_S278_L001_R2_001.fastq.gz			AmaralZettler2015	39.5083	-72.3283	marine	field	collection	seawater	sw	na	550	collection	6.2	35.06	ambient	2013-06-13	summer	967F	1064R	gentra_puregene
AmaralZettler2015s276	AZ2015s276	SRR2168212		AZ2015s276_S276_L001_R1_001.fastq.gz	AZ2015s276_S276_L001_R2_001.fastq.gz			AmaralZettler2015	39.2217	-71.2417	marine	field	collection	seawater	sw	na	0	collection	19.4	35.3	ambient	2013-06-11	summer	967F	1064R	gentra_puregene
AmaralZettler2015s279	AZ2015s279	SRR2168215		AZ2015s279_S279_L001_R1_001.fastq.gz	AZ2015s279_S279_L001_R2_001.fastq.gz			AmaralZettler2015	41.3683	-70.8983	marine	field	collection	seawater	sw	na	0	collection	16	31.92	ambient	2013-06-16	summer	967F	1064R	gentra_puregene
AmaralZettler2015s269	AZ2015s269	SRR2168205		AZ2015s269_S269_L001_R1_001.fastq.gz	AZ2015s269_S269_L001_R2_001.fastq.gz			AmaralZettler2015	41.3826	-70.8786	marine	field	incubation	plastic	pe	na	0	collection	16.7	31.86	ambient	2013-06-16	summer	967F	1064R	gentra_puregene
AmaralZettler2015s270	AZ2015s270	SRR2168206		AZ2015s270_S270_L001_R1_001.fastq.gz	AZ2015s270_S270_L001_R2_001.fastq.gz			AmaralZettler2015	41.3826	-70.8786	marine	field	incubation	plastic	pe	na	0	collection	16.7	31.86	ambient	2013-06-16	summer	967F	1064R	gentra_puregene
AmaralZettler2015s271	AZ2015s271	SRR2168207		AZ2015s271_S271_L001_R1_001.fastq.gz	AZ2015s271_S271_L001_R2_001.fastq.gz			AmaralZettler2015	41.3826	-70.8786	marine	field	incubation	plastic	ps	na	0	collection	16.7	31.86	ambient	2013-06-16	summer	967F	1064R	gentra_puregene
AmaralZettler2015s272	AZ2015s272	SRR2168208		AZ2015s272_S272_L001_R1_001.fastq.gz	AZ2015s272_S272_L001_R2_001.fastq.gz			AmaralZettler2015	41.3826	-70.8786	marine	field	incubation	plastic	ps	na	0	collection	16.7	31.86	ambient	2013-06-16	summer	967F	1064R	gentra_puregene
AmaralZettler2015s293	AZ2015s293	SRR2168229		AZ2015s293_S293_L001_R1_001.fastq.gz	AZ2015s293_S293_L001_R2_001.fastq.gz			AmaralZettler2015	41.525	-70.6733	marine	field	incubation	plastic	pp	na	0.5	0	23.8	30	ambient	2013-07-17	summer	967F	1064R	gentra_puregene
AmaralZettler2015s294	AZ2015s294	SRR2168230		AZ2015s294_S294_L001_R1_001.fastq.gz	AZ2015s294_S294_L001_R2_001.fastq.gz			AmaralZettler2015	41.525	-70.6733	marine	field	incubation	plastic	pp	na	0.5	0	23.8	30	ambient	2013-07-17	summer	967F	1064R	gentra_puregene
AmaralZettler2015s295	AZ2015s295	SRR2168231		AZ2015s295_S295_L001_R1_001.fastq.gz	AZ2015s295_S295_L001_R2_001.fastq.gz			AmaralZettler2015	41.525	-70.6733	marine	field	incubation	plastic	pp	na	0.5	0	23.8	30	ambient	2013-07-17	summer	967F	1064R	gentra_puregene
AmaralZettler2015s296	AZ2015s296	SRR2168232		AZ2015s296_S296_L001_R1_001.fastq.gz	AZ2015s296_S296_L001_R2_001.fastq.gz			AmaralZettler2015	41.525	-70.6733	marine	field	incubation	plastic	pe	na	0.5	0	23.8	30	ambient	2013-07-17	summer	967F	1064R	gentra_puregene
AmaralZettler2015s297	AZ2015s297	SRR2168233		AZ2015s297_S297_L001_R1_001.fastq.gz	AZ2015s297_S297_L001_R2_001.fastq.gz			AmaralZettler2015	41.525	-70.6733	marine	field	incubation	plastic	pe	na	0.5	0	23.8	30	ambient	2013-07-17	summer	967F	1064R	gentra_puregene
AmaralZettler2015s298	AZ2015s298	SRR2168234		AZ2015s298_S298_L001_R1_001.fastq.gz	AZ2015s298_S298_L001_R2_001.fastq.gz			AmaralZettler2015	41.525	-70.6733	marine	field	incubation	plastic	pe	na	0.5	0	23.8	30	ambient	2013-07-17	summer	967F	1064R	gentra_puregene
AmaralZettler2015s299	AZ2015s299	SRR2168235		AZ2015s299_S299_L001_R1_001.fastq.gz	AZ2015s299_S299_L001_R2_001.fastq.gz			AmaralZettler2015	41.525	-70.6733	marine	field	incubation	plastic	ps	na	0.5	0	23.8	30	ambient	2013-07-17	summer	967F	1064R	gentra_puregene
AmaralZettler2015s300	AZ2015s300	SRR2168236		AZ2015s300_S300_L001_R1_001.fastq.gz	AZ2015s300_S300_L001_R2_001.fastq.gz			AmaralZettler2015	41.525	-70.6733	marine	field	incubation	plastic	ps	na	0.5	0	23.8	30	ambient	2013-07-17	summer	967F	1064R	gentra_puregene
AmaralZettler2015s301	AZ2015s301	SRR2168237		AZ2015s301_S301_L001_R1_001.fastq.gz	AZ2015s301_S301_L001_R2_001.fastq.gz			AmaralZettler2015	41.525	-70.6733	marine	field	incubation	plastic	ps	na	0.5	0	23.8	30	ambient	2013-07-17	summer	967F	1064R	gentra_puregene
AmaralZettler2015s302	AZ2015s302	SRR2168238		AZ2015s302_S302_L001_R1_001.fastq.gz	AZ2015s302_S302_L001_R2_001.fastq.gz			AmaralZettler2015	41.525	-70.6733	marine	field	incubation	glass	glass	na	0.5	0	23.8	30	ambient	2013-07-17	summer	967F	1064R	gentra_puregene
AmaralZettler2015s303	AZ2015s303	SRR2168239		AZ2015s303_S303_L001_R1_001.fastq.gz	AZ2015s303_S303_L001_R2_001.fastq.gz			AmaralZettler2015	41.525	-70.6733	marine	field	incubation	glass	glass	na	0.5	0	23.8	30	ambient	2013-07-17	summer	967F	1064R	gentra_puregene
AmaralZettler2015s304	AZ2015s304	SRR2168240		AZ2015s304_S304_L001_R1_001.fastq.gz	AZ2015s304_S304_L001_R2_001.fastq.gz			AmaralZettler2015	41.525	-70.6733	marine	field	incubation	plastic	pp	na	0.5	0	24	30	ambient	2013-07-24	summer	967F	1064R	gentra_puregene
AmaralZettler2015s305	AZ2015s305	SRR2168241		AZ2015s305_S305_L001_R1_001.fastq.gz	AZ2015s305_S305_L001_R2_001.fastq.gz			AmaralZettler2015	41.525	-70.6733	marine	field	incubation	plastic	pp	na	0.5	0	24	30	ambient	2013-07-24	summer	967F	1064R	gentra_puregene
AmaralZettler2015s306	AZ2015s306	SRR2168242		AZ2015s306_S306_L001_R1_001.fastq.gz	AZ2015s306_S306_L001_R2_001.fastq.gz			AmaralZettler2015	41.525	-70.6733	marine	field	incubation	plastic	pp	na	0.5	0	24	30	ambient	2013-07-24	summer	967F	1064R	gentra_puregene
AmaralZettler2015s307	AZ2015s307	SRR2168243		AZ2015s307_S307_L001_R1_001.fastq.gz	AZ2015s307_S307_L001_R2_001.fastq.gz			AmaralZettler2015	41.525	-70.6733	marine	field	incubation	plastic	pe	na	0.5	0	24	30	ambient	2013-07-24	summer	967F	1064R	gentra_puregene
AmaralZettler2015s308	AZ2015s308	SRR2168244		AZ2015s308_S308_L001_R1_001.fastq.gz	AZ2015s308_S308_L001_R2_001.fastq.gz			AmaralZettler2015	41.525	-70.6733	marine	field	incubation	plastic	pe	na	0.5	0	24	30	ambient	2013-07-24	summer	967F	1064R	gentra_puregene
AmaralZettler2015s309	AZ2015s309	SRR2168245		AZ2015s309_S309_L001_R1_001.fastq.gz	AZ2015s309_S309_L001_R2_001.fastq.gz			AmaralZettler2015	41.525	-70.6733	marine	field	incubation	plastic	ps	na	0.5	0	24	30	ambient	2013-07-24	summer	967F	1064R	gentra_puregene
AmaralZettler2015s310	AZ2015s310	SRR2168246		AZ2015s310_S310_L001_R1_001.fastq.gz	AZ2015s310_S310_L001_R2_001.fastq.gz			AmaralZettler2015	41.525	-70.6733	marine	field	incubation	plastic	ps	na	0.5	0	24	30	ambient	2013-07-24	summer	967F	1064R	gentra_puregene
AmaralZettler2015s311	AZ2015s311	SRR2168247		AZ2015s311_S311_L001_R1_001.fastq.gz	AZ2015s311_S311_L001_R2_001.fastq.gz			AmaralZettler2015	41.525	-70.6733	marine	field	incubation	glass	glass	na	0.5	0	24	30	ambient	2013-07-24	summer	967F	1064R	gentra_puregene
AmaralZettler2015s312	AZ2015s312	SRR2168248		AZ2015s312_S312_L001_R1_001.fastq.gz	AZ2015s312_S312_L001_R2_001.fastq.gz			AmaralZettler2015	41.525	-70.6733	marine	field	incubation	glass	glass	na	0.5	0	24	30	ambient	2013-07-24	summer	967F	1064R	gentra_puregene
AmaralZettler2015s313	AZ2015s313	SRR2168249		AZ2015s313_S313_L001_R1_001.fastq.gz	AZ2015s313_S313_L001_R2_001.fastq.gz			AmaralZettler2015	41.525	-70.6733	marine	field	incubation	plastic	pp	na	0.5	0	23.5	30.4	ambient	2013-07-31	summer	967F	1064R	gentra_puregene
AmaralZettler2015s314	AZ2015s314	SRR2168250		AZ2015s314_S314_L001_R1_001.fastq.gz	AZ2015s314_S314_L001_R2_001.fastq.gz			AmaralZettler2015	41.525	-70.6733	marine	field	incubation	plastic	pp	na	0.5	0	23.5	30.4	ambient	2013-07-31	summer	967F	1064R	gentra_puregene
AmaralZettler2015s315	AZ2015s315	SRR2168251		AZ2015s315_S315_L001_R1_001.fastq.gz	AZ2015s315_S315_L001_R2_001.fastq.gz			AmaralZettler2015	41.525	-70.6733	marine	field	incubation	plastic	pp	na	0.5	0	23.5	30.4	ambient	2013-07-31	summer	967F	1064R	gentra_puregene
AmaralZettler2015s316	AZ2015s316	SRR2168252		AZ2015s316_S316_L001_R1_001.fastq.gz	AZ2015s316_S316_L001_R2_001.fastq.gz			AmaralZettler2015	41.525	-70.6733	marine	field	incubation	plastic	pe	na	0.5	0	23.5	30.4	ambient	2013-07-31	summer	967F	1064R	gentra_puregene
AmaralZettler2015s317	AZ2015s317	SRR2168253		AZ2015s317_S317_L001_R1_001.fastq.gz	AZ2015s317_S317_L001_R2_001.fastq.gz			AmaralZettler2015	41.525	-70.6733	marine	field	incubation	plastic	pe	na	0.5	0	23.5	30.4	ambient	2013-07-31	summer	967F	1064R	gentra_puregene
AmaralZettler2015s318	AZ2015s318	SRR2168254		AZ2015s318_S318_L001_R1_001.fastq.gz	AZ2015s318_S318_L001_R2_001.fastq.gz			AmaralZettler2015	41.525	-70.6733	marine	field	incubation	plastic	ps	na	0.5	0	23.5	30.4	ambient	2013-07-31	summer	967F	1064R	gentra_puregene
AmaralZettler2015s319	AZ2015s319	SRR2168255		AZ2015s319_S319_L001_R1_001.fastq.gz	AZ2015s319_S319_L001_R2_001.fastq.gz			AmaralZettler2015	41.525	-70.6733	marine	field	incubation	plastic	ps	na	0.5	0	23.5	30.4	ambient	2013-07-31	summer	967F	1064R	gentra_puregene
AmaralZettler2015s320	AZ2015s320	SRR2168256		AZ2015s320_S320_L001_R1_001.fastq.gz	AZ2015s320_S320_L001_R2_001.fastq.gz			AmaralZettler2015	41.525	-70.6733	marine	field	incubation	plastic	ps	na	0.5	0	23.5	30.4	ambient	2013-07-31	summer	967F	1064R	gentra_puregene
AmaralZettler2015s321	AZ2015s321	SRR2168257		AZ2015s321_S321_L001_R1_001.fastq.gz	AZ2015s321_S321_L001_R2_001.fastq.gz			AmaralZettler2015	41.525	-70.6733	marine	field	incubation	glass	glass	na	0.5	0	23.5	30.4	ambient	2013-07-31	summer	967F	1064R	gentra_puregene
AmaralZettler2015s322	AZ2015s322	SRR2168258		AZ2015s322_S322_L001_R1_001.fastq.gz	AZ2015s322_S322_L001_R2_001.fastq.gz			AmaralZettler2015	41.525	-70.6733	marine	field	incubation	glass	glass	na	0.5	0	23.5	30.4	ambient	2013-07-31	summer	967F	1064R	gentra_puregene
AmaralZettler2015s323	AZ2015s323	SRR2168259		AZ2015s323_S323_L001_R1_001.fastq.gz	AZ2015s323_S323_L001_R2_001.fastq.gz			AmaralZettler2015	41.525	-70.6733	marine	field	incubation	plastic	pp	na	0.5	0	22.9	29.3	ambient	2013-08-07	summer	967F	1064R	gentra_puregene
AmaralZettler2015s324	AZ2015s324	SRR2168260		AZ2015s324_S324_L001_R1_001.fastq.gz	AZ2015s324_S324_L001_R2_001.fastq.gz			AmaralZettler2015	41.525	-70.6733	marine	field	incubation	plastic	pp	na	0.5	0	22.9	29.3	ambient	2013-08-07	summer	967F	1064R	gentra_puregene
AmaralZettler2015s325	AZ2015s325	SRR2168261		AZ2015s325_S325_L001_R1_001.fastq.gz	AZ2015s325_S325_L001_R2_001.fastq.gz			AmaralZettler2015	41.525	-70.6733	marine	field	incubation	plastic	pe	na	0.5	0	22.9	29.3	ambient	2013-08-07	summer	967F	1064R	gentra_puregene
AmaralZettler2015s326	AZ2015s326	SRR2168262		AZ2015s326_S326_L001_R1_001.fastq.gz	AZ2015s326_S326_L001_R2_001.fastq.gz			AmaralZettler2015	41.525	-70.6733	marine	field	incubation	plastic	pe	na	0.5	0	22.9	29.3	ambient	2013-08-07	summer	967F	1064R	gentra_puregene
AmaralZettler2015s327	AZ2015s327	SRR2168263		AZ2015s327_S327_L001_R1_001.fastq.gz	AZ2015s327_S327_L001_R2_001.fastq.gz			AmaralZettler2015	41.525	-70.6733	marine	field	incubation	plastic	pe	na	0.5	0	22.9	29.3	ambient	2013-08-07	summer	967F	1064R	gentra_puregene
AmaralZettler2015s328	AZ2015s328	SRR2168264		AZ2015s328_S328_L001_R1_001.fastq.gz	AZ2015s328_S328_L001_R2_001.fastq.gz			AmaralZettler2015	41.525	-70.6733	marine	field	incubation	plastic	ps	na	0.5	0	22.9	29.3	ambient	2013-08-07	summer	967F	1064R	gentra_puregene
AmaralZettler2015s329	AZ2015s329	SRR2168265		AZ2015s329_S329_L001_R1_001.fastq.gz	AZ2015s329_S329_L001_R2_001.fastq.gz			AmaralZettler2015	41.525	-70.6733	marine	field	incubation	glass	glass	na	0.5	0	22.9	29.3	ambient	2013-08-07	summer	967F	1064R	gentra_puregene
AmaralZettler2015s330	AZ2015s330	SRR2168266		AZ2015s330_S330_L001_R1_001.fastq.gz	AZ2015s330_S330_L001_R2_001.fastq.gz			AmaralZettler2015	41.525	-70.6733	marine	field	incubation	plastic	pp	na	0.5	0	21.5	29.6	ambient	2013-09-06	autumn	967F	1064R	gentra_puregene
AmaralZettler2015s331	AZ2015s331	SRR2168267		AZ2015s331_S331_L001_R1_001.fastq.gz	AZ2015s331_S331_L001_R2_001.fastq.gz			AmaralZettler2015	41.525	-70.6733	marine	field	incubation	plastic	pp	na	0.5	0	21.5	29.6	ambient	2013-09-06	autumn	967F	1064R	gentra_puregene
AmaralZettler2015s332	AZ2015s332	SRR2168268		AZ2015s332_S332_L001_R1_001.fastq.gz	AZ2015s332_S332_L001_R2_001.fastq.gz			AmaralZettler2015	41.525	-70.6733	marine	field	incubation	plastic	pe	na	0.5	0	21.5	29.6	ambient	2013-09-06	autumn	967F	1064R	gentra_puregene
AmaralZettler2015s333	AZ2015s333	SRR2168269		AZ2015s333_S333_L001_R1_001.fastq.gz	AZ2015s333_S333_L001_R2_001.fastq.gz			AmaralZettler2015	41.525	-70.6733	marine	field	incubation	plastic	pe	na	0.5	0	21.5	29.6	ambient	2013-09-06	autumn	967F	1064R	gentra_puregene
AmaralZettler2015s334	AZ2015s334	SRR2168270		AZ2015s334_S334_L001_R1_001.fastq.gz	AZ2015s334_S334_L001_R2_001.fastq.gz			AmaralZettler2015	41.525	-70.6733	marine	field	incubation	plastic	ps	na	0.5	0	21.5	29.6	ambient	2013-09-06	autumn	967F	1064R	gentra_puregene
AmaralZettler2015s335	AZ2015s335	SRR2168271		AZ2015s335_S335_L001_R1_001.fastq.gz	AZ2015s335_S335_L001_R2_001.fastq.gz			AmaralZettler2015	41.525	-70.6733	marine	field	incubation	plastic	ps	na	0.5	0	21.5	29.6	ambient	2013-09-06	autumn	967F	1064R	gentra_puregene
AmaralZettler2015s336	AZ2015s336	SRR2168272		AZ2015s336_S336_L001_R1_001.fastq.gz	AZ2015s336_S336_L001_R2_001.fastq.gz			AmaralZettler2015	41.525	-70.6733	marine	field	incubation	glass	glass	na	0.5	0	21.5	29.6	ambient	2013-09-06	autumn	967F	1064R	gentra_puregene
AmaralZettler2015s337	AZ2015s337	SRR2168273		AZ2015s337_S337_L001_R1_001.fastq.gz	AZ2015s337_S337_L001_R2_001.fastq.gz			AmaralZettler2015	41.525	-70.6733	marine	field	incubation	glass	glass	na	0.5	0	21.5	29.6	ambient	2013-09-06	autumn	967F	1064R	gentra_puregene
AmaralZettler2015s338	AZ2015s338	SRR2168274		AZ2015s338_S338_L001_R1_001.fastq.gz	AZ2015s338_S338_L001_R2_001.fastq.gz			AmaralZettler2015	41.525	-70.6733	marine	field	incubation	glass	glass	na	0.5	0	21.5	29.6	ambient	2013-09-06	autumn	967F	1064R	gentra_puregene
AmaralZettler2015s339	AZ2015s339	SRR2168275		AZ2015s339_S339_L001_R1_001.fastq.gz	AZ2015s339_S339_L001_R2_001.fastq.gz			AmaralZettler2015	41.525	-70.6733	marine	field	incubation	plastic	pp	na	0.5	0	18.7	29	ambient	2013-10-02	autumn	967F	1064R	gentra_puregene
AmaralZettler2015s340	AZ2015s340	SRR2168276		AZ2015s340_S340_L001_R1_001.fastq.gz	AZ2015s340_S340_L001_R2_001.fastq.gz			AmaralZettler2015	41.525	-70.6733	marine	field	incubation	plastic	pe	na	0.5	0	18.7	29	ambient	2013-10-02	autumn	967F	1064R	gentra_puregene
AmaralZettler2015s341	AZ2015s341	SRR2168277		AZ2015s341_S341_L001_R1_001.fastq.gz	AZ2015s341_S341_L001_R2_001.fastq.gz			AmaralZettler2015	41.525	-70.6733	marine	field	incubation	plastic	ps	na	0.5	0	18.7	29	ambient	2013-10-02	autumn	967F	1064R	gentra_puregene
AmaralZettler2015s342	AZ2015s342	SRR2168278		AZ2015s342_S342_L001_R1_001.fastq.gz	AZ2015s342_S342_L001_R2_001.fastq.gz			AmaralZettler2015	41.525	-70.6733	marine	field	incubation	plastic	ps	na	0.5	0	18.7	29	ambient	2013-10-02	autumn	967F	1064R	gentra_puregene
AmaralZettler2015s343	AZ2015s343	SRR2168279		AZ2015s343_S343_L001_R1_001.fastq.gz	AZ2015s343_S343_L001_R2_001.fastq.gz			AmaralZettler2015	41.525	-70.6733	marine	field	incubation	glass	glass	na	0.5	0	18.7	29	ambient	2013-10-02	autumn	967F	1064R	gentra_puregene
AmaralZettler2015s344	AZ2015s344	SRR2168280		AZ2015s344_S344_L001_R1_001.fastq.gz	AZ2015s344_S344_L001_R2_001.fastq.gz			AmaralZettler2015	41.525	-70.6733	marine	field	incubation	plastic	pp	na	0.5	0	12.9	29.7	ambient	2013-11-06	autumn	967F	1064R	gentra_puregene
AmaralZettler2015s345	AZ2015s345	SRR2168281		AZ2015s345_S345_L001_R1_001.fastq.gz	AZ2015s345_S345_L001_R2_001.fastq.gz			AmaralZettler2015	41.525	-70.6733	marine	field	incubation	plastic	pp	na	0.5	0	12.9	29.7	ambient	2013-11-06	autumn	967F	1064R	gentra_puregene
AmaralZettler2015s346	AZ2015s346	SRR2168282		AZ2015s346_S346_L001_R1_001.fastq.gz	AZ2015s346_S346_L001_R2_001.fastq.gz			AmaralZettler2015	41.525	-70.6733	marine	field	incubation	plastic	pe	na	0.5	0	12.9	29.7	ambient	2013-11-06	autumn	967F	1064R	gentra_puregene
AmaralZettler2015s009	AZ2015s009	SRR1614660		AZ2015s009_S009_L001_R1_001.fastq.gz	AZ2015s009_S009_L001_R2_001.fastq.gz			AmaralZettler2015	42.728	-70.22	marine	field	collection	seawater	sw	na	3	collection	15.3	29.48	ambient	2012-06-13	summer	967F	1064R	gentra_puregene
AmaralZettler2015s010	AZ2015s010	SRR1614661		AZ2015s010_S010_L001_R1_001.fastq.gz	AZ2015s010_S010_L001_R2_001.fastq.gz			AmaralZettler2015	42.728	-70.22	marine	field	collection	seawater	sw	na	3	collection	15.3	29.48	ambient	2012-06-13	summer	967F	1064R	gentra_puregene
AmaralZettler2015s099	AZ2015s099	SRR2168035		AZ2015s099_S099_L001_R1_001.fastq.gz	AZ2015s099_S099_L001_R2_001.fastq.gz			AmaralZettler2015	42.7283	-70.22	marine	field	collection	plastic	ps	na	0	collection	15.3	29.48	ambient	2012-06-13	summer	967F	1064R	gentra_puregene
AmaralZettler2015s100	AZ2015s100	SRR2168036		AZ2015s100_S100_L001_R1_001.fastq.gz	AZ2015s100_S100_L001_R2_001.fastq.gz			AmaralZettler2015	42.7283	-70.22	marine	field	collection	cellulose	cellulose	na	0	collection	15.3	29.48	ambient	2012-06-13	summer	967F	1064R	gentra_puregene
AmaralZettler2015s274	AZ2015s274	SRR2168210		AZ2015s274_S274_L001_R1_001.fastq.gz	AZ2015s274_S274_L001_R2_001.fastq.gz			AmaralZettler2015	38.5283	-69.48	marine	field	collection	seawater	sw	na	0	collection	19.5	34.4	ambient	2013-06-10	summer	967F	1064R	gentra_puregene
AmaralZettler2015s275	AZ2015s275	SRR2168211		AZ2015s275_S275_L001_R1_001.fastq.gz	AZ2015s275_S275_L001_R2_001.fastq.gz			AmaralZettler2015	38.5283	-69.48	marine	field	collection	seawater	sw	na	0	collection	19.5	34.4	ambient	2013-06-10	summer	967F	1064R	gentra_puregene
AmaralZettler2015s094	AZ2015s094	SRR2168030		AZ2015s094_S094_L001_R1_001.fastq.gz	AZ2015s094_S094_L001_R2_001.fastq.gz			AmaralZettler2015	41.605	-69.395	marine	field	collection	seawater	sw	na	0	collection	14	32.08	ambient	2012-06-12	summer	967F	1064R	gentra_puregene
AmaralZettler2015s095	AZ2015s095	SRR2168031		AZ2015s095_S095_L001_R1_001.fastq.gz	AZ2015s095_S095_L001_R2_001.fastq.gz			AmaralZettler2015	41.605	-69.395	marine	field	collection	seawater	sw	na	0	collection	14	32.08	ambient	2012-06-12	summer	967F	1064R	gentra_puregene
AmaralZettler2015s096	AZ2015s096	SRR2168032		AZ2015s096_S096_L001_R1_001.fastq.gz	AZ2015s096_S096_L001_R2_001.fastq.gz			AmaralZettler2015	41.605	-69.395	marine	field	collection	seawater	sw	na	550	collection	6.2	32.91	ambient	2012-06-12	summer	967F	1064R	gentra_puregene
AmaralZettler2015s097	AZ2015s097	SRR2168033		AZ2015s097_S097_L001_R1_001.fastq.gz	AZ2015s097_S097_L001_R2_001.fastq.gz			AmaralZettler2015	41.605	-69.395	marine	field	collection	seawater	sw	na	550	collection	6.2	32.91	ambient	2012-06-12	summer	967F	1064R	gentra_puregene
AmaralZettler2015s098	AZ2015s098	SRR2168034		AZ2015s098_S098_L001_R1_001.fastq.gz	AZ2015s098_S098_L001_R2_001.fastq.gz			AmaralZettler2015	41.605	-69.395	marine	field	collection	plastic	pp	na	0	collection	14	32.08	ambient	2012-06-12	summer	967F	1064R	gentra_puregene
AmaralZettler2015s007	AZ2015s007	SRR1614658		AZ2015s007_S007_L001_R1_001.fastq.gz	AZ2015s007_S007_L001_R2_001.fastq.gz			AmaralZettler2015	39.978	-68.882	marine	field	collection	seawater	sw	na	3	collection	16.6	33.76	ambient	2012-06-11	summer	967F	1064R	gentra_puregene
AmaralZettler2015s008	AZ2015s008	SRR1614659		AZ2015s008_S008_L001_R1_001.fastq.gz	AZ2015s008_S008_L001_R2_001.fastq.gz			AmaralZettler2015	39.978	-68.882	marine	field	collection	seawater	sw	na	3	collection	16.6	33.76	ambient	2012-06-11	summer	967F	1064R	gentra_puregene
AmaralZettler2015s092	AZ2015s092	SRR2168028		AZ2015s092_S092_L001_R1_001.fastq.gz	AZ2015s092_S092_L001_R2_001.fastq.gz			AmaralZettler2015	39.978	-68.882	marine	field	collection	plastic	pe	na	0	collection	16.6	33.76	ambient	2012-06-11	summer	967F	1064R	gentra_puregene
AmaralZettler2015s093	AZ2015s093	SRR2168029		AZ2015s093_S093_L001_R1_001.fastq.gz	AZ2015s093_S093_L001_R2_001.fastq.gz			AmaralZettler2015	39.978	-68.882	marine	field	collection	plastic	pp	na	0	collection	16.6	33.76	ambient	2012-06-11	summer	967F	1064R	gentra_puregene
AmaralZettler2015s085	AZ2015s085	SRR2168021		AZ2015s085_S085_L001_R1_001.fastq.gz	AZ2015s085_S085_L001_R2_001.fastq.gz			AmaralZettler2015	37.435	-68.005	marine	field	collection	seawater	sw	na	0	collection	23.2	36.34	ambient	2012-06-09	summer	967F	1064R	gentra_puregene
AmaralZettler2015s086	AZ2015s086	SRR2168022		AZ2015s086_S086_L001_R1_001.fastq.gz	AZ2015s086_S086_L001_R2_001.fastq.gz			AmaralZettler2015	37.435	-68.005	marine	field	collection	seawater	sw	na	0	collection	23.2	36.34	ambient	2012-06-09	summer	967F	1064R	gentra_puregene
AmaralZettler2015s087	AZ2015s087	SRR2168023		AZ2015s087_S087_L001_R1_001.fastq.gz	AZ2015s087_S087_L001_R2_001.fastq.gz			AmaralZettler2015	37.435	-68.005	marine	field	collection	plastic	pe	na	0	collection	23.2	36.34	ambient	2012-06-09	summer	967F	1064R	gentra_puregene
AmaralZettler2015s005	AZ2015s005	SRR1614656		AZ2015s005_S005_L001_R1_001.fastq.gz	AZ2015s005_S005_L001_R2_001.fastq.gz			AmaralZettler2015	39.143	-67.825	marine	field	collection	seawater	sw	na	3	collection	18.9	34.18	ambient	2012-06-10	summer	967F	1064R	gentra_puregene
AmaralZettler2015s006	AZ2015s006	SRR1614657		AZ2015s006_S006_L001_R1_001.fastq.gz	AZ2015s006_S006_L001_R2_001.fastq.gz			AmaralZettler2015	39.143	-67.825	marine	field	collection	seawater	sw	na	3	collection	18.9	34.18	ambient	2012-06-10	summer	967F	1064R	gentra_puregene
AmaralZettler2015s088	AZ2015s088	SRR2168024		AZ2015s088_S088_L001_R1_001.fastq.gz	AZ2015s088_S088_L001_R2_001.fastq.gz			AmaralZettler2015	39.1433	-67.825	marine	field	collection	seawater	sw	na	550	collection	5.7	35.04	ambient	2012-06-10	summer	967F	1064R	gentra_puregene
AmaralZettler2015s089	AZ2015s089	SRR2168025		AZ2015s089_S089_L001_R1_001.fastq.gz	AZ2015s089_S089_L001_R2_001.fastq.gz			AmaralZettler2015	39.1433	-67.825	marine	field	collection	seawater	sw	na	550	collection	5.7	35.04	ambient	2012-06-10	summer	967F	1064R	gentra_puregene
AmaralZettler2015s090	AZ2015s090	SRR2168026		AZ2015s090_S090_L001_R1_001.fastq.gz	AZ2015s090_S090_L001_R2_001.fastq.gz			AmaralZettler2015	39.1433	-67.825	marine	field	collection	plastic	pe	na	0	collection	18.9	34.18	ambient	2012-06-10	summer	967F	1064R	gentra_puregene
AmaralZettler2015s091	AZ2015s091	SRR2168027		AZ2015s091_S091_L001_R1_001.fastq.gz	AZ2015s091_S091_L001_R2_001.fastq.gz			AmaralZettler2015	39.1433	-67.825	marine	field	collection	plastic	pe	na	0	collection	18.9	34.18	ambient	2012-06-10	summer	967F	1064R	gentra_puregene
AmaralZettler2015s273	AZ2015s273	SRR2168209		AZ2015s273_S273_L001_R1_001.fastq.gz	AZ2015s273_S273_L001_R2_001.fastq.gz			AmaralZettler2015	37.2583	-67.64	marine	field	collection	seawater	sw	na	0	collection	24.7	36.3	ambient	2013-06-09	summer	967F	1064R	gentra_puregene
AmaralZettler2015s257	AZ2015s257	SRR2168193		AZ2015s257_S257_L001_R1_001.fastq.gz	AZ2015s257_S257_L001_R2_001.fastq.gz			AmaralZettler2015	35.075	-67.2283	marine	field	collection	seawater	sw	na	0	collection	23	36.43	ambient	2013-06-06	summer	967F	1064R	gentra_puregene
AmaralZettler2015s258	AZ2015s258	SRR2168194		AZ2015s258_S258_L001_R1_001.fastq.gz	AZ2015s258_S258_L001_R2_001.fastq.gz			AmaralZettler2015	35.075	-67.2283	marine	field	collection	plastic	ps	na	0	collection	23	36.43	ambient	2013-06-06	summer	967F	1064R	gentra_puregene
AmaralZettler2015s083	AZ2015s083	SRR2168019		AZ2015s083_S083_L001_R1_001.fastq.gz	AZ2015s083_S083_L001_R2_001.fastq.gz			AmaralZettler2015	36.3433	-66.8967	marine	field	collection	seawater	sw	na	0	collection	22.7	36.46	ambient	2012-06-08	summer	967F	1064R	gentra_puregene
AmaralZettler2015s084	AZ2015s084	SRR2168020		AZ2015s084_S084_L001_R1_001.fastq.gz	AZ2015s084_S084_L001_R2_001.fastq.gz			AmaralZettler2015	36.3433	-66.8967	marine	field	collection	plastic	pe	na	0	collection	22.7	36.46	ambient	2012-06-08	summer	967F	1064R	gentra_puregene
AmaralZettler2015s280	AZ2015s280	SRR2168216		AZ2015s280_S280_L001_R1_001.fastq.gz	AZ2015s280_S280_L001_R2_001.fastq.gz			AmaralZettler2015	35.5762	-66.1289	marine	field	incubation	plastic	pet	na	0	0	22.3	36.5	ambient	2013-06-07	summer	967F	1064R	gentra_puregene
AmaralZettler2015s281	AZ2015s281	SRR2168217		AZ2015s281_S281_L001_R1_001.fastq.gz	AZ2015s281_S281_L001_R2_001.fastq.gz			AmaralZettler2015	35.5762	-66.1289	marine	field	incubation	plastic	pe	na	0	0	22.3	36.5	ambient	2013-06-07	summer	967F	1064R	gentra_puregene
AmaralZettler2015s282	AZ2015s282	SRR2168218		AZ2015s282_S282_L001_R1_001.fastq.gz	AZ2015s282_S282_L001_R2_001.fastq.gz			AmaralZettler2015	35.5762	-66.1289	marine	field	incubation	plastic	pe	na	0	0	22.3	36.5	ambient	2013-06-07	summer	967F	1064R	gentra_puregene
AmaralZettler2015s283	AZ2015s283	SRR2168219		AZ2015s283_S283_L001_R1_001.fastq.gz	AZ2015s283_S283_L001_R2_001.fastq.gz			AmaralZettler2015	35.5762	-66.1289	marine	field	incubation	plastic	pe	na	0	0	22.3	36.5	ambient	2013-06-07	summer	967F	1064R	gentra_puregene
AmaralZettler2015s284	AZ2015s284	SRR2168220		AZ2015s284_S284_L001_R1_001.fastq.gz	AZ2015s284_S284_L001_R2_001.fastq.gz			AmaralZettler2015	35.5762	-66.1289	marine	field	incubation	plastic	pp	na	0	0	22.3	36.5	ambient	2013-06-07	summer	967F	1064R	gentra_puregene
AmaralZettler2015s285	AZ2015s285	SRR2168221		AZ2015s285_S285_L001_R1_001.fastq.gz	AZ2015s285_S285_L001_R2_001.fastq.gz			AmaralZettler2015	35.5762	-66.1289	marine	field	incubation	plastic	ps	na	0	0	22.3	36.5	ambient	2013-06-07	summer	967F	1064R	gentra_puregene
AmaralZettler2015s286	AZ2015s286	SRR2168222		AZ2015s286_S286_L001_R1_001.fastq.gz	AZ2015s286_S286_L001_R2_001.fastq.gz			AmaralZettler2015	35.5762	-66.1289	marine	field	incubation	plastic	ps	na	0	0	22.3	36.5	ambient	2013-06-07	summer	967F	1064R	gentra_puregene
AmaralZettler2015s287	AZ2015s287	SRR2168223		AZ2015s287_S287_L001_R1_001.fastq.gz	AZ2015s287_S287_L001_R2_001.fastq.gz			AmaralZettler2015	35.5762	-66.1289	marine	field	incubation	other	other	na	0	0	22.3	36.5	ambient	2013-06-07	summer	967F	1064R	gentra_puregene
AmaralZettler2015s256	AZ2015s256	SRR2168192		AZ2015s256_S256_L001_R1_001.fastq.gz	AZ2015s256_S256_L001_R2_001.fastq.gz			AmaralZettler2015	33.8733	-65.9367	marine	field	collection	plastic	pe	na	0	collection	23.3	36.69	ambient	2013-06-05	summer	967F	1064R	gentra_puregene
AmaralZettler2015s259	AZ2015s259	SRR2168195		AZ2015s259_S259_L001_R1_001.fastq.gz	AZ2015s259_S259_L001_R2_001.fastq.gz			AmaralZettler2015	35.7217	-65.93	marine	field	collection	seawater	sw	na	0	collection	23.5	36.3	ambient	2013-06-07	summer	967F	1064R	gentra_puregene
AmaralZettler2015s260	AZ2015s260	SRR2168196		AZ2015s260_S260_L001_R1_001.fastq.gz	AZ2015s260_S260_L001_R2_001.fastq.gz			AmaralZettler2015	35.7217	-65.93	marine	field	collection	seawater	sw	na	0	collection	23.5	36.3	ambient	2013-06-07	summer	967F	1064R	gentra_puregene
AmaralZettler2015s261	AZ2015s261	SRR2168197		AZ2015s261_S261_L001_R1_001.fastq.gz	AZ2015s261_S261_L001_R2_001.fastq.gz			AmaralZettler2015	35.7217	-65.93	marine	field	collection	seawater	sw	na	550	collection	17.9	36.51	ambient	2013-06-07	summer	967F	1064R	gentra_puregene
AmaralZettler2015s262	AZ2015s262	SRR2168198		AZ2015s262_S262_L001_R1_001.fastq.gz	AZ2015s262_S262_L001_R2_001.fastq.gz			AmaralZettler2015	35.7217	-65.93	marine	field	collection	seawater	sw	na	550	collection	17.9	36.51	ambient	2013-06-07	summer	967F	1064R	gentra_puregene
AmaralZettler2015s263	AZ2015s263	SRR2168199		AZ2015s263_S263_L001_R1_001.fastq.gz	AZ2015s263_S263_L001_R2_001.fastq.gz			AmaralZettler2015	35.7001	-65.9122	marine	field	collection	plastic	pe	na	0	collection	23.5	36.3	ambient	2013-06-07	summer	967F	1064R	gentra_puregene
AmaralZettler2015s264	AZ2015s264	SRR2168200		AZ2015s264_S264_L001_R1_001.fastq.gz	AZ2015s264_S264_L001_R2_001.fastq.gz			AmaralZettler2015	35.7001	-65.9122	marine	field	incubation	plastic	pe	na	0	collection	23.5	36.3	ambient	2013-06-07	summer	967F	1064R	gentra_puregene
AmaralZettler2015s265	AZ2015s265	SRR2168201		AZ2015s265_S265_L001_R1_001.fastq.gz	AZ2015s265_S265_L001_R2_001.fastq.gz			AmaralZettler2015	35.7001	-65.9122	marine	field	incubation	plastic	ps	na	0	collection	23.5	36.3	ambient	2013-06-07	summer	967F	1064R	gentra_puregene
AmaralZettler2015s266	AZ2015s266	SRR2168202		AZ2015s266_S266_L001_R1_001.fastq.gz	AZ2015s266_S266_L001_R2_001.fastq.gz			AmaralZettler2015	35.7001	-65.9122	marine	field	incubation	plastic	ps	na	0	collection	23.5	36.3	ambient	2013-06-07	summer	967F	1064R	gentra_puregene
AmaralZettler2015s267	AZ2015s267	SRR2168203		AZ2015s267_S267_L001_R1_001.fastq.gz	AZ2015s267_S267_L001_R2_001.fastq.gz			AmaralZettler2015	35.7001	-65.9122	marine	field	incubation	plastic	pp	na	0	collection	23.5	36.3	ambient	2013-06-07	summer	967F	1064R	gentra_puregene
AmaralZettler2015s268	AZ2015s268	SRR2168204		AZ2015s268_S268_L001_R1_001.fastq.gz	AZ2015s268_S268_L001_R2_001.fastq.gz			AmaralZettler2015	35.7001	-65.9122	marine	field	incubation	glass	glass	na	0	collection	23.5	36.3	ambient	2013-06-07	summer	967F	1064R	gentra_puregene
AmaralZettler2015s079	AZ2015s079	SRR2168015		AZ2015s079_S079_L001_R1_001.fastq.gz	AZ2015s079_S079_L001_R2_001.fastq.gz			AmaralZettler2015	35.5517	-65.6583	marine	field	collection	seawater	sw	na	0	collection	22.4	36.52	ambient	2012-06-07	summer	967F	1064R	gentra_puregene
AmaralZettler2015s080	AZ2015s080	SRR2168016		AZ2015s080_S080_L001_R1_001.fastq.gz	AZ2015s080_S080_L001_R2_001.fastq.gz			AmaralZettler2015	35.5517	-65.6583	marine	field	collection	seawater	sw	na	0	collection	22.4	36.52	ambient	2012-06-07	summer	967F	1064R	gentra_puregene
AmaralZettler2015s081	AZ2015s081	SRR2168017		AZ2015s081_S081_L001_R1_001.fastq.gz	AZ2015s081_S081_L001_R2_001.fastq.gz			AmaralZettler2015	35.5517	-65.6583	marine	field	collection	plastic	pe	na	0	collection	22.4	36.52	ambient	2012-06-07	summer	967F	1064R	gentra_puregene
AmaralZettler2015s082	AZ2015s082	SRR2168018		AZ2015s082_S082_L001_R1_001.fastq.gz	AZ2015s082_S082_L001_R2_001.fastq.gz			AmaralZettler2015	35.5517	-65.6583	marine	field	collection	plastic	pe	na	0	collection	22.4	36.52	ambient	2012-06-07	summer	967F	1064R	gentra_puregene
AmaralZettler2015s001	AZ2015s001	SRR1614652		AZ2015s001_S001_L001_R1_001.fastq.gz	AZ2015s001_S001_L001_R2_001.fastq.gz			AmaralZettler2015	22.303	-65.18	marine	field	collection	seawater	sw	na	3	collection	25.9	36	ambient	2012-05-19	spring	967F	1064R	gentra_puregene
AmaralZettler2015s002	AZ2015s002	SRR1614653		AZ2015s002_S002_L001_R1_001.fastq.gz	AZ2015s002_S002_L001_R2_001.fastq.gz			AmaralZettler2015	22.303	-65.18	marine	field	collection	seawater	sw	na	3	collection	25.9	36	ambient	2012-05-19	spring	967F	1064R	gentra_puregene
AmaralZettler2015s048	AZ2015s048	SRR2167984		AZ2015s048_S048_L001_R1_001.fastq.gz	AZ2015s048_S048_L001_R2_001.fastq.gz			AmaralZettler2015	22.3033	-65.18	marine	field	collection	plastic	pe	na	0	collection	25.9	36	ambient	2012-05-19	spring	967F	1064R	gentra_puregene
AmaralZettler2015s049	AZ2015s049	SRR2167985		AZ2015s049_S049_L001_R1_001.fastq.gz	AZ2015s049_S049_L001_R2_001.fastq.gz			AmaralZettler2015	22.3033	-65.18	marine	field	collection	plastic	pe	na	0	collection	25.9	36	ambient	2012-05-19	spring	967F	1064R	gentra_puregene
AmaralZettler2015s052	AZ2015s052	SRR2167988		AZ2015s052_S052_L001_R1_001.fastq.gz	AZ2015s052_S052_L001_R2_001.fastq.gz			AmaralZettler2015	23.2917	-65.0833	marine	field	collection	plastic	pp	na	0	collection	26	36.01	ambient	2012-05-20	spring	967F	1064R	gentra_puregene
AmaralZettler2015s053	AZ2015s053	SRR2167989		AZ2015s053_S053_L001_R1_001.fastq.gz	AZ2015s053_S053_L001_R2_001.fastq.gz			AmaralZettler2015	23.2917	-65.0833	marine	field	collection	plastic	pe	na	0	collection	26	36.01	ambient	2012-05-20	spring	967F	1064R	gentra_puregene
AmaralZettler2015s348	AZ2015s348	SRR907635		AZ2015s348_S348_L001_R1_001.fastq.gz	AZ2015s348_S348_L001_R2_001.fastq.gz			AmaralZettler2015	23.292	-65.083	marine	field	collection	na	na	na	0	collection	26	36.01	ambient	2012-05-20	spring	967F	1064R	gentra_puregene
AmaralZettler2015s351	AZ2015s351	SRR907638		AZ2015s351_S351_L001_R1_001.fastq.gz	AZ2015s351_S351_L001_R2_001.fastq.gz			AmaralZettler2015	23.292	-65.083	marine	field	collection	na	na	na	0	collection	26	36.01	ambient	2012-05-20	spring	967F	1064R	gentra_puregene
[truncated: 98 more rows]

## Sheet: AriasAndres2018
#SampleID	Sample name old	AccessionNumber	Author description	R1 old	R1 new	R2 old	R2 new	Study	Latitude	Longitude	Environment	LabOrField	IncubationOrCollection	Source	PlasticType	PlasticDegradation	Depth	IncubationTime	Temperature	Salinity	Light	CollectionDate	Season	ForwardPrimer	ReversePrimer	DNAExtraction
[truncated: 30 more rows]

[truncated: 33 more sheets: Canada2020, Curren2019, DeTender2015, DeTender2017, Delacuvellerie2019, DussudMeistertzheim2018, DussudHudec2018, ErniCassola2019, Esan2019, Frere2018, Hoellein2014, Hoellein2017, Jiang2018, Kesy2019, Kirstein2018, Kirstein2019, McCormick2014, McCormick2016, Oberbeckmann2016, Oberbeckmann2018 …]
